# Supplementary material for: Identification of small non-coding RNAs as sperm quality biomarkers for in vitro fertilization
Source: Cell Discov. 2019 Apr 9;5:20. doi: 10.1038/s41421-019-0087-9 (PMC6453904; doi:10.1038/s41421-019-0087-9)
Supplement: Supplementary file 2 — Supplementary Table S3-S9 [file 41421_2019_87_MOESM2_ESM.xlsx]

## Sheet: S3 Sequencing depth and sncRNA 
Samples	Total Reads	Reads After Quality Control and Clip Adapt(length>=17)	Mapped Genome Reads	miRNA	tsRNA	rsRNA	piRNA	snoRNA	lincRNA	mRNA	other
H1	4885630	4104688	2695476	259828	1463847	450134	125334	2614	41733	55849	296137
H2	3877431	3343705	2124556	181412	1038940	357335	166910	2902	52802	55942	268313
H3	3506466	2658286	1770731	167018	960765	343649	52787	3750	22876	36331	183555
H4	2733103	2307503	1513571	87512	883762	251859	98486	1896	31459	35843	122754
H5	3011853	2646736	1847061	117858	1131492	284344	92986	3319	29190	31576	156296
H6	2702974	2347561	1540117	97620	894752	330518	43324	1564	15187	22040	135112
H7	2141684	1736786	1094231	63798	520944	339419	35505	1096	12228	18976	102265
H8	3358255	2819902	1867680	109921	1083463	441122	51528	771	17979	26536	136360
H9	2961400	2342655	1509430	77961	858921	418864	30906	414	11301	23551	87512
H10	2170423	1867306	1145956	68983	594655	234348	72718	1892	26093	29496	117771
H11	1473657	1383169	878092	59463	421896	211987	42384	832	14886	21083	105561
H12	5203780	4405130	2742881	226774	1476495	513789	122081	2645	40829	62112	298156
H13	2660519	2511756	1589355	103310	875548	315070	74147	1453	25933	29673	164221
H14	2283361	1836728	1002127	45994	425122	249243	83802	995	31287	37337	128347
H15	2789597	2408541	1484290	80291	921564	257849	51226	935	21827	28592	122006
H16	4413105	3869964	2498448	142914	1480488	494272	91149	2054	34719	51447	201405
H17	3168476	2823443	1716779	70467	1106349	223150	82270	1338	31699	41495	160011
H18	2629242	2203320	1410957	77390	856434	240041	76459	974	24292	22987	112380
H19	2187942	1747075	1079586	81391	653789	225548	18399	1861	7870	16516	74212
H20	1696135	1591615	1040936	63790	583445	143456	83638	1464	26291	22904	115948
H21	4536680	3316975	2164024	98805	1020129	686924	90886	1557	33328	51671	180724
H22	3250199	2740465	1710756	109638	939405	364361	81572	1825	28352	33775	151828
H23	3014666	2536557	1737384	124385	939099	282073	123158	2356	39290	38567	188456
L1	3426062	2973808	1883583	122310	1043195	397214	78249	1076	29732	41624	170183
L2	4696330	3983993	2330708	160797	920742	693679	143571	2140	50760	70593	288426
L3	2752167	2382038	1450401	108777	772034	269395	78130	1705	27593	39532	153235
L4	8397429	7365000	4706723	230788	2819056	758521	261875	3645	83342	116808	432688
L5	4360801	4060868	3048755	233618	2153718	389446	38725	3599	13687	27667	188295
L6	4818481	4166063	2407734	154829	1366405	479258	108627	2302	39770	57519	199024
L7	3367967	2779031	1701451	85048	922036	386869	80310	1193	28015	40492	157488
L8	3691139	2993250	1737418	72385	916143	499681	46010	1177	22745	38968	140309
L9	2462518	1943333	1094088	45985	696556	160157	52443	1128	20482	30508	86829
L10	3198863	2626922	1553899	67989	865187	229533	126502	2399	43550	47114	171625
L11	4048393	3515935	2290476	210604	1228024	411842	118319	3191	40130	48385	229981
L12	3080204	2508569	1601228	140850	768943	323462	102809	4380	33403	42420	184961
L13	2031692	1669165	996711	86483	494251	212438	48196	1182	16858	23765	113538
L14	2339455	1930653	1225164	75098	752638	238211	35985	847	14373	23758	84254
L15	1995928	1602071	955062	75467	460434	224277	50958	978	17310	22228	103410
L16	1361770	1176941	815701	82443	469298	121147	26672	2565	8933	10565	94078
L17	3472174	2980351	1954991	150045	1075231	409919	71596	1341	24588	38057	184214
L18	2075860	1784467	1111320	63322	668095	225450	38565	769	12314	16733	86072
L19	1636902	1418233	996598	69738	686898	119052	29094	620	11107	14379	65710
L20	3870187	3077418	1957587	109716	924943	573463	82233	2035	29282	45801	190114
L21	3166691	2621646	1746357	157498	1024925	375484	35185	2208	12507	23959	114591
L22	2951548	2595244	1612602	68658	1073442	200722	91303	871	27579	27023	123004
L23	3031678	2706131	1839735	115707	1228156	260537	54005	3149	20939	23389	133853
L24	5156708	4384681	2574378	187599	1670568	325709	93163	1495	34375	54476	206993
L25	3544712	3112836	1886109	96003	1508238	141349	29254	1296	13593	18371	78005
L26	4275604	3649957	2203370	168399	930768	285607	291139	10004	89242	81668	346543
L27	4738730	3865740	2116415	146001	1145512	372780	106918	2764	44893	77576	219971
L28	5630411	4585920	2691662	296688	1290733	608497	111896	5119	51517	64832	262380
L29	4934251	4296723	2658808	141680	1578480	485332	109784	1697	48438	59789	233608
L30	4867702	4297466	2871386	229647	2001160	303840	78015	5681	26002	40206	186835
L31	4896936	4380044	2787445	171819	1981792	312794	63000	3181	25778	41496	187585
L32	5047706	4437022	2882467	318183	1988712	215165	60238	3369	28707	43713	224380
L33	3214969	2614803	1448999	82263	842323	329391	26320	886	16867	41105	109844
L34	3535430	3241901	2360360	89272	1930306	152994	46670	1580	20684	22903	95951
L35	3594567	3009184	1869751	117114	1146404	306399	80921	1477	27659	38122	151655
L36	2496014	2261412	1505656	111273	833790	259026	54746	3295	22159	26518	194849
L37	2280211	1885018	1062999	80920	611579	183298	37544	2618	18074	29350	99616
L38	2810504	2377964	1456610	59806	971199	264448	44265	913	15427	18156	82396
L39	2738438	2443494	1638178	90338	1077631	298989	27856	1433	10242	22231	109458
L40	2800597	2498532	1691341	138293	752739	262841	165093	6607	48424	45396	271948
L41	3616048	3119571	1699248	36857	1258835	238869	31506	897	16431	33670	82183
L42	3060017	2706325	1803747	101483	1184843	255829	37208	1085	17190	24806	181303
L43	3734239	3253695	1968083	106732	1228256	291579	110667	2412	33972	35254	159211
L44	2906380	2417666	1474656	94889	790939	369644	34083	560	15513	25773	143255
L45	2564199	2182590	1374715	115528	748072	276355	53292	1473	18974	27659	133362
L46	2260349	1959948	1262616	116633	595953	297789	62511	2731	24251	28793	133955
L47	2272890	1973443	1228539	75814	791141	193558	29688	721	12692	25178	99747
L48	3414751	2641837	1261367	96920	616481	323335	30751	661	20068	47083	126068
L49	1298371	1010059	541406	46571	237322	135048	30770	688	13053	19171	58783
L50	734243	560628	294464	24507	147936	65135	8826	376	5171	10459	32054
L51	1653700	1336009	793179	50175	361814	122334	96373	1249	28495	28502	104237
L52	2737457	2317030	1451523	111367	716227	251828	124339	1480	40426	45062	160794
L53	1412100	1114154	593109	48077	266707	113132	53442	782	17675	23909	69385
L54	1054736	820015	474545	33155	155513	105394	65575	832	20771	19884	73421
L55	1397986	1075337	584653	45551	294505	138403	15214	555	8382	17278	64765
L56	2433593	1895487	1032150	73863	619025	163313	30928	790	15808	30586	97837
L57	1962433	1674474	1129217	55568	744321	128425	61975	1496	21953	21709	93770
L58	1983714	1624431	1057597	63835	462506	228967	100729	1973	33885	36122	129580
L59	2184717	1826159	1220085	93794	513940	228298	143346	2475	40862	37521	159849
L60	2880724	2380691	1268075	60074	768779	225025	39615	920	21544	38409	113709
L61	3139242	2803538	1997562	189522	1206524	209582	100478	6514	30376	31913	222653
L62	4636321	3819047	1950116	106937	1020434	317894	139827	1960	56900	81299	224865
L63	1568057	1402022	897548	83239	497351	116835	59309	1232	20306	22213	97063
L64	3480873	3072535	2053134	129720	1363480	268201	70243	1035	23477	32757	164221

## Sheet: S4 tsRNA expression profile
MINIbase ID	tsRNA sequence	tsRNA length	acid	tsRNA type	H1	H2	H3	H4	H5	H6	H7	H8	H9	H10	H11	H12	H13	H14	H15	H16	H17	H18	H19	H20	H21	H22	H23	L1	L2	L3	L4	L5	L6	L7	L8	L9	L10	L11	L12	L13	L14	L15	L16	L17	L18	L19	L20	L21	L22
tRF-32-PNR8YP9LON4V3	GCATTGGTGGTTCAGTGGTAGAATTCTCGCCT	32	GlyGCC	5'-half	613752	500520	648593	547484	622343	488735	462090	611009	534190	462075	482743	595312	629509	463813	564054	625278	594585	445836	522940	693452	420225	584149	594814	536188	481268	509414	606194	657063	491800	511027	494129	548627	499661	614650	532395	533673	608983	436902	489788	542980	532167	706156	533618	521222	570641
tRF-33-PSQP4PW3FJIKW	GCCCGGCTAGCTCAGTCGGTAGAGCATGGGACT	33	LysCTT	5'-half	155568	148577	202618	169680	274964	171773	100740	144021	154765	129360	132306	180528	140178	125210	208115	160992	204333	167791	140153	221985	95237	192743	149474	124608	114010	139178	166437	259237	125896	147887	76873	230246	205639	262442	208084	169363	325828	85531	227164	173403	145262	256918	150176	133309	148758
tRF-31-PNR8YP9LON4VD	GCATTGGTGGTTCAGTGGTAGAATTCTCGCC	31	GlyGCC	5'-half	148647	185169	128071	156978	126213	159457	171488	110251	172805	151355	161425	126584	102187	153052	171589	129058	145017	286986	201889	113924	162102	131178	170759	156670	141298	139568	108638	118378	164930	144293	149980	134176	169837	102009	148863	133508	119291	166068	145903	130274	154884	109546	141693	153825	99164
tRF-33-86J8WPMN1E8Y0E	TCCCACATGGTCTAGCGGTTAGGATTCCTGGTT	33	GluTTC	5'-half	123484	84900	81908	102587	110475	129188	150611	90068	103491	104130	45703	107940	72315	123930	156279	130185	96013	160536	218451	93726	127839	118553	91341	124906	86393	137496	114967	88794	142204	124920	136867	142101	160199	75597	109455	111015	84310	161230	121624	87966	125161	127347	124499	146793	137099
tRF-33-79MP9P9NH57SD3	GTTTCCGTAGTGTAGTGGTTATCACGTTCGCCT	33	ValCAC	5'-half	101877	105306	114400	128343	100505	135191	143197	124871	134576	109275	97008	112360	122567	141367	112646	143156	133592	89507	106478	105357	142291	96695	111838	146694	138521	136707	154933	117603	146653	139846	137059	175667	142950	130454	140460	132418	132211	145226	128551	149443	128652	114945	175899	137407	176158
tRF-32-P4R8YP9LON4V3	GCATGGGTGGTTCAGTGGTAGAATTCTCGCCT	32	GlyGCC	5'-half	103598	92089	90018	144723	68896	101162	76962	166065	151885	115465	95666	67058	136288	87399	113896	164199	189890	127077	143873	96772	119504	103043	112311	150519	82274	104758	144833	118230	139154	104263	134224	169728	110495	98973	101710	82252	113041	98989	30734	110256	106742	89536	127760	139572	175871
tRF-33-PS5P4PW3FJHPW	GCCCGGATAGCTCAGTCGGTAGAGCATCAGACT	33	LysTTT	5'-half	47413	32269	100926	51986	62093	40326	25339	47122	36337	30323	28445	41438	53619	26954	55794	48147	37349	25106	25519	66673	29909	23818	74791	30204	45773	30569	73878	77200	36513	66662	24041	37310	51984	46491	51697	55335	40991	33066	38615	41610	34529	107140	79550	51253	52813
tRF-30-PNR8YP9LON4V	GCATTGGTGGTTCAGTGGTAGAATTCTCGC	30	GlyGCC	5'-tRF	36997	63899	27106	55279	52332	73589	61647	54285	36503	95946	85749	39773	44644	44888	45322	24513	23024	48033	42837	27665	60443	57457	30457	41772	64530	49058	30696	15768	43786	31501	41296	23869	34989	35565	43096	51388	29748	58099	52544	35671	40465	10972	34782	23837	44698
tRF-33-87R8WP9N1EWJDW	TCCCTGGTGGTCTAGTGGTTAGGATTCGGCGCT	33	GluCTC	5'-half	43514	32096	87736	20897	57404	27871	18177	36474	26068	22084	27160	54058	37476	35960	47745	35695	33246	26490	14567	47260	33527	41302	47314	27703	29562	20153	41148	65085	19015	46802	15143	17527	27306	33693	28005	25042	27633	18298	130903	35467	28205	75866	52562	23113	25887
tRF-31-P4R8YP9LON4VD	GCATGGGTGGTTCAGTGGTAGAATTCTCGCC	31	GlyGCC	5'-half	20433	34531	22676	39095	19361	30596	24217	32289	51989	36118	32104	18645	24869	29374	35291	34501	39839	74678	48920	21182	53870	28476	36520	42508	24360	35078	29043	25383	47251	32021	36152	37836	33802	21566	28580	20450	33503	34084	10548	29077	32050	16949	33879	42320	34117
tRF-33-86V8WPMN1E8Y0E	TCCCATATGGTCTAGCGGTTAGGATTCCTGGTT	33	GluTTC	5'-half	12486	12880	19397	9332	27485	19696	14763	13001	9277	10325	6250	28864	11759	14193	21266	17515	11397	13022	20633	21575	12761	20748	17725	11988	14060	11340	15519	27256	10587	17773	16737	7661	18505	15968	17738	17589	12712	11017	32731	16955	18378	36580	20296	17050	21506
tRF-33-PSQP4PW3FJI0W	GCCCGGCTAGCTCAGTCGGTAGAGCATGAGACT	33	LysCTT	5'-half	11654	10086	27693	8944	36267	12392	6591	15560	10880	9130	13135	20906	18025	14529	22738	13396	15065	15742	8297	29261	6357	30265	21403	8015	12590	10093	19055	38881	7346	18390	5346	9082	16586	31654	18262	19155	33793	8017	77167	24945	18773	44891	13795	12259	15143
tRF-33-V29K9UV36562DE	TAGGATGGGGTGTGATAGGTGGCACGGAGAATT	33	GlnTTG	5'-half	51372	46923	13982	16584	7377	26586	33884	23470	24184	29284	53330	34020	25458	22047	11939	22571	14397	21970	17101	37698	11868	30334	29647	33620	54008	30244	17296	4295	20363	14111	34473	8372	9751	14593	17528	27882	14273	14973	3285	30191	19215	65	9335	14273	8742
tRF-35-86J8WPMN1E8Y7Z	TCCCACATGGTCTAGCGGTTAGGATTCCTGGTTTT	35	GluTTC	5'-half	3492	14982	6080	25418	17158	20344	19462	7936	17784	16491	6867	14053	8231	21754	13690	11889	17726	14627	13836	5891	9891	13721	10183	14817	6508	21302	17800	10317	28701	10447	20528	34634	10602	18249	18783	16073	14116	17738	18060	6534	20702	6686	11426	14310	12336
tRF-32-79MP9P9NH57SJ	GTTTCCGTAGTGTAGTGGTTATCACGTTCGCC	32	ValCAC	5'-half	9647	15705	11939	11204	14558	15683	19772	8335	19871	14745	13093	12048	8618	19983	14115	11798	12733	13197	14950	7616	16785	11502	13850	13569	14774	15785	12092	18110	15311	22763	18491	13937	22173	10940	15787	13496	12521	16019	21077	11870	15541	9688	19471	15443	10595
tRF-29-PNR8YP9LONHK	GCATTGGTGGTTCAGTGGTAGAATTCTCG	29	GlyGCC	5'-tRF	8388	18684	5379	17265	15724	29835	20830	16715	13935	45256	26460	13407	13834	16760	10999	6059	6694	15945	9513	5237	26249	18217	8245	13211	24258	17802	9963	4220	14755	14881	18599	5556	8599	10192	12535	19802	8588	18825	14742	9305	16388	2650	9820	8333	15424
tRF-30-86J8WPMN1E8Y	TCCCACATGGTCTAGCGGTTAGGATTCCTG	30	GluTTC	5'-tRF	12251	16285	5131	20064	21492	15583	24838	15791	10835	28247	14103	11210	14315	16677	11726	9275	6044	18060	15490	5953	31045	21983	10530	15582	19671	18162	12935	3607	13595	14767	19078	6035	8322	13455	13184	17045	5494	21207	15581	7915	19245	3223	14122	8091	22328
tRF-32-86J8WPMN1E8YN	TCCCACATGGTCTAGCGGTTAGGATTCCTGGT	32	GluTTC	5'-half	9797	11073	5588	11770	11583	14997	17726	7568	9820	12908	4444	15200	5915	10579	11282	9340	8223	11245	15636	6595	8133	7886	9273	8339	6185	14752	11907	7048	11038	8644	11754	10161	10086	7703	11495	12096	9276	11103	6280	7635	13734	8435	8081	11393	10202
tRF-33-PNR8YP9LON4VDP	GCATTGGTGGTTCAGTGGTAGAATTCTCGCCTG	33	GlyGCC	5'-half	5840	10568	5465	7352	7058	10024	10973	7662	9495	10750	12008	5044	6651	11715	10251	9942	10696	9640	14644	4234	17519	8361	7610	10725	8815	12860	10400	10490	15186	14058	10063	12449	14233	6199	10321	7972	11071	14291	7337	6974	13324	5690	7460	18361	6815
tRF-32-V29K9UV36562I	TAGGATGGGGTGTGATAGGTGGCACGGAGAAT	32	GlnTTG	5'-half	31174	23355	7003	8434	4185	14739	17645	12563	12626	15290	26443	17165	13572	11872	6160	11313	7835	11965	9082	18792	7231	17278	14676	17559	26781	15824	9171	1959	10446	7439	19940	4674	5471	8620	10522	15431	8138	9493	2179	16996	10881	43	5840	7623	4883
tRF-33-Q99P9P9NH57SD3	GCTTCTGTAGTGTAGTGGTTATCACGTTCGCCT	33	ValCAC	5'-half	16563	6707	7703	21100	8974	11556	13912	13750	14101	9996	8178	2743	13800	9333	9023	15369	15347	9712	8672	6740	10344	5817	10001	12913	8356	9744	16285	8906	12478	9967	11758	17966	12073	8693	11746	7870	6541	6800	2803	12136	11513	9319	13399	8967	13093
tRF-33-R9JP9P9NH5SYDQ	GGTTCCATAGTGTAGTGGTTATCACGTCTGCTT	33	ValTAC	5'-half	8201	6389	22422	8990	7856	7407	10032	8906	9889	6916	6198	8728	7134	7050	7048	8978	8339	7421	6746	8744	6894	6678	8472	7825	7059	8203	8413	7312	6901	8712	7308	11148	9577	9778	8933	6069	5618	6952	15118	7885	6748	14419	14839	8428	8569
tRF-29-86J8WPMN1EJ3	TCCCACATGGTCTAGCGGTTAGGATTCCT	29	GluTTC	5'-tRF	5085	12725	4239	14165	13226	5404	12036	5027	5115	18294	6593	5117	4937	14882	5579	6550	6076	6808	4361	6029	9493	7869	13138	6755	9471	10940	9697	2334	7101	6094	14530	7599	14974	9954	14368	11924	5200	9367	3190	4461	14022	6218	9554	5243	10697
tRF-30-V29K9UV36562	TAGGATGGGGTGTGATAGGTGGCACGGAGA	30	GlnTTG	5'-tRF	15550	13234	6059	6159	3149	12822	15889	10020	10444	14207	21061	11941	9065	11242	6699	7001	7296	15120	9229	12179	10903	17591	11275	12720	18607	16750	5362	1654	10503	8439	16168	4541	4733	8081	8100	13079	8227	12381	2620	12654	12846	31	5277	8687	4653
tRF-33-PW5SVP9N15WV0E	GCCGTGATCGTATAGTGGTTAGTACTCTGCGTT	33	HisGTG	5'-half	10278	5822	17273	3677	9993	5519	2221	13771	2746	2744	10569	16118	11829	3792	6407	6948	10351	6810	4070	15601	2319	10300	10602	2776	6809	3278	9870	33943	2088	7566	1408	1539	3847	13362	7471	5479	3643	2833	9231	18577	5198	16183	7127	6180	4062
tRF-34-86J8WPMN1E8Y2Q	TCCCACATGGTCTAGCGGTTAGGATTCCTGGTTT	34	GluTTC	5'-half	3096	5290	3884	6487	11653	8614	8878	5310	6797	7561	2300	7065	4145	8695	8194	6578	5910	7273	8684	3587	5458	7910	5346	6038	3726	11199	8022	8315	11329	7876	8199	9865	7109	5362	7824	6479	7249	8761	8151	4116	10088	6577	4534	11452	8854
tRF-31-V29K9UV36562B	TAGGATGGGGTGTGATAGGTGGCACGGAGAA	31	GlnTTG	5'-tRF	22013	14719	5167	6341	2482	8537	12529	9816	8919	10335	20006	12737	11918	8653	5613	9427	8387	11582	7566	13100	5507	13333	10152	15076	20736	14345	7141	1472	8418	6510	17951	3573	4153	6706	6270	11538	5695	9111	1190	12434	9969	40	4727	6180	4879
tRF-36-V29K9UV36562IZ0	TAGGATGGGGTGTGATAGGTGGCACGGAGAATTTTG	36	GlnTTG	5'-tRF	4041	16692	5003	6514	2364	12093	15757	11238	12576	8291	27468	7469	13971	11986	5542	9887	6285	3363	5889	24114	3308	8686	11913	15604	18813	11778	6711	1358	9698	5582	15170	4158	5107	5090	6375	11060	6159	7400	1275	11189	5834	56	4047	6029	3083
tRF-36-86J8WPMN1E8Y7ZD	TCCCACATGGTCTAGCGGTTAGGATTCCTGGTTTTC	36	GluTTC	5'-tRF	1737	6779	2622	9085	4938	6845	9877	4597	8605	5333	4449	2118	8166	9291	7235	11522	9322	6362	12593	3890	4037	3959	5927	7813	3837	20029	6738	3350	19854	5100	6947	15610	7918	6048	10788	5956	6181	18417	3452	3134	9512	1845	2600	10411	4409
tRF-30-P4R8YP9LON4V	GCATGGGTGGTTCAGTGGTAGAATTCTCGC	30	GlyGCC	5'-tRF	3672	10160	3823	11133	11432	12602	5010	14654	7457	18669	10699	7890	8402	7126	8199	4447	4246	8058	7159	4670	15869	8058	6042	7191	8244	8270	7471	3121	9803	6365	5312	4318	4600	6256	5790	6142	6611	6967	3757	7391	6113	1811	6894	5353	16825
tRF-33-79MP9P9MH57SD3	GTTTCCGTAGTGTAGTGGTCATCACGTTCGCCT	33	ValAAC	5'-half	8000	4099	5579	5839	8361	4315	2031	8808	4762	3984	3819	9900	8929	4498	7201	9404	7330	3570	3402	8568	2910	6529	10431	5226	5474	4448	8790	15252	3500	7388	4640	5286	3045	7078	4954	6788	7411	2230	5007	10766	5961	14356	4550	4828	11102
tRF-32-6978WPRLXN4VQ	GGCTCGTTGGTCTAGGGGTATGATTCTCGCTT	32	ProTGG	5'-half	1734	2774	2586	1274	4660	4140	3101	1937	2008	3268	777	12509	2114	8134	3885	2872	3419	3253	2738	2504	7554	3803	2205	2812	3976	4714	4328	4712	4537	7036	3592	4992	7102	4063	4299	5282	3822	7132	23481	4650	4393	6446	4701	5251	4779
tRF-31-86J8WPMN1E8Y0	TCCCACATGGTCTAGCGGTTAGGATTCCTGG	31	GluTTC	5'-tRF	3764	4907	2121	8738	4975	4456	8475	4231	8126	5310	2148	3213	2892	5685	5641	5861	5208	8989	7713	1628	6194	4852	4339	8070	2975	9191	4857	2669	5977	5475	11114	8038	9299	3779	8013	4924	5287	7039	2585	3244	8366	2885	6145	8290	6769
tRF-28-2YU04DYJIOD3	CACTGTAAAGCTAACTTAGCATTAACCT	28	LysTTT	5'-half	10297	14721	2286	3797	3070	9822	11527	8363	7928	8189	11702	5495	6938	4970	2787	5082	1718	2892	8082	4525	4871	3423	7436	5293	10095	6695	3784	717	4882	4140	7195	2548	3199	7245	7601	11383	4871	12233	1603	6535	8179	752	4293	6495	4470
tRF-35-PNR8YP9LON4VN1	GCATTGGTGGTTCAGTGGTAGAATTCTCGCCTGCC	35	GlyGCC	5'-tRF	2040	6378	2854	6587	3018	4350	4986	3588	6072	4888	5785	2227	4451	7459	4983	5862	8497	6698	6482	2240	3856	5068	3641	5705	4717	10466	4813	4628	12024	4535	7389	13812	7550	5698	7190	4421	7536	10103	3936	4088	8367	1845	3592	8931	3174
tRF-33-79MP9PMNH5ISD3	GTTTCCGTAGTGTAGCGGTTATCACATTCGCCT	33	ValCAC	5'-half	5705	4421	9638	6473	6559	6385	3216	6788	7323	4520	5959	7609	7872	6663	4656	8673	8217	3212	3702	6443	1761	3837	5981	7036	3930	3969	7729	6171	6927	4597	7535	3372	4981	7341	6901	4170	5586	4320	3798	5313	5275	7645	8829	5869	5077
tRF-29-V29K9UV365IS	TAGGATGGGGTGTGATAGGTGGCACGGAG	29	GlnTTG	5'-tRF	5381	4780	3016	4399	2379	7626	9780	5052	4212	6403	9597	4649	3905	8802	2493	3979	2000	4550	4718	5619	13058	10403	6229	6820	6838	7133	3062	631	7793	4970	5398	3106	2866	3264	4913	6673	6176	9407	2204	8600	7823	9	4310	8127	2912
tRF-34-79MP9P9NH57S15	GTTTCCGTAGTGTAGTGGTTATCACGTTCGCCTC	34	ValCAC	5'-half	3051	3990	2945	4551	2189	5180	6705	3380	4281	3853	4580	1813	4032	6210	3271	4358	6117	5511	5849	1511	5194	2544	3625	3691	3988	6303	5188	3294	9504	7340	3463	8288	6331	3897	6350	3136	3101	8530	4995	4605	6657	2137	3902	6786	3022
tRF-30-79MP9P9NH57S	GTTTCCGTAGTGTAGTGGTTATCACGTTCG	30	ValCAC	5'-tRF	2433	5131	1417	10328	6481	9078	9528	5769	5023	9807	5588	2181	3723	3770	3825	1495	2145	3468	3887	1712	4546	6189	2104	3022	4104	7422	4165	1414	4347	5619	6407	2806	4778	4856	5111	6766	4269	4502	4017	3650	7017	737	2919	2562	7800
tRF-18-S79PVOW	GTCCTTGTAGTATAAACT	18	ThrTGT	5'-tRF	7090	11891	3363	4857	2953	896	6657	6422	6058	5988	6628	2473	2793	3648	1693	3281	1136	3282	5634	3273	4096	3618	6555	5334	9007	143	3600	636	4998	3765	5747	740	3708	7138	6418	10225	1710	8609	1807	145	9097	718	3799	7167	4597
tRF-32-87R8WP9N1EWJM	TCCCTGGTGGTCTAGTGGTTAGGATTCGGCGC	32	GluCTC	5'-half	4598	3700	10911	2451	4436	3077	3041	3523	2704	2908	2843	7062	4444	3856	4068	4030	3021	3331	2036	4059	6840	3543	4618	3587	3822	2637	3458	6113	2372	4558	2207	1927	3285	2282	3699	3569	2406	3284	9253	5579	2470	8048	8508	3232	2992
tRF-28-OB1690PQR304	GAAAAAGTCATGGAGGCCATGGGGTTGG	28	SerTGA	5'-tRF	4286	6133	1678	1469	2756	7703	8039	3708	4200	4583	9193	5114	3196	5294	2313	3600	2982	4455	4520	3014	6982	10351	5413	6046	6059	7219	2921	1056	5797	3779	4019	2898	2151	4194	3883	6669	5622	9883	2774	7134	10697	683	2529	9872	2778
tRF-31-1OR6QOH04MR1D	AGTAAGGTCAGCTAAATAAGCTATCGGGCCC	31	MetCAT	5'-half	4421	4691	1098	1743	1696	1841	9149	2822	3616	3129	19426	2441	2600	6170	3780	1286	2879	2800	8098	2527	3644	3803	3139	3435	9407	5001	1801	1411	4693	3217	2563	2427	3571	5168	4411	5165	4723	6312	3195	1773	3315	529	3337	6486	1241
tRF-32-PS5P4PW3FJHP1	GCCCGGATAGCTCAGTCGGTAGAGCATCAGAC	32	LysTTT	5'-half	5740	3506	4735	6132	3372	2286	2971	3106	4135	2994	2712	2538	3848	3580	3634	4348	4646	4060	4643	2745	4065	1788	4929	5691	3907	5384	4350	4530	5601	4761	4339	5435	6532	2559	4865	4472	4876	4544	2626	2911	3628	5343	6469	4942	4247
tRF-30-R9JP9P9NH5SY	GGTTCCATAGTGTAGTGGTTATCACGTCTG	30	ValTAC	5'-tRF	4990	4080	2343	7848	5457	5258	8234	4827	4078	9068	3168	1862	2969	2968	2853	2538	1541	4771	3226	1514	6860	5993	1995	3559	3841	4367	3376	844	2661	3997	6049	2483	2979	3276	3633	3496	1358	5216	2639	2316	5676	655	3809	1849	7033
tRF-32-RK9P4P9L5FZU3	GGGGGTGTAGCTCAGTGGTAGAGCATTTGACT	32	CysGCA	5'-half	2444	1194	3521	2261	3138	2224	2870	2375	1584	2536	1219	6235	5168	13411	2896	2689	2963	2573	2141	1624	6269	2030	2438	2682	4734	2931	3517	1898	1622	7706	4305	3142	4525	3771	2468	2401	2508	1877	3830	7980	2054	2386	2772	2844	3952
tRF-34-V29K9UV36562FQ	TAGGATGGGGTGTGATAGGTGGCACGGAGAATTT	34	GlnTTG	5'-half	6138	7011	2705	3371	1915	4497	5492	3417	4328	5202	11524	7616	5140	5689	3323	5500	4134	6046	3259	6060	3046	10850	4704	8245	10922	7506	4037	1169	6502	3914	7235	2269	1886	2762	3648	4261	3472	4876	765	5421	5647	12	2214	4142	1765
tRF-34-6SXMSL73VL4YHE	GGCCGTGATCGTATAGTGGTTAGTACTCTGCGTT	34	HisGTG	5'-half	5047	2222	5572	1979	4099	2502	2213	3627	3271	3155	2630	4103	4241	1994	4705	4631	6704	4446	3262	3953	3335	4178	4080	5552	3278	2816	3933	11533	2356	3233	1739	5378	5650	4029	3975	2014	2476	2288	4333	5376	1926	4822	1926	3252	2097
tRF-28-V29K9UV365DX	TAGGATGGGGTGTGATAGGTGGCACGGA	28	GlnTTG	5'-tRF	3801	3529	1957	2866	1781	4403	6641	3693	4459	4988	5755	4090	2652	5000	2132	2426	1663	3630	3334	2749	7123	6304	4456	3650	4303	5439	1933	699	5161	3823	3134	2700	2280	3044	3117	4637	5577	7512	1064	5587	7372	18	2672	7315	2420
tRF-35-87R8WP9N1EWJQ7	TCCCTGGTGGTCTAGTGGTTAGGATTCGGCGCTCT	35	GluCTC	5'-half	2605	3178	6555	2316	1475	3070	2971	2447	2673	3162	2591	4993	3815	2853	3253	3179	2076	1391	1216	2366	4333	1344	3941	2109	4072	2333	2147	5669	2089	2958	2150	2185	1358	1885	1949	4338	1109	2331	6894	3582	2024	4222	7347	3736	1869
tRF-32-RKVP4P9L5FZU3	GGGGGTATAGCTCAGTGGTAGAGCATTTGACT	32	CysGCA	5'-half	675	1636	2144	597	3195	1725	783	1188	816	1111	710	4599	1598	3571	3000	1434	1393	1253	1173	1709	1396	3831	2075	1019	1581	1628	2304	7048	1225	3074	1000	1395	2435	4903	1962	2852	2572	1150	13086	2848	2152	3428	1696	1980	2624
tRF-26-86J8WPMN1EE	TCCCACATGGTCTAGCGGTTAGGATT	26	GluTTC	5'-tRF	2725	2468	846	4795	4196	2264	4614	3102	1905	5412	1349	1715	1934	3342	2905	1944	1501	1937	2171	762	4639	2170	2155	3655	4362	2498	3234	378	3543	3047	10758	1786	3674	1816	3909	2264	1336	2202	815	1228	2983	871	3971	1241	3268
tRF-33-PNR8YP9LON4VD5	GCATTGGTGGTTCAGTGGTAGAATTCTCGCCTC	33	GlyCCC	5'-half	5428	3726	1417	3467	1882	2638	2260	1374	2750	1673	3298	1406	1771	5290	2301	1236	2409	5906	4963	1168	4537	1812	2332	1244	1843	3027	2577	907	5465	3782	1535	4056	3971	3288	5109	2173	2101	5791	1575	2060	4502	640	1903	6516	1964
tRF-29-P4R8YP9LONHK	GCATGGGTGGTTCAGTGGTAGAATTCTCG	29	GlyGCC	5'-tRF	1222	4013	1193	3745	3838	6024	2213	4727	3290	9147	4431	3025	3570	3006	2671	1636	1758	3263	2025	1090	7573	3738	2013	2898	3719	3094	2686	1350	3956	3450	3152	1293	1595	2510	2353	2769	2365	2743	1411	2974	3761	509	2312	2287	5355
tRF-28-86J8WPMN1E0J	TCCCACATGGTCTAGCGGTTAGGATTCC	28	GluTTC	5'-tRF	2258	2224	1381	3251	2681	2258	3406	1718	1951	3178	1193	1975	1461	2878	2420	2084	1659	2643	2489	1355	2600	2550	2382	2179	1864	2897	2382	1221	2643	2078	4500	3087	3670	2217	3275	2534	1674	3447	1804	1423	3930	1686	2350	2163	3065
tRF-25-PNR8YP9LON	GCATTGGTGGTTCAGTGGTAGAATT	25	GlyGCC	5'-tRF	2282	2152	1641	2081	1222	1962	3462	1607	1597	4191	3557	2388	2269	3218	2288	975	1399	2580	1534	1032	4546	3863	1288	2885	5374	2435	1497	598	1674	3386	9779	1482	2987	2096	3190	2857	1525	3290	3120	4064	1709	570	2537	1525	1341
tRF-35-86V8WPMN1E8Y7Z	TCCCATATGGTCTAGCGGTTAGGATTCCTGGTTTT	35	GluTTC	5'-half	443	2707	1205	2375	3870	3231	2485	1139	1724	2020	1271	4204	1215	2878	1675	1684	2059	1351	1839	1155	1235	2241	1905	2433	1178	2330	1976	2480	2328	1637	3286	2160	1131	3356	3155	3011	2996	1299	5061	1185	3524	1602	1706	1895	1669
tRF-19-1KVUY9IQ	AGGGGTATGATTCTCGCTT	19	ProTGG	i-tRF	1178	514	2702	87	69	1163	2224	1686	227	1094	451	5777	3296	9418	1030	478	1112	2095	1106	815	8374	848	877	1873	3069	1928	1364	128	592	8434	3629	683	2701	1665	509	1089	244	2511	5518	10705	1163	75	1839	6417	2915
tRF-37-EH623K7SIR3DR2M	ACGCGGGAGACCGGGGTTCGATTCCCCGACGGGGAGC	37	AspGTC	3'-tRF	2011	3204	2805	5549	1056	2694	2718	2479	4738	3885	2986	826	2553	2632	2555	2728	6297	4123	1716	1986	1922	1315	1317	2223	2155	2517	4273	984	4130	4241	3724	6151	4724	2003	2044	1428	2500	3664	2088	1589	2924	1542	2226	1525	1897
tRF-32-1OR6QOH04MR12	AGTAAGGTCAGCTAAATAAGCTATCGGGCCCA	32	MetCAT	5'-half	1660	5216	894	1035	528	1003	4694	1918	2633	2610	10183	1403	1840	3826	1624	725	2065	1107	2991	1263	1463	1804	1367	2069	6435	6487	1161	609	3168	1698	2302	1485	1650	2869	1672	3118	4182	2671	784	1253	1913	264	1022	3289	1004
tRF-19-V29K9U2Y	TAGGATGGGGTGTGATAGG	19	GlnTTG	5'-tRF	3678	4904	1298	2289	1166	4379	3064	3513	1467	4145	5990	2770	2008	3610	1195	1395	633	3633	1965	1424	5481	4868	3353	2378	4529	4728	1277	404	3143	2403	2116	466	915	1985	2041	3124	2017	4620	1215	3539	3969	12	1816	2039	1952
tRF-18-PNR8YP04	GCATTGGTGGTTCAGTGG	18	GlyGCC	5'-tRF	5616	1292	2006	1425	946	2110	2180	926	885	1745	1728	3604	811	4236	2519	1856	3475	4348	5400	1600	3440	3456	1416	2919	3083	4352	1551	2512	2389	5443	4796	2761	1512	2163	2177	1777	1900	1604	2074	1956	2890	2542	1909	2770	765
tRF-27-PNR8YP9LON3	GCATTGGTGGTTCAGTGGTAGAATTCT	27	GlyGCC	5'-tRF	1212	2337	853	3257	1907	2155	2852	1567	2768	3833	3289	1349	1338	2829	1737	1527	1312	2688	1369	666	3337	3768	1038	2763	1996	1680	1405	1074	1675	2185	8901	1392	3435	1458	3371	2508	2307	2109	1432	1442	2789	753	2418	1512	1647
tRF-30-7O58J0K8UMPL	GTTAAGATGGCAGAGCCCGGTAATCGCATA	30	LeuTAA	5'-tRF	3193	6507	660	1198	767	2961	2571	2154	1822	3820	3685	3186	2070	1564	1369	1101	660	2160	3280	1076	2321	2389	1684	992	3120	2775	1049	316	2237	1188	1204	417	1287	4685	1620	5198	1461	11475	1937	2523	3764	356	1523	1977	2715
tRF-30-87R8WP9N1EWJ	TCCCTGGTGGTCTAGTGGTTAGGATTCGGC	30	GluCTC	5'-tRF	1557	2296	1425	2203	2354	2879	2798	1823	1578	3945	2434	1993	1944	3514	2008	1055	1371	1923	1402	1432	5423	2249	2035	2329	2830	2988	1840	1126	1734	1821	1545	1136	2231	1635	1890	2354	813	2944	2672	1939	1939	953	2420	1829	2424
tRF-21-2YU04DYJB	CACTGTAAAGCTAACTTAGCA	21	LysTTT	5'-tRF	2511	4515	1044	3951	1589	1467	2827	3300	3850	2240	2161	1349	1884	2045	905	1421	603	1121	2444	513	1365	1068	2664	2864	2600	4709	1521	224	2998	2221	4250	1458	1035	1671	2253	2955	3204	2144	97	862	6240	234	946	3555	1718
tRF-23-V29K9UV3D9	TAGGATGGGGTGTGATAGGTGGC	23	GlnTTG	5'-tRF	2390	3429	1330	1936	678	2489	3647	1956	2820	3464	3598	3061	2137	2912	1203	1444	978	2053	2048	2480	4639	2966	2873	2656	3027	3536	1293	432	3174	2001	3105	1005	1214	1575	1599	2727	2638	3790	440	4016	3414	18	1714	3154	1438
tRF-24-2YU04DYJFO	CACTGTAAAGCTAACTTAGCATTA	24	LysTTT	5'-tRF	4471	5937	1250	1730	626	2102	2714	2955	3549	3037	4293	1869	2671	1577	1010	1311	531	1026	3486	1648	2184	1003	2513	2005	3651	3945	1178	208	2260	1629	3109	862	1202	3321	2463	5079	2075	7288	478	1934	3069	196	1389	1979	2113
tRF-27-R9J89O9NF55	GGTTCCATGGTGTAATGGTTAGCACTC	27	GlnCTG	5'-tRF	1582	2214	298	2220	1980	3589	2625	1953	1845	5730	681	999	494	1202	1652	493	683	1427	2695	580	3333	2632	704	1390	2258	2482	1301	437	2463	1291	1606	1500	2767	1984	2073	4174	967	4368	2939	1356	2435	386	1266	875	3008
tRF-28-PNR8YP9LOND5	GCATTGGTGGTTCAGTGGTAGAATTCTC	28	GlyGCC	5'-tRF	981	1994	1021	2216	1734	2110	3105	1676	2283	3892	3116	1130	1582	2624	1547	1323	1157	2296	1155	537	3092	3461	1032	2099	2358	1669	947	880	1585	1474	5639	987	2248	1319	2127	1991	1400	2207	1955	1085	2482	472	2477	1386	1613
tRF-21-V29K9UV30	TAGGATGGGGTGTGATAGGTG	21	GlnTTG	5'-tRF	1945	3687	1486	2280	993	3321	2283	3068	1176	3040	5595	2336	1728	3201	1002	1152	439	2757	1530	1134	6301	4334	2472	1547	3563	3292	978	438	3084	1747	1608	393	1033	2035	1803	2158	1850	4057	888	3287	2963	3	1518	1546	1971
tRF-29-86V8WPMN1EJ3	TCCCATATGGTCTAGCGGTTAGGATTCCT	29	GluTTC	5'-tRF	1326	2784	889	3113	2426	878	2163	1010	500	3741	1067	1202	965	3180	1085	1621	1659	931	799	1214	1505	1187	2812	1443	2346	2148	2011	278	1393	1420	3175	1615	3477	1683	3485	2688	1145	2104	469	730	2633	1283	2081	1064	2050
tRF-35-PS5P4PW3FJHPEZ	GCCCGGATAGCTCAGTCGGTAGAGCATCAGACTTT	35	LysTTT	5'-half	847	1686	1952	2953	2122	1452	1363	1292	2301	2138	1632	1220	1384	1683	1459	1663	1943	1540	1464	1076	1864	1350	1740	2024	1033	1935	1614	2077	2401	1653	1131	5425	2588	3435	3388	2443	2967	3115	4935	1641	2666	1948	2505	2714	2082
tRF-39-ZLBS5EOB3ZY61DE2	TTGTAAACCGGAGATGAAAACCTTTTTCCAAGGACACCA	39	ThrTGT	3'-half	345	4691	1243	1451	1049	2534	4221	3391	3552	3158	8173	1433	3954	2666	1841	2253	1165	910	1587	3042	1220	1565	2006	3019	4948	31	1667	533	2841	1614	3025	75	1075	3164	1752	3447	19	5230	1518	37	2217	21	1230	1805	1102
tRF-20-VKS4I7LZ	TAGGGGTATGATTCTCGCTT	20	ProTGG	i-tRF	951	339	1894	51	62	878	1567	1133	160	884	408	4617	2751	7633	739	350	794	1761	764	732	6218	709	560	1497	2430	1661	1133	109	446	6526	2622	483	1742	1359	449	739	206	1939	4036	8118	788	32	1033	4778	1991
tRF-35-V29K9UV36562IZ	TAGGATGGGGTGTGATAGGTGGCACGGAGAATTTT	35	GlnTTG	5'-half	1799	4335	1696	1228	652	2559	3818	2245	3364	2925	5395	2541	2681	2785	1128	2463	1951	1382	1962	4753	1931	3792	2143	3742	5482	2840	1736	568	2752	1898	4466	1233	861	1428	1415	2513	1548	2093	340	3147	2066	3	1115	2658	783
tRF-34-R9JP9P9NH5SYHQ	GGTTCCATAGTGTAGTGGTTATCACGTCTGCTTT	34	ValTAC	5'-half	1245	1337	3251	2375	1891	1721	2687	2043	2394	1882	1202	894	1290	1564	1308	1745	1658	1570	1602	1334	1941	927	1279	1253	1299	1627	1903	1446	1803	1954	1179	3806	2207	1674	2269	1312	1138	2646	2863	1461	2167	2014	2753	2214	1684
tRF-37-9LVPZO0BEBXNWD5	TGGTATATAGTTTAAACAAAACGAATGATTTCGACTC	37	ArgTCG	5'-tRF	256	3420	633	1388	491	3028	3701	2030	2582	2142	8308	1602	3573	1900	1757	1018	761	717	2654	2797	1627	804	2080	1506	3187	4826	1120	322	3480	1032	4230	517	821	2030	1195	4412	1553	4209	374	1955	2015	115	905	1253	1069
tRF-39-EH623K7SIR3DR2I2	ACGCGGGAGACCGGGGTTCGATTCCCCGACGGGGAGCCA	39	AspGTC	3'-tRF	491	1657	1778	3137	586	1075	2112	927	1603	1648	1679	432	1230	1913	1487	2932	3620	1542	1545	862	3746	1187	1022	2594	1338	3584	2941	1508	4603	4374	3502	4684	2908	1510	2930	860	2723	5028	1581	1302	2205	1267	1184	3456	1242
tRF-27-V29K9UV3654	TAGGATGGGGTGTGATAGGTGGCACGG	27	GlnTTG	5'-tRF	2170	1641	1049	1692	998	2200	2975	1790	1515	1882	2830	1636	1262	2878	920	1310	738	1321	1401	1376	4829	2986	2396	1952	2142	2469	1091	262	2676	2179	1161	1222	1351	1267	1576	2267	2575	3725	711	2914	3583	12	2131	3911	1405
tRF-27-OB1690PQR3P	GAAAAAGTCATGGAGGCCATGGGGTTG	27	SerTGA	5'-tRF	1982	2430	690	1635	1179	3466	3965	1350	1217	1671	3880	1705	1334	2036	939	1533	1218	1468	1812	1196	2763	4416	2026	3010	2777	2613	1113	429	2191	1629	1812	1108	913	1684	1872	2730	2237	3313	1338	2980	4982	399	1373	3876	1047
tRF-26-OB1690PQR3E	GAAAAAGTCATGGAGGCCATGGGGTT	26	SerTGA	5'-tRF	1363	2189	603	9915	1164	2343	2625	2015	1300	1628	2817	1511	1285	2666	903	893	624	861	1404	803	2136	2150	1682	1441	2359	1959	873	266	2245	1389	1510	699	923	1239	1259	1881	1681	2436	822	2909	2223	312	1056	2581	840
tRF-32-86V8WPMN1E8YN	TCCCATATGGTCTAGCGGTTAGGATTCCTGGT	32	GluTTC	5'-half	955	1853	939	968	2847	2048	1231	1010	812	1184	612	3861	832	1118	1375	1320	824	903	1674	1103	732	1384	1306	872	961	1246	1371	1856	676	1121	1456	479	1176	1260	1811	1695	1783	768	1240	1470	1778	2020	1006	1131	1486
tRF-24-V29K9UV3IU	TAGGATGGGGTGTGATAGGTGGCA	24	GlnTTG	5'-tRF	1900	2160	923	1448	424	2023	2314	1514	1500	2490	2743	2095	1470	2653	1122	1051	820	2185	1377	1838	2998	2385	1972	1808	2476	2608	894	321	2480	1803	2356	737	1116	1522	1211	2316	2034	3884	541	3155	2618	6	1375	2280	1167
tRF-19-PS5P4PJ4	GCCCGGATAGCTCAGTCGG	19	LysTTT	5'-tRF	3940	1584	2986	2077	702	1524	982	1603	1036	1043	1158	1178	1205	701	1559	2336	963	1396	1111	1145	1826	568	2871	1477	1297	545	952	1863	1737	1405	678	1125	3362	796	1078	3148	1031	1981	1326	2070	1098	2963	3199	1929	1309
tRF-32-PSQP4PW3FJI01	GCCCGGCTAGCTCAGTCGGTAGAGCATGAGAC	32	LysCTT	5'-half	1338	1156	2035	1228	2191	1287	784	1052	1174	1247	1250	1897	1557	1224	1345	1187	1317	1319	895	1421	1229	1957	2080	1269	1275	942	1198	3072	812	1614	714	1019	1529	1786	1528	1860	2160	1054	4727	2225	1448	2564	1952	1046	1153
tRF-38-ZLBS5EOB3ZY61DV	TTGTAAACCGGAGATGAAAACCTTTTTCCAAGGACACC	38	ThrTGT	3'-half	745	2007	649	1133	905	2628	6513	3434	4121	2428	4102	1051	2607	2036	905	2102	1125	645	2453	3763	1621	757	2152	1606	4200	16	1117	353	1988	1393	2347	35	1140	944	1694	2811	24	1303	251	27	1098	18	1535	1840	644
tRF-32-RK9P4P9L5HMVQ	GGGGGTGTAGCTCAGTGGTAGAGCGCGTGCTT	32	AlaCGC	5'-half	601	568	1383	195	1602	575	376	784	331	388	360	2284	732	1054	1508	941	769	471	569	1124	401	1532	844	189	530	693	1617	3221	674	861	446	246	1238	1901	1093	1070	1157	454	3653	915	970	3070	1780	719	1887
tRF-20-V29K9UV3	TAGGATGGGGTGTGATAGGT	20	GlnTTG	5'-tRF	3536	4161	640	1857	523	2380	1398	2369	948	2145	4266	1928	1443	2189	791	805	456	2808	1377	734	3832	2519	1351	1145	2322	3062	626	365	2403	1351	1512	214	804	1436	838	1811	1213	3487	544	2251	1864	6	874	1221	1169
tRF-33-08F4BDNZ8O6FD2	ACCGGAGATGAAAACCTTTTTCCAAGGACACCA	33	ThrTGT	3'-tRF	2110	3467	1381	1196	892	350	3122	3153	2413	3586	3989	1737	1812	2428	997	1822	582	2197	1560	1176	1537	2663	1889	2419	4014	7	1303	378	1985	1531	1773	29	737	2124	1397	2092	12	1970	2450	3	2253	6	1201	2255	1281
tRF-31-PS5P4PW3FJHPB	GCCCGGATAGCTCAGTCGGTAGAGCATCAGA	31	LysTTT	5'-tRF	1440	1375	1829	3449	1697	812	1149	1097	2632	1569	937	492	1317	1318	1032	1320	1423	905	1356	493	2627	432	1893	3049	1559	2550	1733	828	2352	2773	2692	1849	3379	1029	2440	1523	1362	1786	538	775	1778	1574	3459	2539	2654
tRF-26-V29K9UV3650	TAGGATGGGGTGTGATAGGTGGCACG	26	GlnTTG	5'-tRF	1900	2239	761	1261	559	2200	2353	1475	1572	2306	2539	1945	1260	2126	995	1060	569	1512	1216	1179	3256	2071	1830	1728	2316	2823	1006	275	2679	1440	1871	596	941	1151	1047	2355	1652	3306	466	2504	2716	3	1287	2404	1326
tRF-32-EZU05OJIH6Z33	ACTTTTAAAGGATAACAGCTATCCATTGGTCT	32	LeuTAG	5'-half	1922	3178	642	873	456	1353	2384	1739	2761	1549	3780	1939	1958	1679	1186	969	576	861	2567	1355	763	996	959	1121	2031	1990	659	243	1800	861	2411	547	988	1767	1001	3134	1432	4844	384	2452	2001	159	631	2085	738
tRF-27-86J8WPMN1E5	TCCCACATGGTCTAGCGGTTAGGATTC	27	GluTTC	5'-tRF	1082	1299	370	1478	2439	1225	2225	2166	895	2842	507	2618	1817	2402	1424	743	917	975	817	513	1736	826	1071	1728	1949	1567	1617	257	1610	2074	2749	715	1360	941	1264	1288	654	678	365	1319	1742	243	944	680	2023
tRF-27-P4R8YP9LON3	GCATGGGTGGTTCAGTGGTAGAATTCT	27	GlyGCC	5'-tRF	363	1513	463	1248	1022	1463	1148	842	2042	2521	1723	1025	937	1831	1096	834	1011	1953	770	306	2938	2126	649	1644	1293	1168	792	732	1312	1511	4086	1046	1354	1148	1541	1331	1584	1475	815	1231	1526	383	1085	1331	1474
tRF-35-PSQP4PW3FJIKE7	GCCCGGCTAGCTCAGTCGGTAGAGCATGGGACTCT	35	LysCTT	5'-half	1276	1473	1344	1277	1220	1529	1017	982	957	1493	898	1531	1468	1386	1154	1588	1195	1586	775	969	1155	1189	1299	1137	1351	985	1386	2906	1620	1171	789	1605	1101	2156	1837	1870	1010	1328	1757	1668	1226	1336	2095	1282	976
tRF-29-79MP9P9NH525	GTTTCCGTAGTGTAGTGGTTATCACGTTC	29	ValCAC	5'-tRF	1046	1132	403	1714	1440	1270	2209	562	1048	1331	1094	484	412	1053	991	711	740	1068	929	412	1490	1789	670	1051	1409	1344	905	596	1160	1329	2790	1255	3634	1517	2091	1680	950	1681	977	964	2031	370	1727	859	1420
tRF-33-R9JP9PMNH5SYDQ	GGTTCCATAGTGTAGCGGTTATCACGTCTGCTT	33	ValTAC	5'-half	1343	852	2922	642	1449	1035	901	1214	1041	727	1128	2323	1030	790	905	902	1323	678	799	1400	393	1279	1477	527	1095	827	1262	2503	482	739	528	593	1323	2222	1484	982	1341	346	2097	1701	771	2217	1251	837	1169
tRF-34-87R8WP9N1EWJI5	TCCCTGGTGGTCTAGTGGTTAGGATTCGGCGCTC	34	GluCTC	5'-half	1413	1137	2583	710	743	1148	959	874	924	1250	1172	1381	1324	1284	1081	1198	976	861	479	845	2928	767	1686	1023	1679	789	1066	2600	1014	1498	746	772	966	863	976	1081	471	1328	2960	1097	694	1908	2710	1115	882
tRF-35-PNR8YP9LON4V4R	GCATTGGTGGTTCAGTGGTAGAATTCTCGCCTCCC	35	GlyCCC	5'-tRF	1607	1913	1051	1354	416	992	1047	556	1165	775	1320	777	1039	3238	863	600	1367	1724	1787	504	1569	951	908	461	1655	2312	988	175	3253	1683	943	2299	1526	1249	2497	930	729	3218	791	1394	1588	154	910	2167	756
tRF-32-RKVP4PRL5FZU3	GGGGGTATAGCTCAGGGGTAGAGCATTTGACT	32	CysGCA	5'-half	552	464	1264	716	1166	622	555	944	466	835	390	2251	1134	4924	1240	1046	770	524	557	551	1912	741	790	1082	971	851	1008	1741	432	2314	1091	623	975	1251	707	831	705	519	1559	2424	662	1311	1168	808	1092
tRF-34-86V8WPMN1E8Y2Q	TCCCATATGGTCTAGCGGTTAGGATTCCTGGTTT	34	GluTTC	5'-half	248	907	800	542	3164	1259	831	744	581	595	399	2051	661	1088	1145	926	620	476	730	724	566	1532	1008	636	681	859	1116	2416	799	1169	1129	455	868	1038	1267	1137	1585	534	1615	702	1484	1817	612	1248	1318
tRF-24-PS5P4PW3ES	GCCCGGATAGCTCAGTCGGTAGAG	24	LysTTT	5'-tRF	2468	1229	576	2682	1093	902	1503	1858	1979	2527	1098	775	705	540	1270	580	780	1881	1249	645	1769	1650	792	1783	2299	1048	689	395	944	919	3813	1013	1734	984	1464	1158	1082	819	425	1433	810	299	1358	496	925
tRF-32-Q99P9P9NH57SJ	GCTTCTGTAGTGTAGTGGTTATCACGTTCGCC	32	ValCAC	5'-half	1584	1110	747	1971	1487	1315	1825	918	1779	1467	1063	294	898	1675	1068	1415	1340	1849	1509	489	1136	913	1299	1437	1048	1227	1557	1482	1572	1829	2066	1480	2004	831	1635	733	773	693	453	926	1656	718	1454	1053	949
tRF-34-PNR8YP9LON4VHM	GCATTGGTGGTTCAGTGGTAGAATTCTCGCCTGC	34	GlyGCC	5'-half	370	1282	836	1360	422	1017	927	662	1322	933	811	741	780	1263	1008	821	973	986	650	660	669	475	845	858	824	1046	553	1786	1427	741	1169	1506	1015	793	1230	1819	1078	1098	996	1028	1021	748	1052	2043	573
tRF-34-PS5P4PW3FJHPEQ	GCCCGGATAGCTCAGTCGGTAGAGCATCAGACTT	34	LysTTT	5'-half	794	742	1719	1130	1671	682	648	1014	926	1105	685	536	846	914	819	1097	767	685	1138	1027	1417	793	1123	1106	732	859	1234	1827	1350	1215	592	1531	1832	1845	2266	1165	1529	1545	2091	1127	1238	1511	1373	2092	1350
tRF-21-4KRQ59WIE	CTAGGGGTATGATTCTCGCTT	21	ProTGG	i-tRF	553	216	1092	38	36	402	1043	684	115	407	216	2512	1708	3785	418	241	426	1018	449	326	3356	436	354	789	1708	1079	678	81	296	3525	1492	384	799	739	204	460	119	1155	2821	5465	354	13	582	2726	1280
tRF-32-79MP9PMNH5ISJ	GTTTCCGTAGTGTAGCGGTTATCACATTCGCC	32	ValCAC	5'-half	849	1089	1957	1103	1248	1345	831	757	1774	1256	1475	1305	876	1824	933	1183	1338	864	898	707	611	735	1103	1653	914	942	963	1159	1584	1200	1987	498	1514	958	1556	610	869	1270	881	665	1048	996	2250	1251	591
tRF-26-PNR8YP9LOND	GCATTGGTGGTTCAGTGGTAGAATTC	26	GlyGCC	5'-tRF	513	992	403	1278	814	692	1408	730	1046	1798	1608	753	555	1376	707	392	481	944	433	293	1804	1977	346	1028	1209	779	560	377	687	987	5919	492	1226	832	1610	1307	1119	1005	847	691	932	156	883	546	755
tRF-22-V29K9UV34	TAGGATGGGGTGTGATAGGTGG	22	GlnTTG	5'-tRF	1423	1411	507	1101	372	1201	1355	1020	838	1316	2205	1834	1010	1479	656	634	371	1598	991	693	2746	1776	1044	1202	1431	1751	489	199	1638	1138	1261	276	545	915	733	1256	1152	3205	292	1686	2051	6	662	1292	650
tRF-37-ZLBS5EOB3ZY61D1	TTGTAAACCGGAGATGAAAACCTTTTTCCAAGGACAC	37	ThrTGT	3'-half	653	1810	379	645	568	2003	4136	1735	3366	1766	1727	1024	1535	1509	763	1046	753	548	1602	2211	1447	791	1234	1062	2214	4	764	294	1017	1204	2064	10	624	911	924	2190	9	1303	151	5	1258	9	886	1493	376
tRF-25-P4R8YP9LON	GCATGGGTGGTTCAGTGGTAGAATT	25	GlyGCC	5'-tRF	433	807	862	466	416	710	718	489	633	1798	1176	1678	1348	1821	795	423	627	1004	437	524	3671	1339	440	1053	1899	1113	629	231	709	1945	2978	620	1078	935	796	791	636	1392	1519	2646	655	143	860	1001	877
tRF-34-PNR8YP9LON4VHJ	GCATTGGTGGTTCAGTGGTAGAATTCTCGCCTCC	34	GlyCCC	5'-half	1257	1373	541	1162	460	958	942	428	1146	667	974	689	801	2189	720	393	1179	1425	1149	240	1334	700	625	375	1388	1736	878	292	2563	1153	1018	2690	1301	1371	2257	805	813	1975	423	633	1706	194	561	2390	612
tRF-45-PNR8YP9LON4VN1EH6K	GCATTGGTGGTTCAGTGGTAGAATTCTCGCCTGCCACGCGGGAGG	45	GlyGCC	5'-tRF	179	347	1385	211	83	369	916	410	300	677	2031	544	7983	3346	656	416	1288	223	233	1103	1413	164	407	1467	2456	1280	995	167	398	2817	1290	1198	1182	809	840	751	480	2155	2157	1129	258	109	407	393	372
tRF-40-2VR008R959KUMKF6	CACGCGGGAGACCGGGGTTCGATTCCCCGACGGGGAGCCA	40	AspGTC	3'-half	146	1163	509	1486	534	600	1281	595	914	1102	1046	276	794	1326	911	1782	1720	682	608	610	3050	799	522	2142	629	1426	1078	423	2642	1093	2715	2526	2087	989	1471	603	1321	2526	472	477	1606	262	684	1294	783
tRF-24-R29P4P9LH9	GGGGATGTAGCTCAGTGGTAGAGC	24	AlaTGC	5'-tRF	4276	978	301	1231	970	808	1114	837	936	2250	616	1119	1042	722	830	537	576	1744	620	462	1162	1126	407	1265	1532	538	1075	248	1312	861	1574	832	1854	850	973	1081	335	801	412	1265	584	281	777	278	768
tRF-42-PNR8YP9LON4VN1EH4	GCATTGGTGGTTCAGTGGTAGAATTCTCGCCTGCCACGCGGG	42	GlyGCC	5'-tRF	214	335	1746	252	126	395	1013	569	350	792	1302	633	5717	3006	744	493	1269	397	272	1041	1294	117	666	1585	2744	1390	1331	142	374	4121	1558	946	951	760	746	610	265	1664	1571	1192	210	62	407	443	449
tRF-19-R29P4PJZ	GGGGATGTAGCTCAGTGGT	19	AlaTGC	5'-tRF	1081	687	1449	694	603	857	516	769	543	477	473	1309	750	731	946	913	635	645	311	834	1686	527	1520	676	786	452	823	1794	609	950	449	588	1118	569	536	1095	616	447	803	1369	575	2117	1621	1110	831
tRF-20-PS5P4PW3	GCCCGGATAGCTCAGTCGGT	20	LysTTT	5'-tRF	1623	895	1054	1198	598	791	516	803	576	796	681	836	572	710	839	1435	755	1031	581	693	2071	491	909	1320	662	402	980	810	1646	1020	544	818	2211	644	922	1256	797	1397	648	1071	777	1208	1427	1062	722
tRF-29-1OR6QOH04MI9	AGTAAGGTCAGCTAAATAAGCTATCGGGC	29	MetCAT	5'-half	1170	1290	179	705	389	596	1029	594	657	506	2828	998	927	1038	515	119	349	530	1335	339	650	1332	338	779	1762	851	587	218	1978	935	1063	390	797	897	791	1936	1113	3713	822	842	1216	75	212	1216	479
tRF-31-FP18LPMBQ4NKD	AGCAGAGTGGCGCAGCGGAAGCGTGCTGGGC	31	MetCAT	5'-half	705	825	416	1130	743	701	811	446	857	562	260	854	430	837	806	930	1083	1282	1219	444	573	844	484	797	633	961	685	563	866	875	1669	748	1396	602	1083	508	874	635	1004	818	947	633	774	760	772
tRF-34-BS5EOB3ZY61DE2	AACCGGAGATGAAAACCTTTTTCCAAGGACACCA	34	ThrTGT	3'-tRF	851	2128	788	740	491	408	1945	1654	1365	2023	2296	946	953	1254	645	1000	329	1026	919	772	833	1181	1089	1288	2124	9	717	174	1166	813	1066	10	474	1302	876	1060	9	1822	1426	14	1244	6	917	1209	787
tRF-32-08F4BDNZ8O6FJ	ACCGGAGATGAAAACCTTTTTCCAAGGACACC	32	ThrTGT	3'-tRF	1987	995	656	572	644	429	2610	1565	1393	1326	1241	778	854	1228	553	929	521	743	1129	965	820	887	1459	754	2225	4	590	203	894	900	1156	13	494	446	991	1007	4	371	292	0	819	3	915	1374	482
tRF-29-87R8WP9N1EJ4	TCCCTGGTGGTCTAGTGGTTAGGATTCGG	29	GluCTC	5'-tRF	852	653	917	498	399	707	819	524	686	890	475	630	847	1273	748	563	558	649	397	402	2169	525	727	844	947	960	607	521	445	871	832	486	898	510	478	484	252	711	946	719	407	321	1205	781	533
tRF-35-ZLBS5EOB3ZY61D	TTGTAAACCGGAGATGAAAACCTTTTTCCAAGGAC	35	ThrTGT	i-tRF	696	1170	372	580	279	1122	2893	1709	2084	1033	1588	854	1087	1866	442	905	1161	387	1737	1231	1013	515	977	799	1672	11	570	156	891	873	1651	13	622	557	636	919	2	660	100	0	679	3	584	1035	288
tRF-44-779PZBHFEERZYQHQJZ	GTTCTTGTAGTTGAAATACAACGATGGTTTTTCATATCATTGGT	44	GluTTC	5'-tRF	208	678	338	398	311	603	1172	725	1145	635	4149	278	1569	650	538	620	711	229	470	1193	91	312	466	729	938	394	602	194	703	519	605	1114	795	1351	1129	2945	2445	4201	743	240	573	109	321	578	262
tRF-32-RKVPNPML5FZU3	GGGGGTATAGCTTAGCGGTAGAGCATTTGACT	32	CysGCA	5'-half	643	307	786	320	184	453	574	703	271	602	169	2312	1015	3048	551	616	491	383	362	300	2461	300	310	1037	1068	559	527	261	507	1714	1104	582	560	421	390	393	176	700	740	1531	290	287	696	931	1161
tRF-26-PS5P4PW3FJB	GCCCGGATAGCTCAGTCGGTAGAGCA	26	LysTTT	5'-tRF	1563	642	340	1936	1270	1069	1231	1180	1217	2612	1085	371	804	527	645	418	500	480	446	331	1080	806	443	1129	1382	1036	584	357	750	558	2733	463	737	457	1057	663	415	501	154	406	822	128	860	368	1456
tRF-27-2YU04DYJIOJ	CACTGTAAAGCTAACTTAGCATTAACC	27	LysTTT	5'-half	1046	1959	285	444	320	1257	1545	1025	1276	1131	1289	848	990	714	444	622	253	281	1018	572	655	369	1094	809	1252	1043	533	77	762	687	1047	366	468	1045	1211	1516	770	2223	163	730	1689	99	564	1097	665
tRF-30-I89NJ4S2I7L7	ATTGGTGGTTCAGTGGTAGAATTCTCGCCT	30	GlyGCC	i-tRF	695	1221	1178	1061	1231	600	740	1191	455	1019	480	802	886	665	448	573	990	414	437	326	552	439	786	788	1207	1235	705	1757	506	675	830	527	593	1251	925	851	514	536	585	673	705	972	786	798	839
tRF-33-RKVP4P93FJIYW	GGGGGTATAGCTCAGTGGGTAGAGCATTTGACT	33	CysGCA	5'-half	460	431	1044	431	279	618	668	857	628	690	325	1085	1287	2028	748	696	784	550	428	420	1826	290	349	854	941	789	562	521	445	1571	998	951	1003	698	398	407	263	729	724	1921	489	234	677	961	565
tRF-18-R29P4P04	GGGGATGTAGCTCAGTGG	18	AlaTGC	5'-tRF	1959	529	839	718	359	611	415	506	505	454	303	769	653	582	841	991	399	843	272	410	1440	330	1137	517	592	236	439	1100	471	770	322	341	703	283	444	1077	302	472	651	963	377	1383	1511	852	508
tRF-45-P4R8YP9LON4VN1EH6K	GCATGGGTGGTTCAGTGGTAGAATTCTCGCCTGCCACGCGGGAGG	45	GlyGCC	5'-tRF	97	194	996	119	76	203	438	329	147	388	1619	711	7423	3036	459	271	1096	246	134	1221	1503	129	227	1088	1425	892	747	110	350	2088	846	810	846	702	378	396	217	1624	1568	1032	127	59	267	400	465
tRF-31-86V8WPMN1E8Y0	TCCCATATGGTCTAGCGGTTAGGATTCCTGG	31	GluTTC	5'-tRF	315	866	288	829	1153	784	1883	674	462	891	542	903	713	756	433	572	525	538	787	262	780	655	779	866	854	710	614	358	453	707	1941	298	727	632	1292	993	398	364	463	352	1532	315	820	680	978
tRF-36-PS5P4PW3FJHPEZE	GCCCGGATAGCTCAGTCGGTAGAGCATCAGACTTTT	36	LysTTT	5'-tRF	266	807	880	1046	497	793	609	580	583	1016	733	440	676	680	600	782	555	490	527	413	793	397	745	703	745	617	560	1190	1126	600	512	1710	981	1024	1331	1175	604	1317	903	890	700	593	1051	1127	640
tRF-33-P4R8YP9LON4VDP	GCATGGGTGGTTCAGTGGTAGAATTCTCGCCTG	33	GlyGCC	5'-half	293	582	372	509	417	483	431	725	688	717	664	339	537	701	744	752	845	938	1114	310	1522	657	502	625	475	1088	813	1027	1484	1084	546	1133	911	492	677	358	1000	1155	277	682	920	430	567	1902	939
tRF-25-DKNPNOYB7J	AAGGGCTTAGCTTAATTAAAGTGGC	25	AlaTGC	5'-tRF	1148	830	216	211	160	826	1112	511	662	992	470	459	270	1105	314	279	282	695	629	386	611	562	538	891	1190	1038	235	76	1320	651	1000	587	457	311	473	1126	848	1186	211	384	1024	78	401	1333	384
tRF-33-ZLBS5EOB3ZY6Y	TTGTAAACCGGAGATGAAAACCTTTTTCCAAGG	33	ThrTGT	i-tRF	743	1064	212	572	249	1041	1576	1203	1274	546	2009	960	849	871	557	930	614	606	1327	924	772	385	912	609	1242	7	415	180	720	647	1345	8	633	585	493	937	4	974	85	3	662	9	495	1007	343
tRF-34-PSQP4PW3FJIKE5	GCCCGGCTAGCTCAGTCGGTAGAGCATGGGACTC	34	LysCTT	5'-half	876	789	663	721	478	806	415	467	466	737	512	741	809	565	873	896	723	922	548	655	633	404	885	589	712	497	668	1761	828	714	458	520	887	648	766	1039	637	505	409	741	501	687	901	583	502
tRF-45-3W2VR008R959KUMKF6	CCTGTCACGCGGGAGACCGGGGTTCGATTCCCCGACGGGGAGCCA	45	AspGTC	3'-tRF	33	642	313	859	762	1227	1281	946	721	1276	4944	216	2857	1318	673	543	692	41	116	682	409	284	488	829	1891	1450	967	300	650	726	2009	265	481	1111	1346	1207	560	1234	566	232	394	78	336	239	532
tRF-31-08F4BDNZ8O6FD	ACCGGAGATGAAAACCTTTTTCCAAGGACAC	31	ThrTGT	3'-tRF	1692	1081	672	447	445	335	1938	952	1462	1085	1002	717	653	978	467	541	382	824	835	927	726	883	1175	603	1514	0	491	190	522	728	1125	5	361	621	707	726	7	220	233	7	869	3	612	1078	217
tRF-34-RPM830MMUKLYIE	GGTAGCGTGGCCGAGCGGTCTAAGGCGCTGGATT	34	LeuTAG	5'-half	102	259	189	111	432	361	244	325	138	763	104	1060	373	995	740	264	420	255	356	244	460	531	216	348	330	330	749	1593	337	813	297	260	519	657	526	635	393	454	784	508	721	724	474	477	897
tRF-38-EH623K7SIR3DR2DV	ACGCGGGAGACCGGGGTTCGATTCCCCGACGGGGAGCC	38	AspGTC	3'-tRF	120	446	1401	1285	948	1616	858	1114	2587	1773	555	176	408	531	480	559	687	506	254	320	229	237	263	352	429	488	999	368	1048	921	648	574	340	247	393	270	1022	642	570	328	299	293	407	328	376
tRF-30-QNR8VP9NFQFY	GCGTTGGTGGTATAGTGGTTAGCATAGCTG	30	GlyTCC	5'-tRF	182	870	171	705	751	1679	1057	933	770	2455	931	611	551	813	245	166	182	249	281	135	1586	752	436	465	933	709	343	141	609	653	718	101	256	383	431	870	435	840	647	345	829	45	476	380	943
tRF-34-PSQP4PW3FJI0E5	GCCCGGCTAGCTCAGTCGGTAGAGCATGAGACTC	34	LysCTT	5'-half	1061	489	647	537	402	735	295	427	426	625	842	1016	1022	773	920	684	477	873	539	682	847	629	1333	348	619	284	385	1683	448	674	215	238	432	618	470	1032	292	371	588	769	412	961	953	466	398
tRF-32-K5I34JRX6N38Q	CCCACATGGTCTAGCGGTTAGGATTCCTGGTT	32	GluTTC	i-tRF	763	405	308	515	361	727	1029	567	352	460	156	319	267	629	813	492	432	831	976	262	566	389	430	515	565	624	554	541	704	695	703	1092	889	344	462	438	306	920	418	402	430	474	617	562	561
tRF-25-PS5P4PW3FJ	GCCCGGATAGCTCAGTCGGTAGAGC	25	LysTTT	5'-tRF	1012	651	228	1611	758	536	1056	880	1162	1582	759	270	532	318	630	283	390	592	281	227	483	982	306	915	840	512	397	335	306	349	3241	520	1039	492	899	375	596	353	125	296	662	165	634	186	756
tRF-26-P4R8YP9LOND	GCATGGGTGGTTCAGTGGTAGAATTC	26	GlyGCC	5'-tRF	182	691	255	490	444	509	509	396	636	1006	782	669	549	1094	485	249	309	615	284	188	1588	1191	208	630	708	498	375	217	525	646	2545	381	634	594	705	558	607	660	641	721	498	75	455	502	587
tRF-28-P4R8YP9LOND5	GCATGGGTGGTTCAGTGGTAGAATTCTC	28	GlyGCC	5'-tRF	320	611	411	702	542	816	590	763	938	1391	1128	461	794	875	564	591	525	1080	458	327	1250	1159	475	815	662	583	407	304	618	672	1383	355	558	543	687	445	502	534	390	683	911	109	727	487	905
tRF-43-PNR8YP9LON4VN1EHDX	GCATTGGTGGTTCAGTGGTAGAATTCTCGCCTGCCACGCGGGA	43	GlyGCC	5'-tRF	110	257	1038	132	95	248	625	382	202	473	976	412	3929	1900	560	297	862	223	137	586	692	93	362	1011	1631	1021	738	123	271	2092	1007	520	553	492	465	417	222	942	1089	915	175	37	212	377	299
tRF-32-6978WPRLXN48Q	GGCTCGTTGGTCTAGGGGTATGATTCTCGGTT	32	ProTGG	5'-half	177	252	423	146	736	440	244	301	319	332	65	1606	341	518	454	391	333	288	290	355	403	507	360	230	262	454	452	699	377	511	347	376	566	320	513	526	555	357	1092	445	507	1255	574	411	632
tRF-34-Q99P9P9NH57S15	GCTTCTGTAGTGTAGTGGTTATCACGTTCGCCTC	34	ValCAC	5'-half	901	539	242	1152	512	630	1021	637	781	641	629	99	678	782	457	761	1018	1228	769	220	453	335	619	452	369	801	903	435	1172	850	449	1171	876	530	935	277	362	555	179	674	1131	290	321	721	368
tRF-43-P4R8YP9LON4VN1EHDX	GCATGGGTGGTTCAGTGGTAGAATTCTCGCCTGCCACGCGGGA	43	GlyGCC	5'-tRF	99	170	1115	67	59	211	407	365	150	404	1033	634	4551	2470	427	317	1067	188	119	896	801	103	308	1108	1398	873	791	99	253	2355	966	534	485	514	240	287	130	844	1080	1105	95	46	176	434	441
tRF-32-Q1Q89P9L8422Q	GCGCCGCTGGTGTAGTGGTATCATGCAAGATT	32	GlyCCC	5'-half	261	596	359	637	467	583	551	459	683	690	303	674	349	659	482	500	500	369	530	282	495	499	468	682	427	775	469	852	571	542	675	837	703	433	646	631	968	480	418	318	436	568	574	750	518
tRF-31-6SXMSL73VL4YD	GGCCGTGATCGTATAGTGGTTAGTACTCTGC	31	HisGTG	5'-tRF	779	350	226	791	702	1563	885	1124	736	1757	238	416	460	327	1040	345	628	648	479	358	906	586	333	1039	318	988	464	211	509	432	376	862	885	292	511	512	270	819	522	736	368	209	286	335	998
tRF-36-ZLBS5EOB3ZY61DB	TTGTAAACCGGAGATGAAAACCTTTTTCCAAGGACA	36	ThrTGT	i-tRF	219	766	306	214	238	1011	2330	844	1260	1036	1076	622	651	676	435	463	628	299	1482	1100	795	351	720	456	1217	4	325	105	642	799	898	16	344	580	493	1249	9	981	100	5	774	6	507	962	254
tRF-33-OR183O9EDJHPD3	GACCCAGTGGCCTAATGGATAAGGCATCAGCCT	33	ArgCCG	5'-half	339	273	615	122	989	213	155	582	197	138	195	1134	631	344	502	757	348	162	296	696	45	619	549	163	301	378	625	1439	179	258	319	225	487	772	562	596	1191	83	327	521	480	1077	262	384	614
tRF-30-08F4BDNZ8O6F	ACCGGAGATGAAAACCTTTTTCCAAGGACA	30	ThrTGT	i-tRF	1131	869	493	358	275	168	1969	897	871	1164	772	694	502	850	403	473	378	768	1093	896	730	651	1157	481	1287	2	343	96	593	877	585	16	318	486	495	835	2	382	129	3	668	6	560	994	229
tRF-17-18VBY9M	AGTGGTAGAATTCTCGC	17	ValCAC	i-tRF	1041	888	448	645	530	450	603	627	288	808	571	412	333	353	388	275	183	684	705	267	1340	436	499	682	979	537	364	77	674	459	361	438	625	578	698	884	473	1093	218	693	442	181	451	426	386
tRF-29-6978WPRLXNHK	GGCTCGTTGGTCTAGGGGTATGATTCTCG	29	ProTGG	5'-tRF	148	547	78	534	675	878	736	290	316	1061	278	361	361	629	500	169	197	258	265	95	742	666	222	461	886	904	493	136	541	475	700	372	230	387	499	791	212	990	703	345	823	81	420	304	877
tRF-41-DKNPNOYB7JXNXW83E	AAGGGCTTAGCTTAATTAAAGTGGCTGATTTGCGTTCAGTT	41	AlaTGC	5'-tRF	129	828	246	252	147	836	737	625	674	723	1514	320	1101	1279	607	379	506	169	146	2166	191	188	565	644	1398	880	342	183	724	498	789	555	485	524	551	1070	1053	1375	296	316	368	62	219	445	189
tRF-36-86V8WPMN1E8Y7ZD	TCCCATATGGTCTAGCGGTTAGGATTCCTGGTTTTC	36	GluTTC	5'-tRF	73	665	198	631	523	874	835	423	593	480	373	254	695	807	381	1003	803	346	1036	224	378	263	594	660	567	961	528	296	1139	525	841	723	489	389	1259	480	451	880	207	214	1086	121	283	702	353
tRF-30-86V8WPMN1E8Y	TCCCATATGGTCTAGCGGTTAGGATTCCTG	30	GluTTC	5'-tRF	313	869	205	631	944	673	1277	582	321	1168	416	554	619	935	386	394	376	476	431	206	776	607	700	723	932	713	416	131	449	585	1326	162	432	366	725	712	285	397	173	281	950	174	543	388	705
tRF-36-PSQP4PW3FJIKE7E	GCCCGGCTAGCTCAGTCGGTAGAGCATGGGACTCTT	36	LysCTT	5'-tRF	334	685	608	599	504	735	376	555	562	690	594	823	562	493	474	653	493	408	239	358	436	481	617	572	627	512	562	1036	492	540	449	463	295	696	659	744	439	256	437	738	644	327	710	535	355
tRF-34-9LVPZO0BEBXNJL	TGGTATATAGTTTAAACAAAACGAATGATTTCGA	34	ArgTCG	5'-tRF	70	1571	148	406	160	742	866	612	867	457	4201	766	1151	582	718	339	272	332	682	317	403	263	488	399	1033	1835	322	237	885	163	1054	111	175	1392	219	1091	529	1501	122	659	751	18	216	248	400
tRF-34-2YU04DYJIO3Z2S	CACTGTAAAGCTAACTTAGCATTAACCTTTTAAG	34	LysTTT	5'-tRF	245	948	210	306	177	496	1716	1188	1136	638	1549	399	680	816	253	648	283	188	943	496	390	446	592	434	734	722	383	69	527	496	716	531	511	506	449	589	410	902	132	717	573	165	643	622	262
tRF-25-V29K9UV365	TAGGATGGGGTGTGATAGGTGGCAC	25	GlnTTG	5'-tRF	748	1141	278	485	206	896	792	523	643	776	868	733	468	650	238	357	203	413	395	434	837	791	680	589	883	916	386	126	1011	509	936	216	361	590	408	912	575	1378	170	1125	828	3	288	679	437
tRF-23-2YU04DYJDE	CACTGTAAAGCTAACTTAGCATT	23	LysTTT	5'-tRF	740	1435	198	420	204	562	835	865	1055	658	876	311	703	403	223	346	110	120	871	317	405	154	644	452	802	1122	322	39	766	432	798	206	295	447	649	1039	596	1050	59	434	970	40	212	904	469
tRF-23-79MP9P9NDD	GTTTCCGTAGTGTAGTGGTTATC	23	ValCAC	5'-tRF	703	636	463	336	543	295	516	303	575	417	230	215	211	368	391	232	384	1313	476	191	865	376	619	1423	984	1141	409	227	524	627	732	1100	838	402	517	363	279	789	411	445	221	135	663	773	191
tRF-32-897PVP941QKSJ	TCCTCGTTAGTATAGTGGTGAGTATCCCCGCC	32	AspGTC	5'-half	330	678	535	724	469	245	427	250	271	931	468	248	302	922	411	427	456	459	212	396	575	361	1002	417	662	571	557	227	463	374	392	447	844	440	730	501	292	606	422	268	433	402	390	404	650
tRF-31-PSQP4PW3FJI0B	GCCCGGCTAGCTCAGTCGGTAGAGCATGAGA	31	LysCTT	5'-tRF	716	448	615	577	644	635	504	353	536	829	946	453	480	420	293	559	635	822	359	331	613	546	630	721	522	380	505	589	414	598	465	496	611	592	597	698	328	577	667	847	430	593	705	409	636
tRF-29-R9J89O9NF5JP	GGTTCCATGGTGTAATGGTTAGCACTCTG	29	GlnCTG	5'-tRF	273	374	28	329	355	559	704	249	356	756	96	159	105	419	602	215	128	494	357	158	738	1010	108	340	276	520	280	97	344	279	806	513	1230	429	499	735	342	1299	498	167	888	59	233	210	851
tRF-18-P4R8YP04	GCATGGGTGGTTCAGTGG	18	GlyGCC	5'-tRF	640	285	278	272	127	448	270	244	269	407	331	646	213	1350	547	368	961	1246	1363	244	1375	633	232	693	650	999	320	534	705	1311	1077	915	426	423	421	367	531	479	348	533	522	329	414	894	313
tRF-23-1690PQR304	AGTCATGGAGGCCATGGGGTTGG	23	SerTGA	i-tRF	530	933	244	168	281	1189	1130	463	433	704	720	705	255	663	223	633	224	757	377	479	1189	1197	349	972	1248	1366	481	124	790	755	551	344	188	422	334	849	485	476	333	622	1027	96	300	1317	423
tRF-34-R9JP9PMNH5SYHQ	GGTTCCATAGTGTAGCGGTTATCACGTCTGCTTT	34	ValTAC	5'-half	496	458	932	477	708	412	528	535	555	371	395	565	515	425	433	370	605	371	428	707	237	365	576	240	444	397	547	915	286	360	195	387	444	806	725	361	666	252	548	562	507	677	507	379	349
tRF-32-K84J83ML5F923	CCCGGCTAGCTCAGTCGGTAGAGCATGGGACT	32	LysCTT	i-tRF	191	691	976	1185	1391	975	415	644	683	733	182	147	121	127	272	137	224	292	200	131	122	136	819	201	141	172	129	125	203	126	95	791	842	1195	945	916	1174	653	1700	829	656	1027	867	810	740
tRF-34-XSXMSL73VL4YHE	TGCCGTGATCGTATAGTGGTTAGTACTCTGCGTT	34	HisGTG	5'-half	431	360	1042	176	946	303	190	478	195	62	507	1027	564	267	502	399	635	357	227	1200	114	753	520	173	396	339	562	1580	137	316	108	132	186	918	557	480	567	133	825	726	385	965	371	266	256
tRF-31-FBZP7OHFO6FJD	AGAAATTTAGGTTAAATACAGACCAAGAGCC	31	TrpTCA	5'-half	258	1473	192	423	117	878	974	608	488	401	2704	612	807	510	557	267	237	285	850	482	210	432	481	424	751	1060	270	103	473	426	458	143	307	940	406	1144	374	2234	245	749	575	46	364	484	294
tRF-33-R9JP9P9NH5HYDQ	GGTTCCATAGTGTAGTGGTTATCACATCTGCTT	33	ValTAC	5'-half	624	307	624	547	344	532	683	427	690	575	403	319	349	574	409	445	595	527	500	244	560	263	477	636	405	433	415	280	407	503	614	626	476	336	523	358	234	404	409	469	421	459	1110	359	463
tRF-22-7O58J0K8O	GTTAAGATGGCAGAGCCCGGTA	22	LeuTAA	5'-tRF	980	1397	201	260	145	412	590	393	362	681	1163	584	420	306	257	215	118	685	916	144	466	631	351	228	668	579	222	100	473	283	242	116	271	1192	309	916	333	2194	318	628	1018	118	398	562	547
tRF-38-2VR008R959KUMK9	CACGCGGGAGACCGGGGTTCGATTCCCCGACGGGGAGC	38	AspGTC	3'-half	159	489	347	482	247	603	504	586	1474	990	646	375	579	612	418	387	670	262	107	369	367	308	425	525	745	595	572	345	298	420	730	439	248	370	334	551	282	523	548	339	290	234	622	246	235
tRF-34-ZLBS5EOB3ZY6EX	TTGTAAACCGGAGATGAAAACCTTTTTCCAAGGA	34	ThrTGT	i-tRF	594	737	201	284	136	804	1169	844	1100	401	1002	640	611	705	238	583	744	283	1063	582	560	308	398	421	938	2	308	124	547	511	1106	8	365	467	365	733	2	667	50	5	445	3	238	610	189
tRF-31-R9JP9P9NH5SYD	GGTTCCATAGTGTAGTGGTTATCACGTCTGC	31	ValTAC	5'-tRF	458	582	603	973	721	498	978	538	621	641	559	279	418	395	373	413	354	515	359	251	663	503	394	460	518	658	486	289	328	465	635	414	558	433	551	403	258	534	447	307	659	240	719	407	722
tRF-28-79MP9P9NH50E	GTTTCCGTAGTGTAGTGGTTATCACGTT	28	ValCAC	5'-tRF	388	366	59	424	406	289	335	184	438	338	177	156	117	317	421	206	367	434	403	125	176	571	147	435	220	258	266	222	260	277	781	787	1662	486	894	763	366	577	510	237	649	186	439	239	352
tRF-31-KF9MVH7P59N3E	CCACATGGTCTAGCGGTTAGGATTCCTGGTT	31	GluTTC	i-tRF	362	379	347	336	361	517	703	336	262	493	134	369	200	497	424	342	342	483	596	148	273	221	396	271	266	296	334	279	402	411	385	509	628	252	408	568	299	541	522	322	469	449	512	517	482
tRF-23-PS5P4PW3X	GCCCGGATAGCTCAGTCGGTAGA	23	LysTTT	5'-tRF	812	556	436	710	404	322	415	769	593	641	412	393	351	467	547	271	224	629	260	324	522	505	346	658	914	361	262	159	249	484	1349	431	787	495	549	396	338	516	170	542	181	124	452	186	321
tRF-46-PNR8YP9LON4VN1EH6KD	GCATTGGTGGTTCAGTGGTAGAATTCTCGCCTGCCACGCGGGAGGC	46	GlyGCC	5'-tRF	94	170	512	103	61	186	361	221	119	394	850	323	3617	1267	377	187	649	178	143	669	367	101	236	605	718	571	427	95	172	1043	560	534	526	469	462	473	183	888	926	477	100	68	147	163	172
tRF-35-7O58J0K8UMPLBI	GTTAAGATGGCAGAGCCCGGTAATCGCATAAAACT	35	LeuTAA	5'-half	112	1045	91	200	234	472	835	525	343	542	1028	286	537	935	216	275	217	239	781	234	338	487	342	267	842	581	368	120	650	318	494	170	380	717	577	702	285	1144	330	413	662	131	367	397	364
tRF-33-BS5EOB3ZY61DV	AACCGGAGATGAAAACCTTTTTCCAAGGACACC	33	ThrTGT	3'-tRF	898	519	338	387	346	402	1530	935	841	733	746	343	438	599	251	529	314	329	751	658	483	438	803	385	1060	4	369	98	436	445	542	8	355	224	562	617	0	310	141	0	430	3	736	665	309
tRF-42-P4R8YP9LON4VN1EH4	GCATGGGTGGTTCAGTGGTAGAATTCTCGCCTGCCACGCGGG	42	GlyGCC	5'-tRF	52	89	793	59	41	186	306	357	97	404	698	441	2922	2160	274	222	584	125	119	576	1023	58	240	701	1009	607	586	85	251	2123	741	417	410	343	270	263	140	689	806	853	56	28	209	386	400
tRF-24-S3M8309N0Y	GTAGTCGTGGCCGAGTGGTTAAGG	24	SerTGA	5'-tRF	735	587	320	572	296	271	660	512	381	631	859	597	425	327	523	320	380	859	281	262	705	540	344	609	592	402	373	131	348	635	1331	260	667	456	534	372	268	339	286	534	311	153	851	138	284
tRF-43-3W2VR008R959KUMK9	CCTGTCACGCGGGAGACCGGGGTTCGATTCCCCGACGGGGAGC	43	AspGTC	3'-tRF	30	629	210	431	456	1045	633	988	545	717	1540	274	2144	663	658	297	491	72	83	676	269	227	421	670	1287	942	515	156	284	598	866	130	282	554	447	863	309	429	362	219	231	21	450	191	305
tRF-38-L85DMKYUYRLHR0D2	CGCGGGAGACCGGGGTTCGATTCCCCGACGGGGAGCCA	38	AspGTC	3'-tRF	60	531	372	729	363	647	827	463	459	740	546	276	510	446	373	427	494	209	392	317	1048	288	376	772	504	842	525	166	890	507	768	791	461	520	447	329	422	956	283	354	531	131	371	597	360
tRF-37-QKF1R3WE8RO86J2	GCGGGAGACCGGGGTTCGATTCCCCGACGGGGAGCCA	37	AspGTC	3'-tRF	107	513	342	523	273	662	625	387	393	618	590	385	490	506	403	326	508	257	320	393	577	261	504	556	574	689	496	698	753	382	460	628	455	554	449	424	488	740	488	354	463	171	326	512	471
tRF-25-OB1690PQR3	GAAAAAGTCATGGAGGCCATGGGGT	25	SerTGA	5'-tRF	476	586	155	1445	264	671	788	389	285	477	616	415	215	714	242	250	287	288	344	248	835	1155	698	421	569	588	240	69	600	409	367	244	203	373	362	649	398	888	374	682	771	71	243	782	235
tRF-30-1OR6QOH04MR1	AGTAAGGTCAGCTAAATAAGCTATCGGGCC	30	MetCAT	5'-half	394	351	95	281	216	305	841	260	280	210	912	217	303	557	224	104	316	144	819	306	486	324	322	235	752	325	230	106	538	418	310	253	438	292	561	586	276	722	218	209	321	83	343	628	125
tRF-37-7O58J0K8UMPLBIO	GTTAAGATGGCAGAGCCCGGTAATCGCATAAAACTTA	37	LeuTAA	5'-half	129	986	102	170	184	421	765	380	555	444	1076	300	601	693	302	306	472	223	506	651	225	438	315	313	738	469	443	124	613	356	260	225	350	1399	544	1109	331	1970	692	275	534	78	181	225	209
tRF-28-7O58J0K8UMDU	GTTAAGATGGCAGAGCCCGGTAATCGCA	28	LeuTAA	5'-tRF	468	1019	130	216	149	560	504	359	304	644	486	532	160	242	223	190	121	404	431	144	405	391	290	136	479	380	183	65	478	223	235	103	273	731	265	1232	227	2227	292	551	727	59	259	563	494
tRF-32-BS5EOB3ZY61D1	AACCGGAGATGAAAACCTTTTTCCAAGGACAC	32	ThrTGT	3'-tRF	1049	687	322	241	314	325	1398	708	895	753	642	461	477	506	259	382	211	485	626	745	589	501	709	411	858	2	304	128	376	395	705	0	269	365	413	519	4	368	160	1	575	3	460	700	117
tRF-32-79MP9P9MH57SJ	GTTTCCGTAGTGTAGTGGTCATCACGTTCGCC	32	ValAAC	5'-half	532	331	326	284	463	369	128	342	290	335	338	641	443	280	675	428	298	369	227	389	237	349	891	248	411	220	292	1281	168	645	213	165	183	285	275	673	200	274	626	583	371	796	381	352	390
tRF-33-Q1Q89P9L842205	GCGCCGCTGGTGTAGTGGTATCATGCAAGATTC	33	GlyCCC	5'-half	241	350	278	645	290	468	551	363	702	457	434	194	351	514	328	528	584	385	431	137	524	231	362	493	235	701	472	640	540	540	458	1065	515	286	595	329	538	548	135	242	371	296	286	1035	374
tRF-43-V29K9UV36562IZ6ND5	TAGGATGGGGTGTGATAGGTGGCACGGAGAATTTTGGATTCTC	43	GlnTTG	5'-tRF	77	620	155	268	154	532	613	395	395	523	1380	226	713	1016	396	379	279	130	200	1065	219	306	459	495	712	784	306	118	872	428	671	371	440	454	454	744	509	913	176	320	258	12	193	228	148
tRF-18-79MP9P04	GTTTCCGTAGTGTAGTGG	18	ValCAC	5'-tRF	416	362	358	287	156	443	249	221	293	236	292	393	268	250	341	232	153	297	183	221	611	229	717	214	459	272	209	1040	279	407	234	190	184	138	232	944	130	221	336	345	203	534	509	625	193
tRF-31-79MP9P9NH57SD	GTTTCCGTAGTGTAGTGGTTATCACGTTCGC	31	ValCAC	5'-tRF	176	618	339	319	455	466	841	316	375	496	556	288	258	393	262	255	270	215	330	174	446	590	401	251	594	603	286	879	353	429	540	292	540	335	566	488	308	593	591	312	478	181	487	344	316
tRF-28-86V8WPMN1E0J	TCCCATATGGTCTAGCGGTTAGGATTCC	28	GluTTC	5'-tRF	335	300	251	409	518	305	365	223	140	490	173	456	257	497	317	246	272	283	332	258	288	282	423	346	353	375	286	255	311	275	555	306	440	292	447	452	229	324	299	188	495	349	331	281	315
tRF-31-PW5SVP9N15WV0	GCCGTGATCGTATAGTGGTTAGTACTCTGCG	31	HisGTG	5'-tRF	614	397	663	187	249	301	213	606	116	187	876	773	522	301	369	452	435	434	329	1155	284	414	317	205	310	169	274	848	166	498	65	127	248	236	260	372	190	418	535	1927	181	915	367	198	205
tRF-31-RK9P4P9L5HMVE	GGGGGTGTAGCTCAGTGGTAGAGCGCGTGCT	31	AlaCGC	5'-half	120	195	635	75	337	139	85	248	119	88	121	459	205	250	229	207	209	118	149	317	93	393	204	40	223	260	316	934	122	188	113	62	583	476	329	242	384	61	976	359	204	849	359	195	465
tRF-17-PS5P4P5	GCCCGGATAGCTCAGTC	17	LysTTT	5'-tRF	611	295	308	348	165	216	176	197	245	272	115	238	95	337	224	458	227	505	253	151	1163	214	312	538	213	164	206	258	778	415	265	319	947	196	258	707	398	789	473	281	289	299	349	422	259
tRF-23-DKNPNOYB00	AAGGGCTTAGCTTAATTAAAGTG	23	AlaTGC	5'-tRF	577	360	102	159	47	425	704	327	379	483	360	269	138	639	183	111	152	439	284	247	386	339	448	375	568	542	103	58	551	312	242	247	164	205	227	516	732	685	130	309	555	43	431	949	206
tRF-17-V29K9UO	TAGGATGGGGTGTGATA	17	GlnTTG	5'-tRF	881	926	119	262	89	459	288	262	210	414	792	386	195	557	173	155	143	759	250	118	588	969	277	263	689	609	117	68	620	224	491	83	150	411	170	470	308	1408	442	379	339	8	127	254	186
tRF-30-R9JP9P9NH5HY	GGTTCCATAGTGTAGTGGTTATCACATCTG	30	ValTAC	5'-tRF	668	352	217	913	542	481	675	523	419	964	581	274	425	314	218	305	272	446	398	162	524	540	326	468	565	382	280	87	232	453	764	157	211	279	283	572	154	194	88	268	356	56	388	136	530
tRF-32-R9JP9P9NH5SY3	GGTTCCATAGTGTAGTGGTTATCACGTCTGCT	32	ValTAC	5'-half	241	211	1054	135	344	245	198	384	192	230	208	380	450	212	246	253	201	190	131	396	101	223	418	183	269	167	257	454	142	275	172	168	466	424	411	280	253	166	648	359	219	815	548	244	343
tRF-19-RK9P4PJZ	GGGGGTGTAGCTCAGTGGT	19	ValAAC	5'-tRF	324	218	516	260	303	299	194	214	197	204	112	477	178	314	377	427	236	209	107	279	998	263	445	303	223	186	380	662	325	409	231	325	436	323	245	308	234	169	333	417	169	733	686	377	307
tRF-43-7O58J0K8UMPLBIUBDQ	GTTAAGATGGCAGAGCCCGGTAATCGCATAAAACTTAAAACTT	43	LeuTAA	5'-tRF	162	414	68	168	85	241	629	372	338	282	1983	126	804	799	141	292	184	65	428	503	82	192	236	173	553	330	300	116	488	169	195	268	547	776	830	456	326	689	422	104	118	68	178	141	109
tRF-40-1OR6QOH04MR1J5KU	AGTAAGGTCAGCTAAATAAGCTATCGGGCCCATACCCCGA	40	MetCAT	5'-tRF	24	524	134	163	92	202	584	402	540	368	2280	116	563	665	312	122	1294	77	204	392	148	147	267	252	673	715	203	165	508	294	334	211	443	427	325	660	575	789	137	187	162	67	158	342	128
tRF-18-MBQ4NKDJ	CGGAAGCGTGCTGGGCCC	18	ThrCGT	i-tRF	753	209	1451	273	139	444	326	427	385	559	334	322	319	297	259	636	234	318	179	369	348	253	583	258	359	215	349	270	208	341	201	173	192	246	209	270	142	411	299	283	293	605	1020	310	205
tRF-36-L85DMKYUYRLHR0D	CGCGGGAGACCGGGGTTCGATTCCCCGACGGGGAGC	36	AspGTC	3'-tRF	137	366	459	436	175	461	501	395	524	536	412	331	465	497	377	370	464	209	146	248	325	150	387	385	526	299	288	300	279	347	396	322	301	305	296	312	118	436	324	374	258	306	581	230	266
tRF-38-2YU04DYJIO3ZU30F	CACTGTAAAGCTAACTTAGCATTAACCTTTTAAGTTAA	38	LysTTT	5'-tRF	33	1122	164	287	128	547	769	552	674	674	1358	276	725	531	208	271	215	85	224	451	177	174	457	218	671	677	243	58	465	382	508	181	106	512	380	607	495	566	85	419	460	84	119	260	223
tRF-24-PNR8YP9LH7	GCATTGGTGGTTCAGTGGTAGAAT	24	GlyGCC	5'-tRF	250	206	278	218	160	211	389	145	212	503	288	298	288	588	252	102	167	299	177	89	1277	512	139	298	715	367	216	95	187	554	1067	152	382	261	444	390	267	520	323	717	248	97	306	357	165
tRF-31-87R8WP9N1EWJ0	TCCCTGGTGGTCTAGTGGTTAGGATTCGGCG	31	GluCTC	5'-tRF	322	362	802	241	324	230	330	233	231	236	199	509	282	165	293	314	258	274	125	269	579	146	369	273	258	193	283	513	188	378	163	138	263	163	263	210	103	194	340	519	187	637	648	356	219
tRF-20-7O58J0K8	GTTAAGATGGCAGAGCCCGG	20	LeuTAA	5'-tRF	528	1088	54	85	110	316	335	172	186	328	811	363	134	347	153	118	66	654	415	92	413	504	175	131	573	414	123	27	260	198	169	35	179	852	224	851	119	2336	610	305	569	62	140	279	277
tRF-24-RK9P4P9LH9	GGGGGTGTAGCTCAGTGGTAGAGC	24	ValAAC	5'-tRF	1076	268	91	235	458	288	435	229	295	671	256	387	237	310	392	134	239	446	164	144	699	326	159	309	839	282	570	78	616	430	505	271	579	275	293	361	65	342	270	540	249	118	336	124	264
tRF-31-2YU04DYJIO3ZE	CACTGTAAAGCTAACTTAGCATTAACCTTTT	31	LysTTT	5'-tRF	208	1182	121	173	143	438	998	478	845	569	529	468	438	301	171	240	312	120	389	179	109	186	292	277	637	521	216	94	378	285	930	265	190	496	436	519	422	462	28	404	504	106	145	406	154
tRF-33-OSM83O9EDJSYW	GACCGCGTGGCCTAATGGATAAGGCGTCTGACT	33	ArgTCG	5'-half	43	97	93	18	342	98	46	97	57	46	21	315	64	378	270	133	95	153	200	175	34	655	141	85	81	90	201	548	114	155	117	116	451	478	265	396	338	86	2040	165	213	384	121	133	355
tRF-39-0668K87SERM492E2	ACCCAGGCGGCCCGGGTTCGACTCCCGGTGTGGGAACCA	39	GluTTC	3'-tRF	33	263	468	420	87	198	357	136	324	256	269	97	217	327	229	388	493	134	122	203	575	127	204	330	246	433	416	273	1030	821	387	878	645	236	426	126	497	1046	195	249	323	334	324	555	329
tRF-35-QKF1R3WE8RO86J	GCGGGAGACCGGGGTTCGATTCCCCGACGGGGAGC	35	AspGTC	3'-tRF	174	345	274	330	197	299	341	293	226	444	399	383	364	318	328	317	380	192	233	279	221	241	265	250	438	265	228	904	282	279	292	330	248	230	268	326	108	198	406	288	276	371	305	235	223
tRF-46-2YU04DYJIO3ZU3U0IO0	CACTGTAAAGCTAACTTAGCATTAACCTTTTAAGTTAAAGATTAAG	46	LysTTT	5'-tRF	45	496	116	149	100	346	485	325	393	325	2070	187	1030	386	210	240	247	81	245	920	101	97	258	201	456	425	259	64	323	262	333	208	393	595	209	824	630	1129	248	255	187	56	166	209	132
tRF-19-5BF9000W	GAGAAAGCTCACAAGAACT	19	SerGCT	5'-half	342	479	402	5	439	162	167	172	73	510	247	369	175	250	94	463	277	190	236	79	332	365	283	69	205	107	145	588	327	80	106	56	109	790	712	403	60	216	144	242	433	415	216	345	77
tRF-23-PNR8YP9LD6	GCATTGGTGGTTCAGTGGTAGAA	23	GlyGCC	5'-tRF	249	143	373	123	122	188	418	113	162	322	336	281	343	659	198	81	118	226	204	125	1361	209	196	252	687	364	161	70	156	803	496	298	336	279	255	297	177	624	467	787	129	91	295	291	169
tRF-22-5BF900BY3	GAGAAAGCTCACAAGAACTGCT	22	SerGCT	5'-tRF	282	550	391	8	184	72	330	204	97	526	564	425	143	327	94	253	325	72	188	62	726	341	182	71	339	112	84	473	262	117	170	78	91	618	286	143	74	393	217	249	641	227	135	120	85
tRF-32-6SXMSL73VL4YK	GGCCGTGATCGTATAGTGGTTAGTACTCTGCG	32	HisGTG	5'-tRF	821	223	230	192	147	230	334	187	240	398	173	302	225	246	429	311	561	861	428	220	537	272	256	534	192	337	237	256	340	318	158	618	772	217	235	221	154	671	463	508	160	262	221	292	282
tRF-36-M2OSRNLNKSEK51B	CGGGAGACCGGGGTTCGATTCCCCGACGGGGAGCCA	36	AspGTC	3'-tRF	90	347	201	371	301	517	400	363	233	513	334	356	316	365	193	300	403	216	284	213	539	284	227	430	378	500	345	137	484	393	351	352	387	548	373	322	273	364	302	266	415	93	271	336	423
tRF-31-BS5EOB3ZY61DB	AACCGGAGATGAAAACCTTTTTCCAAGGACA	31	ThrTGT	i-tRF	547	422	267	154	167	198	1002	455	493	605	529	335	314	340	190	255	194	327	733	596	502	302	594	248	681	4	182	63	263	432	374	0	231	267	324	540	4	371	59	0	371	3	345	572	160
tRF-21-7O58J0K8E	GTTAAGATGGCAGAGCCCGGT	21	LeuTAA	5'-tRF	669	871	86	168	121	357	361	172	162	440	772	367	262	144	186	168	85	522	467	79	470	377	231	167	435	461	151	46	270	207	213	46	186	753	219	600	219	1682	333	404	858	34	252	469	382
tRF-18-S3M83004	GTAGTCGTGGCCGAGTGG	18	SerTGA	5'-tRF	438	275	256	317	163	258	244	242	128	246	160	290	111	250	195	376	194	392	215	151	986	176	252	287	194	167	180	282	448	370	292	309	656	144	281	200	282	227	144	326	195	271	390	232	201
tRF-40-2R1HPSR9O9337KB6	CACCCAGGCGGCCCGGGTTCGACTCCCGGTGTGGGAACCA	40	GluTTC	3'-half	11	268	210	339	124	121	368	148	312	329	199	91	269	484	281	450	428	104	83	134	835	109	123	399	135	268	289	201	997	376	358	932	780	250	385	136	422	942	116	165	311	159	212	312	248
tRF-40-87R8WP9N1EWJQ72S	TCCCTGGTGGTCTAGTGGTTAGGATTCGGCGCTCTCACCG	40	GluCTC	5'-tRF	57	87	468	322	193	284	283	229	128	342	395	154	854	1552	315	294	156	69	26	217	573	115	148	697	501	382	501	64	197	480	279	94	372	130	357	235	48	404	239	199	74	59	255	191	262
tRF-22-S79PVOEOO	GTCCTTGTAGTATAAACTAATA	22	ThrTGT	5'-tRF	532	996	105	227	76	4	400	261	397	371	451	299	299	191	109	182	62	220	275	189	164	119	272	142	475	64	96	44	274	190	458	219	222	363	181	723	251	797	56	70	338	53	95	301	225
tRF-17-K879652	CCCGGGTTTCGGCACCA	17	PheGAA	3'-tRF	166	260	666	72	313	61	104	129	123	200	57	135	85	255	68	99	230	80	137	125	78	292	145	107	150	169	106	303	325	151	159	77	281	91	162	134	203	41	2236	169	91	191	293	228	60
tRF-22-1690PQR3P	AGTCATGGAGGCCATGGGGTTG	22	SerTGA	i-tRF	280	589	93	78	158	744	633	199	293	348	368	331	203	361	133	421	146	390	188	113	736	605	225	703	662	717	219	82	368	378	367	165	94	168	275	586	318	245	211	285	822	34	247	670	250
tRF-18-RK9P4P04	GGGGGTGTAGCTCAGTGG	18	ValAAC	5'-tRF	402	222	197	142	117	198	108	104	121	164	76	282	119	291	250	202	150	315	103	128	771	160	283	200	234	97	168	488	298	279	153	280	453	140	162	484	174	345	485	290	177	410	516	317	154
tRF-24-OB1690PQIY	GAAAAAGTCATGGAGGCCATGGGG	24	SerTGA	5'-tRF	357	261	84	1784	229	292	516	306	209	184	607	204	121	506	180	151	161	320	332	120	386	822	448	309	314	363	141	45	317	190	111	122	168	220	291	256	282	523	255	478	602	43	286	455	83
tRF-30-R9JP9PMNH5SY	GGTTCCATAGTGTAGCGGTTATCACGTCTG	30	ValTAC	5'-tRF	528	256	246	531	428	380	570	340	354	707	160	137	198	259	259	181	188	374	287	86	690	497	225	265	365	344	264	80	151	318	303	170	301	252	273	291	86	353	258	205	329	49	331	140	461
tRF-22-P4R8YP9LL	GCATGGGTGGTTCAGTGGTAGA	22	GlyGCC	5'-tRF	78	89	356	34	33	91	140	140	67	233	115	493	341	890	164	74	85	242	100	112	2629	216	157	240	557	320	136	43	112	767	310	178	198	228	111	121	58	593	516	892	100	13	183	399	248
tRF-23-R29P4P9LDS	GGGGATGTAGCTCAGTGGTAGAG	23	AlaTGC	5'-tRF	911	194	148	151	119	128	240	246	128	217	160	437	633	403	242	114	323	838	71	175	562	265	234	501	532	88	210	47	139	385	433	108	382	201	270	263	57	187	349	1015	89	84	307	172	233
tRF-22-PNR8YP9LL	GCATTGGTGGTTCAGTGGTAGA	22	GlyGCC	5'-tRF	164	116	446	72	71	161	202	112	104	289	187	269	195	762	130	51	85	169	140	92	1477	173	171	191	663	378	124	65	121	717	367	208	298	187	219	167	110	551	411	620	85	48	239	296	162
tRF-25-7O58J0K8UM	GTTAAGATGGCAGAGCCCGGTAATC	25	LeuTAA	5'-tRF	542	653	38	141	109	218	423	240	162	342	312	439	170	195	96	125	79	339	533	89	286	513	182	159	382	287	123	84	242	151	181	62	134	598	209	519	159	949	226	281	575	84	157	250	268
tRF-32-QNR8VP9NFQFYJ	GCGTTGGTGGTATAGTGGTTAGCATAGCTGCC	32	GlyTCC	5'-half	116	403	147	228	166	434	310	169	258	381	244	152	164	245	235	166	232	308	333	155	213	149	239	222	199	275	150	212	382	242	238	259	416	151	193	279	258	433	149	309	472	156	287	308	237
tRF-27-6SXMSL73VL3	GGCCGTGATCGTATAGTGGTTAGTACT	27	HisGTG	5'-tRF	372	204	171	186	287	273	285	374	195	700	249	361	195	163	288	82	204	279	161	141	340	253	123	372	408	233	198	98	187	235	218	360	559	185	227	307	154	314	510	807	100	62	100	147	213
tRF-36-QKF1R3WE8RO86JD	GCGGGAGACCGGGGTTCGATTCCCCGACGGGGAGCC	36	AspGTC	3'-tRF	137	273	210	322	186	481	368	291	269	368	355	307	277	199	315	219	209	111	128	193	168	180	245	205	281	263	241	485	249	209	197	173	126	176	153	249	99	155	274	266	133	184	162	184	166
tRF-17-NK5Y935	CTGGGGATTGTGGGTTC	17	ArgCCG	i-tRF	120	25	875	8	3	111	190	314	50	134	47	1008	297	782	77	26	180	81	47	68	1994	103	150	313	221	270	129	31	68	529	149	46	109	62	15	66	19	101	198	1056	112	6	390	553	606
tRF-36-VEX0K3XN13QXQWE	TAGATTGAAGCCAGTTGATTAGGGTGCTTAGCTGTT	36	AsnGTT	5'-tRF	110	385	64	358	111	532	648	291	192	371	612	248	188	382	98	179	112	102	185	134	151	241	362	342	219	569	232	79	354	215	215	132	85	214	229	361	347	212	56	367	795	31	212	402	185
tRF-39-2VR008R959KUMKEV	CACGCGGGAGACCGGGGTTCGATTCCCCGACGGGGAGCC	39	AspGTC	3'-half	33	271	107	477	225	464	236	576	1379	960	273	102	292	157	184	154	215	74	101	113	166	144	103	169	252	167	226	128	253	146	265	143	70	102	132	136	248	252	362	87	142	87	219	65	111
tRF-34-623K7SIR3DR2I2	GGAGACCGGGGTTCGATTCCCCGACGGGGAGCCA	34	AspGTC	3'-tRF	48	201	48	116	52	111	225	233	76	98	494	74	81	178	167	480	207	11	56	231	1074	44	81	175	139	57	104	60	124	283	74	178	1242	97	288	52	679	270	28	328	89	74	159	51	384
tRF-18-RKVP4P04	GGGGGTATAGCTCAGTGG	18	CysGCA	5'-tRF	283	226	246	144	84	229	169	161	175	101	177	255	150	214	269	236	93	299	51	92	763	114	261	261	220	150	92	338	214	301	175	205	268	140	108	502	165	268	230	277	168	316	437	405	137
tRF-17-BS68BFJ	AACCGGGCGGAAACACC	17	ValCAC	3'-tRF	490	452	244	78	218	72	151	133	221	207	173	395	163	259	150	207	129	88	122	324	59	194	322	207	194	212	137	198	172	167	186	94	119	163	137	217	77	122	570	152	240	243	214	214	73
tRF-35-897PVP941QKS3W	TCCTCGTTAGTATAGTGGTGAGTATCCCCGCCTGT	35	AspGTC	5'-half	80	249	162	235	264	299	205	189	326	319	190	311	240	318	203	252	213	220	164	127	363	134	207	250	145	263	174	416	282	215	231	227	203	220	242	200	311	267	264	145	338	252	207	372	215
tRF-46-P4R8YP9LON4VN1EH6KD	GCATGGGTGGTTCAGTGGTAGAATTCTCGCCTGCCACGCGGGAGGC	46	GlyGCC	5'-tRF	38	73	233	70	37	96	139	82	102	141	516	236	2184	731	154	119	357	92	41	465	307	46	126	336	287	210	234	43	133	583	206	279	260	233	150	189	123	447	535	326	35	15	97	127	156
tRF-35-9LVPZO0BEBXNWD	TGGTATATAGTTTAAACAAAACGAATGATTTCGAC	35	ArgTCG	5'-tRF	45	584	68	160	96	380	384	261	285	161	1176	320	648	369	396	147	218	183	236	279	164	229	209	163	547	722	181	138	428	113	700	40	124	690	186	607	236	805	103	208	350	24	83	115	111
tRF-34-M2OSRNLNKSEKH9	CGGGAGACCGGGGTTCGATTCCCCGACGGGGAGC	34	AspGTC	3'-tRF	350	273	214	160	119	301	299	170	181	187	169	356	292	318	300	227	375	206	134	165	277	219	157	315	487	320	237	226	172	196	260	135	203	176	155	242	60	342	393	190	151	187	324	140	146
tRF-32-FBZP7OHFO6FJ3	AGAAATTTAGGTTAAATACAGACCAAGAGCCT	32	TrpTCA	5'-half	208	709	109	309	80	314	446	433	271	164	1488	324	809	318	199	249	207	88	281	300	93	138	283	334	557	545	177	71	250	229	442	65	132	243	178	333	169	519	40	413	231	37	188	212	146
tRF-20-RKIP4OI3	GGGGGATTAGCTCAAATGGT	20	AlaAGC	5'-tRF	272	256	297	249	121	175	260	221	147	194	173	251	200	157	236	325	184	176	65	127	877	54	243	218	186	126	195	391	242	252	140	127	305	65	166	312	202	166	170	262	145	474	512	386	211
tRF-28-6SXMSL73VLD5	GGCCGTGATCGTATAGTGGTTAGTACTC	28	HisGTG	5'-tRF	279	189	59	135	521	339	332	225	123	637	144	319	119	107	286	64	167	311	155	181	492	196	84	291	362	222	217	74	382	220	112	340	506	230	147	339	63	319	685	415	88	64	86	119	309
tRF-31-YSV4V47Q2WW1E	TTCCGTAGTGTAGTGGTTATCACGTTCGCCT	31	ValCAC	i-tRF	162	247	250	281	330	202	245	249	141	180	172	217	250	219	170	135	249	132	158	128	117	214	200	201	325	359	215	679	211	226	263	274	252	717	255	209	122	247	186	298	165	291	269	281	233
tRF-28-DKNPNOYB7J0L	AAGGGCTTAGCTTAATTAAAGTGGCTGA	28	AlaTGC	5'-tRF	234	335	115	167	74	259	166	323	423	233	134	163	213	393	117	136	78	80	122	39	303	108	180	219	362	681	136	27	578	248	344	74	138	108	116	181	412	247	12	84	318	13	75	611	167
tRF-38-ROHL7X0OBQJE9UDD	GGTAAATATAGTTTAACCAAAACATCAGATTGTGAATC	38	HisGTG	5'-tRF	35	221	54	263	81	256	493	546	316	282	902	125	359	348	193	294	72	44	650	169	348	50	254	226	277	466	119	27	320	233	301	56	337	136	373	396	190	588	53	152	181	28	431	305	235
tRF-28-I89NJ4S2I7DM	ATTGGTGGTTCAGTGGTAGAATTCTCGC	28	GlyGCC	i-tRF	184	251	106	226	146	357	288	229	201	318	677	565	217	133	117	76	80	169	158	310	278	188	157	196	195	256	187	67	192	151	146	104	184	155	292	465	107	412	180	487	245	35	185	172	162
tRF-35-79MP9P9NH57S36	GTTTCCGTAGTGTAGTGGTTATCACGTTCGCCTCA	35	ValCAC	5'-half	80	337	235	201	125	282	256	134	128	193	273	120	128	194	200	221	145	107	155	75	203	110	247	163	262	247	219	205	374	321	153	360	213	178	263	214	165	309	261	189	197	143	229	249	113
tRF-20-2YU04DYJ	CACTGTAAAGCTAACTTAGC	20	LysTTT	5'-tRF	381	513	132	252	108	151	268	355	552	371	282	99	250	182	57	119	47	104	350	113	227	85	301	248	320	457	121	13	299	215	374	100	91	191	245	298	289	444	6	98	489	31	123	303	187
tRF-24-P4R8YP9LH7	GCATGGGTGGTTCAGTGGTAGAAT	24	GlyGCC	5'-tRF	63	99	205	45	90	104	122	116	115	358	230	351	343	567	128	91	147	183	106	85	1492	302	102	203	396	247	125	55	127	534	467	137	189	191	196	111	154	366	286	638	168	35	208	329	204
tRF-32-KY7343RX6NMH3	CCCTGGTGGTCTAGTGGTTAGGATTCGGCGCT	32	GluCTC	i-tRF	465	166	342	225	134	243	233	187	276	177	130	226	151	259	328	218	224	229	101	117	432	190	295	240	341	150	305	603	167	302	93	268	233	134	104	108	62	202	280	145	142	265	343	122	142
tRF-22-WD8S746D2	TCGACTCCCGGTGTGGGAACCA	22	GluTTC	3'-tRF	73	281	306	168	262	98	431	114	1057	157	251	86	111	153	206	92	592	53	59	203	212	91	112	939	126	124	77	101	58	380	673	965	320	328	314	143	91	61	47	87	201	59	400	244	179
tRF-29-I89NJ4S2I71V	ATTGGTGGTTCAGTGGTAGAATTCTCGCC	29	GlyGCC	i-tRF	138	330	197	275	176	250	292	169	145	318	244	205	191	230	134	114	148	244	134	66	228	144	196	152	257	264	169	169	183	182	261	158	201	142	214	162	165	206	155	165	209	126	233	266	125
tRF-17-08Q2B52	ACCGGGCGGAAACACCA	17	ValCAC	3'-tRF	156	147	512	160	234	117	124	242	259	197	52	133	108	182	141	249	156	95	101	79	353	127	141	254	139	117	141	105	240	198	156	168	628	76	153	45	169	57	302	102	157	140	388	166	136
tRF-23-P4R8YP9LD6	GCATGGGTGGTTCAGTGGTAGAA	23	GlyGCC	5'-tRF	52	81	250	32	37	118	119	121	75	263	120	334	319	593	83	54	81	137	82	79	2011	175	100	129	327	264	94	35	107	567	236	172	203	198	116	88	90	433	361	798	126	21	179	331	240
tRF-33-9LVPZO0BEBXN0K	TGGTATATAGTTTAAACAAAACGAATGATTTCG	33	ArgTCG	5'-tRF	36	424	82	233	74	297	260	208	264	217	1080	266	299	221	315	111	95	150	323	65	193	170	171	148	320	883	134	75	416	101	319	67	117	405	117	410	217	772	47	307	489	3	195	163	203
tRF-30-IK9NJ4S2I7L7	ATGGGTGGTTCAGTGGTAGAATTCTCGCCT	30	GlyGCC	i-tRF	213	393	320	282	199	153	132	414	133	273	143	243	262	331	190	250	437	141	188	65	172	136	234	291	349	201	420	260	196	349	204	281	196	234	219	182	231	158	113	175	222	162	314	211	386
tRF-28-1OR6QOH04MDY	AGTAAGGTCAGCTAAATAAGCTATCGGG	28	MetCAT	5'-tRF	188	306	29	131	112	134	296	164	219	167	604	178	132	199	128	42	36	114	412	62	219	164	159	112	387	267	121	97	315	224	71	98	169	187	188	442	581	273	18	156	457	13	73	516	160
tRF-34-1OR6QOH04MR11B	AGTAAGGTCAGCTAAATAAGCTATCGGGCCCATA	34	MetCAT	5'-tRF	66	528	110	78	69	150	306	91	199	243	513	224	213	404	147	92	165	93	146	118	90	192	161	179	571	570	142	81	311	149	402	74	118	252	126	255	241	185	62	163	138	24	55	348	94
tRF-42-NMEH623K7SIR3DR2M	CTGTCACGCGGGAGACCGGGGTTCGATTCCCCGACGGGGAGC	42	AspGTC	3'-tRF	28	426	116	244	234	399	423	238	214	292	950	123	718	352	334	157	276	30	53	300	137	134	283	381	734	440	353	54	96	169	433	62	91	154	140	238	74	263	207	119	95	40	202	99	148
tRF-38-0668K87SERM492V	ACCCAGGCGGCCCGGGTTCGACTCCCGGTGTGGGAACC	38	GluTTC	3'-tRF	28	110	553	412	245	444	283	263	638	674	147	53	183	114	109	122	98	92	65	51	122	83	114	91	118	160	184	90	438	337	106	244	143	84	112	84	294	299	214	141	130	87	171	120	148
tRF-26-87R8WP9N1EE	TCCCTGGTGGTCTAGTGGTTAGGATT	26	GluCTC	5'-tRF	188	172	339	116	117	186	209	154	117	154	139	220	187	480	185	123	117	130	45	89	484	142	165	172	369	161	148	147	75	352	220	113	261	169	186	214	107	144	305	196	53	91	322	239	111
tRF-45-PNR8YP9LON4V4REH62	GCATTGGTGGTTCAGTGGTAGAATTCTCGCCTCCCACGCGGGAGA	45	GlyCCC	5'-tRF	77	142	219	59	27	62	167	38	57	125	581	129	990	1360	201	54	249	78	47	213	135	38	146	159	353	299	193	32	106	589	120	189	273	289	367	308	144	382	236	251	59	18	76	90	50
tRF-34-Q1Q89P9L8422KJ	GCGCCGCTGGTGTAGTGGTATCATGCAAGATTCC	34	GlyCCC	5'-half	125	159	139	219	145	205	287	189	245	207	182	102	220	191	206	288	268	209	299	72	170	131	171	256	153	387	141	347	354	149	192	647	241	131	278	193	241	425	85	169	172	112	181	618	193
tRF-37-EH623K76IR3DR2M	ACGCGGGAGACCGGGGTTCAATTCCCCGACGGGGAGC	37	AspGTC	3'-tRF	122	275	288	423	122	337	201	246	331	322	303	74	190	229	154	229	616	334	155	231	110	91	128	159	168	201	225	161	379	316	238	387	342	170	275	126	210	270	217	124	267	137	140	136	142
tRF-37-0668K87SERM4921	ACCCAGGCGGCCCGGGTTCGACTCCCGGTGTGGGAAC	37	GluTTC	3'-tRF	40	168	160	577	93	265	248	253	524	569	230	90	123	170	92	103	323	148	101	155	174	36	110	71	135	78	271	45	415	320	104	452	352	160	153	105	270	501	173	225	151	206	238	219	296
tRF-33-897PVP941QKSD3	TCCTCGTTAGTATAGTGGTGAGTATCCCCGCCT	33	AspGTC	5'-half	181	204	349	189	145	87	198	168	200	141	190	243	247	131	195	425	378	167	164	148	233	176	216	397	266	208	231	276	146	144	467	225	295	197	314	168	152	191	113	253	258	368	190	269	299
tRF-36-87R8WP9N1EWJQ7D	TCCCTGGTGGTCTAGTGGTTAGGATTCGGCGCTCTC	36	GluCTC	5'-tRF	164	156	379	211	113	218	178	142	207	144	182	157	183	301	193	305	184	257	161	117	524	107	209	197	165	203	200	178	278	229	140	352	224	88	171	126	79	490	242	205	130	149	362	303	126
tRF-24-OUR8309N0Y	GACGAGGTGGCCGAGTGGTTAAGG	24	SerGCT	5'-tRF	582	300	112	192	156	162	233	114	231	217	221	357	354	233	379	188	245	422	140	189	198	239	171	273	370	201	168	23	137	238	734	103	154	286	235	336	118	234	264	285	255	65	240	156	140
tRF-36-R9JP9P9NH5SYNXD	GGTTCCATAGTGTAGTGGTTATCACGTCTGCTTTAC	36	ValTAC	5'-tRF	147	269	297	284	96	145	310	193	321	171	134	58	175	153	107	340	182	367	248	55	196	127	193	214	203	349	156	64	389	207	151	604	290	188	324	161	96	620	170	160	190	99	176	228	148
tRF-31-325UB1ZZK0O5D	CCGGAGATGAAAACCTTTTTCCAAGGACACC	31	ThrTGT	3'-tRF	438	250	192	181	152	168	567	418	259	352	212	159	185	348	135	188	100	188	254	234	273	211	324	177	506	0	157	46	211	269	426	2	132	152	260	284	0	133	78	1	219	53	359	365	101
tRF-29-DKNPNOYB7JJ7	AAGGGCTTAGCTTAATTAAAGTGGCTGAT	29	AlaTGC	5'-half	139	335	72	150	75	234	198	230	319	269	192	174	207	245	85	118	63	38	82	52	205	101	214	140	322	397	126	38	424	182	373	35	113	102	129	223	287	402	12	99	227	24	44	586	123
tRF-30-2YU04DYJIO3Z	CACTGTAAAGCTAACTTAGCATTAACCTTT	30	LysTTT	5'-half	199	550	70	108	55	318	415	206	559	450	347	276	242	191	103	144	112	48	254	162	154	162	155	159	314	277	117	62	298	163	335	138	100	354	148	365	289	422	22	273	326	49	78	344	103
tRF-32-RKJP4P9L5FZU3	GGGGGCATAGCTCAGTGGTAGAGCATTTGACT	32	CysGCA	5'-half	57	63	221	32	251	102	54	99	71	62	30	296	113	174	199	140	150	99	62	86	80	276	175	65	100	74	217	561	77	242	88	84	121	321	171	154	205	54	588	191	127	352	133	147	201
tRF-44-3W2VR008R959KUMKEV	CCTGTCACGCGGGAGACCGGGGTTCGATTCCCCGACGGGGAGCC	44	AspGTC	3'-tRF	11	228	105	149	188	449	380	233	231	335	1584	99	884	323	321	178	256	27	20	420	70	121	193	275	646	354	299	41	122	238	240	62	147	239	214	449	99	324	343	104	121	21	195	92	91
tRF-17-9KIWRNK	TGGGGATTGTGGGTTCG	17	ArgCCG	i-tRF	87	18	615	10	13	74	194	276	19	75	43	844	277	693	72	24	213	65	35	48	1413	34	114	260	137	167	123	19	52	403	120	21	62	70	25	98	19	64	229	728	56	3	288	365	569
tRF-38-9LVPZO0BEBXNWD02	TGGTATATAGTTTAAACAAAACGAATGATTTCGACTCA	38	ArgTCG	5'-tRF	18	531	64	170	48	344	361	168	343	263	581	188	302	148	169	91	140	99	182	258	162	83	261	134	367	519	142	53	335	99	349	86	98	294	140	452	120	530	69	242	228	6	114	180	93
tRF-32-623K7SIR3DR2M	GGAGACCGGGGTTCGATTCCCCGACGGGGAGC	32	AspGTC	3'-tRF	144	266	150	151	41	224	213	346	104	190	312	198	188	293	182	363	234	55	53	189	263	107	146	189	229	141	159	149	109	190	97	146	476	127	281	91	149	231	103	259	142	181	236	106	183
tRF-17-MBQ4NKJ	CGGAAGCGTGCTGGGCC	17	ThrCGT	i-tRF	339	120	605	173	68	218	159	138	216	217	134	211	158	148	199	269	150	188	116	169	218	146	322	140	186	112	241	120	102	200	176	100	141	163	125	161	125	202	116	164	115	384	541	150	156
tRF-31-JY7383RPD9W1E	CATTGGTGGTTCAGTGGTAGAATTCTCGCCT	31	GlyGCC	i-tRF	224	328	332	319	282	250	198	292	236	256	100	206	199	179	130	137	212	128	128	108	113	82	324	173	239	153	175	282	162	200	214	187	155	255	186	246	177	242	186	253	212	291	227	226	259
tRF-27-DKNPNOYB7JP	AAGGGCTTAGCTTAATTAAAGTGGCTG	27	AlaTGC	5'-tRF	77	183	61	104	87	168	151	167	180	174	72	93	91	214	51	95	43	36	55	16	207	64	220	161	348	545	130	25	456	165	189	59	67	63	80	209	328	139	6	36	221	16	88	558	130
tRF-30-DKNPNOYB7JXN	AAGGGCTTAGCTTAATTAAAGTGGCTGATT	30	AlaTGC	5'-half	185	405	63	87	62	220	173	216	356	223	297	166	199	230	119	90	78	59	143	39	69	77	208	143	269	428	105	35	344	151	347	95	104	142	85	218	337	252	37	97	188	32	69	447	115
tRF-32-KQI34JRX6N38Q	CCCATATGGTCTAGCGGTTAGGATTCCTGGTT	32	GluTTC	i-tRF	221	122	50	108	106	318	388	142	114	190	95	171	126	208	229	218	137	188	314	75	244	152	207	189	225	102	138	178	162	264	412	127	216	130	117	119	67	223	91	169	121	118	243	187	158
tRF-40-9LVPZO0BEBXNWD8N	TGGTATATAGTTTAAACAAAACGAATGATTTCGACTCATT	40	ArgTCG	5'-tRF	25	405	61	111	72	280	411	206	340	253	850	161	465	267	128	114	148	51	170	400	72	83	225	150	435	416	135	74	298	105	297	81	104	328	171	537	195	407	81	147	139	3	42	92	67
tRF-32-325UB1ZZK0O52	CCGGAGATGAAAACCTTTTTCCAAGGACACCA	32	ThrTGT	3'-tRF	179	479	173	238	122	85	310	395	312	325	460	239	232	331	143	188	72	190	137	127	114	243	261	273	598	0	158	68	244	233	297	13	68	239	158	270	0	166	113	0	255	28	147	267	166
tRF-22-PS5P4PW3H	GCCCGGATAGCTCAGTCGGTAG	22	LysTTT	5'-tRF	322	213	173	235	150	130	155	289	138	256	160	146	116	114	199	139	79	357	98	158	365	180	108	315	417	148	99	65	120	223	367	165	260	201	286	136	91	303	166	251	92	43	228	101	115
tRF-19-18VBY9I3	AGTGGTAGAATTCTCGCCT	19	ValCAC	i-tRF	350	201	283	182	82	168	375	200	136	170	86	183	262	163	179	229	122	199	244	138	375	110	180	268	406	192	210	42	176	206	181	172	225	102	147	218	200	263	24	274	103	110	318	476	186
tRF-30-JYSWRYVMMV5B	CATTGGTCGTGGTTGTAGTCCGTGCGAGAA	30	GluTTC	i-tRF	601	433	256	322	57	130	194	157	233	190	381	167	212	310	68	114	137	243	68	248	49	170	216	177	642	138	114	17	97	80	805	46	121	207	186	84	89	90	88	277	246	124	138	47	101
tRF-33-1OR6QOH04MR1DI	AGTAAGGTCAGCTAAATAAGCTATCGGGCCCAT	33	MetCAT	5'-tRF	80	509	33	74	74	145	241	79	165	279	542	114	160	245	126	95	95	134	152	102	136	227	108	194	485	609	113	68	255	110	285	71	72	200	152	395	226	232	56	88	209	24	57	266	104
tRF-39-8HM2OSRNLNKSEKH9	TCACGCGGGAGACCGGGGTTCGATTCCCCGACGGGGAGC	39	AspGTC	3'-half	48	139	281	116	41	192	178	89	181	98	256	231	255	199	229	190	159	48	35	258	87	129	236	309	755	150	156	211	63	209	158	89	113	101	99	315	36	86	166	171	124	237	171	140	61
tRF-24-DKNPNOYB24	AAGGGCTTAGCTTAATTAAAGTGG	24	AlaTGC	5'-tRF	208	168	26	62	33	163	256	132	149	243	163	112	58	271	104	77	60	169	128	66	173	242	198	217	236	239	52	22	217	107	142	125	106	54	147	265	313	438	62	138	401	10	175	462	91
tRF-26-5BF900BY4DE	GAGAAAGCTCACAAGAACTGCTAACT	26	SerGCT	5'-tRF	110	403	171	2	122	27	124	57	14	391	612	403	81	110	34	91	258	74	62	48	327	180	119	38	178	57	51	607	143	43	61	48	34	595	155	108	26	176	122	270	442	103	50	21	48
tRF-44-NMEH623K7SIR3DR2I2	CTGTCACGCGGGAGACCGGGGTTCGATTCCCCGACGGGGAGCCA	44	AspGTC	3'-tRF	3	171	52	222	210	245	621	197	190	332	1206	58	539	374	178	145	207	23	56	186	131	121	150	295	460	452	264	82	97	169	750	51	106	325	355	312	125	267	179	57	178	6	71	65	136
tRF-28-YB6L0JVRI803	TTAAAGGATAACAGCTATCCATTGGTCT	28	LeuTAG	i-tRF	359	381	130	208	65	194	256	265	185	177	282	295	168	250	158	230	36	132	182	86	133	178	108	154	349	205	112	16	319	115	408	89	106	169	168	207	137	119	78	164	97	59	45	189	58
tRF-30-Q99P9P9NH57S	GCTTCTGTAGTGTAGTGGTTATCACGTTCG	30	ValCAC	5'-tRF	177	130	84	637	495	384	458	272	195	457	243	37	141	106	128	82	97	190	98	51	206	184	110	128	128	212	204	65	159	246	244	122	207	169	173	136	94	108	47	152	258	37	143	109	319
tRF-36-6SXMSL73VL4YMYE	GGCCGTGATCGTATAGTGGTTAGTACTCTGCGTTGT	36	HisGTG	5'-half	127	122	155	298	163	237	233	197	235	256	56	107	190	123	308	192	395	148	125	100	225	105	162	240	71	201	176	217	311	188	122	669	278	153	178	175	154	133	166	249	148	190	76	250	185
tRF-29-08F4BDNZ8OIR	ACCGGAGATGAAAACCTTTTTCCAAGGAC	29	ThrTGT	i-tRF	431	250	84	143	100	55	501	340	302	309	134	248	165	297	77	204	192	134	323	279	179	239	319	124	407	4	142	42	138	202	303	2	70	104	181	217	4	61	37	0	198	3	150	335	87
tRF-34-R9JP9P9NH5HYHQ	GGTTCCATAGTGTAGTGGTTATCACATCTGCTTT	34	ValTAC	5'-half	213	97	242	295	111	196	341	225	300	164	117	59	123	246	143	131	178	213	152	72	248	67	173	130	124	119	138	88	151	240	165	360	213	115	219	143	50	191	100	182	225	124	424	125	219
tRF-30-IKE7UMKKSWRN	ATGGGACTCTTAATCCCAGGGTCGTGGGTT	30	LysCTT	i-tRF	50	27	44	1	3	22	79	44	2	42	4	681	142	874	49	15	97	41	91	6	746	49	29	159	95	194	106	11	71	398	140	38	109	50	36	153	0	165	429	401	32	0	59	369	714
tRF-33-18VBY9PYKHM2D9	AGTGGTAGAATTCTCGCCTGCCACGCGGGAGGC	33	GlyGCC	i-tRF	184	84	267	24	3	59	159	119	45	171	160	452	371	412	203	68	152	171	125	96	344	89	137	248	240	160	171	12	42	474	220	84	117	85	68	133	43	126	163	713	68	9	112	184	185
tRF-35-1HPSR9O9337KB6	AGGCGGCCCGGGTTCGACTCCCGGTGTGGGAACCA	35	GluTTC	3'-tRF	26	120	128	100	63	166	205	102	59	144	164	86	94	161	118	179	133	51	80	100	407	64	171	136	172	76	205	67	150	223	77	203	402	99	150	80	224	148	59	117	121	78	200	101	126
tRF-40-DKNPNOYB7JXNXW83	AAGGGCTTAGCTTAATTAAAGTGGCTGATTTGCGTTCAGT	40	AlaTGC	5'-tRF	19	276	65	30	54	252	227	153	195	266	249	110	136	378	117	71	115	36	73	280	98	121	119	159	429	292	78	47	293	154	232	89	89	124	113	321	188	293	93	95	162	13	55	235	94
tRF-36-897PVP941QKS3WD	TCCTCGTTAGTATAGTGGTGAGTATCCCCGCCTGTC	36	AspGTC	5'-tRF	70	187	118	151	96	192	201	123	324	151	169	69	193	187	158	311	395	197	242	86	175	121	168	271	112	552	127	86	299	134	254	216	237	137	196	147	108	314	110	141	323	121	123	305	128
tRF-28-87R8WP9N1E0K	TCCCTGGTGGTCTAGTGGTTAGGATTCG	28	GluCTC	5'-tRF	97	89	143	205	204	143	205	142	151	246	38	52	97	271	156	82	80	128	33	13	461	136	59	247	150	172	130	121	90	178	447	83	254	118	149	74	81	61	112	62	129	54	246	176	142
tRF-32-PSQP4PW3FJIK1	GCCCGGCTAGCTCAGTCGGTAGAGCATGGGAC	32	LysCTT	5'-half	107	108	118	97	206	100	54	95	107	111	121	158	66	157	210	156	255	148	140	141	135	180	65	120	137	196	142	291	166	202	93	230	211	212	196	179	309	68	211	111	204	296	102	101	99
tRF-28-6978WPRLXND5	GGCTCGTTGGTCTAGGGGTATGATTCTC	28	ProTGG	5'-tRF	81	122	70	72	123	134	137	67	67	216	110	139	158	255	141	76	58	132	91	23	275	162	80	108	148	180	104	50	102	147	206	122	130	108	160	204	46	263	510	165	156	35	154	151	179
tRF-28-R9J89O9NF503	GGTTCCATGGTGTAATGGTTAGCACTCT	28	GlnCTG	5'-tRF	97	99	14	140	193	163	256	88	123	243	76	70	20	127	179	59	66	128	137	59	267	356	45	143	139	144	84	63	124	74	373	161	273	155	349	288	104	520	411	66	333	56	144	92	270
tRF-32-K8HJ83ML5F823	CCCGGATAGCTCAGTCGGTAGAGCATCAGACT	32	LysTTT	i-tRF	151	137	496	344	331	250	85	276	238	154	56	61	71	89	126	94	53	67	62	79	122	38	421	130	97	88	114	80	101	138	68	149	288	270	250	336	181	267	251	173	148	455	467	315	237
tRF-24-DMI2669KK4	AAGTCATGGAGGCCATGGGGTTGG	24	SerTGA	i-tRF	183	323	86	56	61	402	322	102	145	200	260	157	96	242	72	230	70	250	149	127	302	397	139	338	390	442	131	50	241	217	174	151	53	141	145	175	169	148	88	184	427	31	109	422	130
tRF-17-S79PVO1	GTCCTTGTAGTATAAAC	17	ThrTGT	5'-tRF	382	491	98	168	117	32	302	261	171	154	156	50	61	110	60	109	28	120	173	79	112	148	234	169	320	11	136	16	196	144	167	13	91	220	296	252	38	212	66	3	338	21	112	242	156
tRF-21-P4R8YP9L0	GCATGGGTGGTTCAGTGGTAG	21	GlyGCC	5'-tRF	71	74	248	11	11	50	90	58	36	141	134	248	187	598	89	50	46	173	94	36	1615	97	29	140	494	150	57	28	47	407	208	101	87	164	90	97	40	340	342	434	47	8	94	214	91
tRF-27-08F4BDNZ8O4	ACCGGAGATGAAAACCTTTTTCCAAGG	27	ThrTGT	i-tRF	261	314	70	187	76	51	186	261	202	128	264	235	136	144	92	260	110	185	233	100	216	144	279	156	372	2	126	55	170	163	235	0	106	126	145	196	0	108	18	1	187	0	116	244	91
tRF-31-897PVP941QKSD	TCCTCGTTAGTATAGTGGTGAGTATCCCCGC	31	AspGTC	5'-tRF	72	311	144	200	126	68	120	89	95	375	204	123	101	229	66	111	97	97	50	141	158	162	324	95	207	172	148	45	142	157	95	149	211	168	120	133	79	202	44	83	103	143	140	124	231
tRF-18-R3IEWSDQ	GGGGTATGATTCTCGCTT	18	ProTGG	i-tRF	93	37	192	11	14	56	137	121	13	78	38	388	158	583	34	19	71	86	39	46	494	34	66	115	164	111	63	1	37	473	163	77	191	113	28	65	17	180	386	780	100	13	119	466	172
tRF-40-2YU04DYJIO3ZU3U0	CACTGTAAAGCTAACTTAGCATTAACCTTTTAAGTTAAAG	40	LysTTT	5'-tRF	28	381	61	92	61	177	353	255	226	190	941	67	440	297	133	184	79	48	74	296	72	58	216	177	427	272	175	26	241	165	197	100	198	275	265	312	200	422	69	124	68	28	90	115	65
tRF-28-Z3M8ZLSSXUD6	TTGGTCGTGGTTGTAGTCCGTGCGAGAA	28	GluTTC	i-tRF	418	400	208	241	74	192	233	310	233	276	321	256	175	250	64	109	298	262	71	162	99	278	236	130	536	193	111	85	73	82	156	54	57	221	89	126	62	68	72	178	121	118	59	74	93
tRF-34-FBZP7OHFO6FJH5	AGAAATTTAGGTTAAATACAGACCAAGAGCCTTC	34	TrpTCA	5'-half	73	336	66	143	42	267	349	144	376	128	460	341	247	127	175	97	137	141	134	193	65	152	103	106	266	399	86	74	282	120	238	51	64	340	74	210	200	400	44	238	329	12	52	230	63
tRF-18-F8DHXYD9	AGCGGAAGCGTGCTGGGC	18	ThrCGT	i-tRF	236	170	155	108	48	222	485	344	200	243	112	121	111	289	92	126	159	139	125	96	380	97	123	144	182	160	169	27	191	235	258	176	128	53	94	49	144	148	28	180	163	181	240	129	83
tRF-27-6978WPRLXN3	GGCTCGTTGGTCTAGGGGTATGATTCT	27	ProTGG	5'-tRF	81	79	54	53	113	70	126	50	47	197	81	189	93	184	104	50	90	100	39	39	230	138	55	96	102	122	71	78	88	154	214	119	145	115	162	167	69	330	473	196	177	51	88	157	216
tRF-35-P4R8YP9LON4VN1	GCATGGGTGGTTCAGTGGTAGAATTCTCGCCTGCC	35	GlyGCC	5'-tRF	60	152	77	189	126	134	77	85	85	65	104	61	108	233	210	198	211	211	329	103	120	156	85	112	75	378	169	90	477	159	195	439	216	154	189	172	159	357	97	106	296	68	76	292	207
tRF-17-YRR6RBJ	TTCCCGGTCAGGGAACC	17	PheGAA	3'-tRF	37	170	128	47	171	15	14	67	43	55	57	28	22	107	10	28	75	36	116	59	13	103	147	66	83	166	56	147	121	99	200	17	99	48	25	214	159	77	1220	92	35	81	67	73	52
tRF-36-2YU04DYJIO3ZU3E	CACTGTAAAGCTAACTTAGCATTAACCTTTTAAGTT	36	LysTTT	5'-tRF	58	342	54	94	41	196	388	289	262	187	586	114	208	208	81	109	129	58	236	127	59	91	191	77	246	337	96	38	188	138	226	81	91	175	117	207	178	216	34	160	228	71	92	159	79
tRF-18-V29K9U0H	TAGGATGGGGTGTGATAG	18	GlnTTG	5'-tRF	804	307	105	146	68	171	178	168	116	200	360	184	84	187	49	99	57	494	131	65	395	391	92	122	219	186	85	18	205	157	201	16	55	149	107	196	120	422	94	229	157	0	57	125	95
tRF-37-SB325UB1ZZK0O52	GTAAACCGGAGATGAAAACCTTTTTCCAAGGACACCA	37	ThrTGT	3'-half	25	398	75	132	111	91	372	284	250	282	668	142	277	225	118	171	81	88	149	169	95	170	202	185	440	0	120	44	179	153	195	5	100	262	166	157	4	277	207	1	204	0	114	161	89
tRF-42-PNR8YP9LON4V4REH4	GCATTGGTGGTTCAGTGGTAGAATTCTCGCCTCCCACGCGGG	42	GlyCCC	5'-tRF	78	94	242	37	27	55	139	46	47	85	277	53	614	748	150	23	144	53	44	134	172	26	146	110	328	239	200	23	94	805	113	108	190	182	212	157	86	259	242	195	44	6	92	111	85
tRF-35-R9JP9P9NH5SYNX	GGTTCCATAGTGTAGTGGTTATCACGTCTGCTTTA	35	ValTAC	5'-half	156	120	132	162	57	164	178	155	214	157	173	87	148	131	139	271	167	236	200	144	101	103	146	165	153	136	168	112	233	252	113	393	166	160	158	77	94	220	69	149	142	106	157	191	83
tRF-34-FSXMSL73VL4YHE	AGCCGTGATCGTATAGTGGTTAGTACTCTGCGTT	34	HisGTG	5'-half	161	110	306	111	255	72	77	133	123	62	121	202	185	89	150	174	241	106	134	241	66	221	175	114	102	86	174	396	76	82	77	100	102	236	120	126	159	64	173	175	109	290	78	93	77
tRF-18-OUR83004	GACGAGGTGGCCGAGTGG	18	SerGCT	5'-tRF	348	164	100	74	49	118	104	56	84	101	81	144	61	97	213	129	132	235	106	92	213	131	74	157	88	86	71	90	178	116	167	214	191	82	111	190	95	278	411	167	121	110	127	159	71
tRF-19-RKVP4PJY	GGGGGTATAGCTCAGTGGG	19	CysGCA	5'-tRF	141	175	112	65	39	62	112	74	76	72	73	127	74	123	109	288	209	255	95	75	900	75	36	326	108	114	79	56	242	188	331	157	673	101	130	77	190	205	75	108	112	106	274	92	36
tRF-29-Q1Q89P9L84FS	GCGCCGCTGGTGTAGTGGTATCATGCAAG	29	GlyCCC	5'-tRF	114	161	38	287	331	451	244	253	121	529	199	121	151	110	109	49	68	104	227	48	170	121	69	226	135	189	174	46	219	103	68	173	36	208	189	161	72	205	103	76	142	15	69	70	331
tRF-34-SP5830MMUKLYHE	GTCAGGATGGCCGAGCGGTCTAAGGCGCTGCGTT	34	LeuCAG	5'-half	36	39	38	65	219	94	42	53	71	46	30	182	42	114	55	89	49	55	98	79	57	111	85	81	36	93	98	212	134	89	61	119	190	91	120	161	166	46	141	63	133	243	81	138	211
tRF-37-L85DMKYUYRLHR0J	CGCGGGAGACCGGGGTTCGATTCCCCGACGGGGAGCC	37	AspGTC	3'-tRF	21	111	182	306	180	331	306	229	326	398	156	98	138	131	148	120	104	65	65	106	105	99	110	124	139	165	125	136	150	138	93	94	85	105	76	133	89	187	135	171	142	90	128	148	130
tRF-25-6SXMSL73VL	GGCCGTGATCGTATAGTGGTTAGTA	25	HisGTG	5'-tRF	158	58	304	11	19	59	101	80	23	141	52	313	229	271	119	28	78	150	55	95	296	88	82	242	232	64	64	17	26	367	59	143	239	75	67	97	29	221	591	877	32	27	42	147	106
tRF-19-R118LOJX	GGGCCAGTGGCGCAATGGA	19	ArgACG	5'-tRF	33	95	100	38	56	113	43	42	39	85	33	78	46	112	104	59	36	45	61	13	357	175	281	43	92	41	55	568	118	118	38	53	222	48	121	293	58	216	379	66	121	324	266	174	120
tRF-35-R9J89O9NF5W8E7	GGTTCCATGGTGTAATGGTTAGCACTCTGGACTCT	35	GlnCTG	5'-half	75	72	73	149	106	68	54	87	45	128	21	97	101	123	165	165	129	113	155	51	109	129	139	85	108	150	174	504	183	126	54	206	149	192	224	266	82	180	251	106	166	168	169	115	170
tRF-37-1OR6QOH04MR1J5J	AGTAAGGTCAGCTAAATAAGCTATCGGGCCCATACCC	37	MetCAT	5'-tRF	16	208	74	110	56	127	259	148	243	134	614	70	132	306	113	103	70	43	186	118	132	82	125	157	297	253	96	65	252	151	179	68	121	137	118	269	183	288	31	126	109	29	129	294	82
tRF-33-RKVP4P9L5FZUDP	GGGGGTATAGCTCAGTGGTAGAGCATTTGACTG	33	CysGCA	5'-half	35	104	97	51	110	129	93	60	82	151	81	132	81	107	68	70	88	116	125	23	446	60	92	84	71	100	100	279	229	281	100	128	210	95	116	116	69	108	105	172	118	81	96	212	169
tRF-50-779PZBHFEERZYQHQ9M73	GTTCTTGTAGTTGAAATACAACGATGGTTTTTCATATCATTGGTCGTGGT	50	GluTTC	5'-tRF	13	166	98	124	89	130	233	174	126	210	208	51	217	110	64	96	137	27	68	82	43	30	117	146	256	205	136	68	222	211	165	187	177	139	191	340	309	296	72	111	148	53	76	122	77
tRF-28-BS5EOB3ZY6Y	AACCGGAGATGAAAACCTTTTTCCAAGG	28	ThrTGT	i-tRF	335	254	109	160	54	70	260	214	147	171	390	235	133	119	105	170	98	144	239	86	112	105	184	138	262	0	96	41	102	142	176	0	94	144	120	168	0	166	22	0	169	6	97	237	81
tRF-32-PIR8YP9LON4V3	GCACTGGTGGTTCAGTGGTAGAATTCTCGCCT	32	ValCAC	5'-half	255	104	192	187	162	134	132	176	128	118	108	179	163	106	124	241	171	113	143	200	101	129	153	150	95	102	174	180	105	91	133	138	117	140	104	87	147	97	56	130	160	240	202	104	166
tRF-18-18VBY9DV	AGTGGTAGAATTCTCGCC	18	ValCAC	i-tRF	247	129	407	108	44	88	180	85	54	105	62	104	105	168	149	78	55	139	73	62	221	67	127	112	269	105	74	26	121	156	108	104	155	164	186	153	119	216	68	189	85	105	175	178	54
tRF-40-D3IPBBKN8LEZSO1X	AAGGTATTAGAAAAACCATTTCATAACTTTGTCAAAGTTA	40	AspGTC	5'-tRF	124	125	36	97	37	70	124	208	216	95	638	17	331	157	115	49	175	20	86	120	17	36	92	124	266	76	58	27	97	64	165	92	102	152	143	249	483	851	69	89	157	34	85	109	30
tRF-36-UDM0IBB7Z92K01B	TAAACCGGAGATGAAAACCTTTTTCCAAGGACACCA	36	ThrTGT	3'-half	67	395	134	146	81	87	256	282	309	296	429	106	175	221	87	144	66	90	101	172	164	215	114	199	438	4	116	46	178	151	138	2	68	207	99	203	0	296	160	0	187	0	135	180	77
tRF-30-BS5EOB3ZY61D	AACCGGAGATGAAAACCTTTTTCCAAGGAC	30	ThrTGT	i-tRF	371	232	89	84	70	94	396	231	219	197	130	204	163	195	64	181	118	155	269	179	175	127	261	120	306	4	112	27	138	161	235	5	74	95	155	140	0	86	34	0	142	0	109	218	46
tRF-30-XENDBP1IUUK7	TGAATCTGACAACAGAGGCTTACGACCCCT	30	HisGTG	i-tRF	70	187	59	46	91	128	85	59	64	243	312	294	76	80	32	48	217	51	53	72	246	194	135	116	157	143	81	327	114	117	47	24	27	718	145	129	36	249	75	460	632	178	23	226	34
tRF-36-9LVPZO0BEBXNWDE	TGGTATATAGTTTAAACAAAACGAATGATTTCGACT	36	ArgTCG	5'-tRF	28	283	38	78	22	252	365	119	269	148	464	118	160	174	126	82	144	62	224	286	101	60	153	159	254	442	81	55	316	43	281	27	53	188	91	456	149	350	34	186	169	6	50	113	50
tRF-27-U05OJIH6Z33	TAAAGGATAACAGCTATCCATTGGTCT	27	LeuTAG	i-tRF	292	359	112	170	61	213	201	168	97	161	204	191	165	246	105	173	34	111	164	72	105	148	69	148	320	181	90	9	302	86	260	48	100	94	132	168	152	72	31	164	103	37	50	172	40
tRF-21-S79PVOEOE	GTCCTTGTAGTATAAACTAAT	21	ThrTGT	5'-tRF	208	500	64	103	22	0	213	170	202	210	273	111	163	97	40	80	19	74	188	68	187	62	171	85	223	26	52	18	129	105	317	84	117	156	127	428	154	382	69	67	192	12	102	189	156
tRF-21-1690PQR3E	AGTCATGGAGGCCATGGGGTT	21	SerTGA	i-tRF	146	312	82	450	119	301	240	127	111	128	230	176	101	306	81	153	53	111	89	27	258	201	119	273	353	308	117	20	216	153	127	37	59	99	117	196	130	93	94	216	219	40	92	312	115
tRF-33-87R8WP9I1EWJDW	TCCCTGGTGGTCTAGTGGCTAGGATTCGGCGCT	33	GluTTC	5'-half	325	125	164	46	106	124	100	93	100	88	125	106	101	225	83	128	129	102	62	120	223	97	157	144	215	47	167	188	80	318	31	132	222	72	74	59	62	101	122	136	41	193	240	88	50
tRF-35-B162XB0ZZRD226	AAACCGGAGATGAAAACCTTTTTCCAAGGACACCA	35	ThrTGT	3'-tRF	78	318	134	97	87	83	326	314	295	259	399	142	160	250	105	165	118	109	137	103	103	229	153	242	295	2	100	43	184	132	145	0	94	220	143	140	2	270	201	0	204	0	114	186	93
tRF-35-2YU04DYJIO3ZU3	CACTGTAAAGCTAACTTAGCATTAACCTTTTAAGT	35	LysTTT	5'-tRF	40	232	68	81	54	175	337	265	295	187	364	166	143	208	45	100	118	51	155	110	91	95	119	85	161	229	67	53	211	144	247	86	89	185	63	122	94	220	66	178	231	34	85	136	69
tRF-40-779PZBHFEERZYQHQ	GTTCTTGTAGTTGAAATACAACGATGGTTTTTCATATCAT	40	GluTTC	5'-tRF	20	355	66	84	80	220	271	231	295	184	451	34	257	102	173	102	83	27	155	117	26	62	135	165	271	83	116	26	146	80	190	46	72	197	155	410	130	433	107	33	136	0	81	129	54
tRF-33-5DMKYUYRLHR0D2	GAGACCGGGGTTCGATTCCCCGACGGGGAGCCA	33	AspGTC	3'-tRF	72	132	32	56	29	104	108	136	35	9	177	33	49	106	83	343	72	23	26	137	590	24	36	122	58	31	49	17	46	194	20	86	889	27	84	49	492	169	9	227	50	93	157	28	166
tRF-36-PNR8YP9LON4VN1B	GCATTGGTGGTTCAGTGGTAGAATTCTCGCCTGCCA	36	GlyGCC	5'-tRF	21	129	155	117	57	173	119	135	84	177	182	89	142	214	156	72	162	66	73	75	107	101	133	117	162	116	78	131	146	112	157	190	121	84	74	134	84	299	143	139	103	62	119	159	55
tRF-24-79MP9P9NF2	GTTTCCGTAGTGTAGTGGTTATCA	24	ValCAC	5'-tRF	161	162	39	91	77	102	148	145	138	147	62	48	54	40	108	48	46	114	110	69	278	84	131	101	262	155	93	40	142	116	77	107	310	155	134	186	90	211	105	250	91	37	171	67	74
tRF-31-389MV47P596VE	CCTGGTGGTCTAGTGGTTAGGATTCGGCGCT	31	GluCTC	i-tRF	139	149	395	70	160	87	112	106	66	111	78	192	198	97	72	100	110	83	29	72	53	97	180	73	161	47	86	213	77	130	70	40	53	84	109	59	43	46	321	123	100	184	209	104	111
tRF-18-ROD8N00L	GGTAAAATGGCTGAGTGA	18	TyrGTA	5'-tRF	113	287	37	102	28	100	198	96	49	161	172	55	28	173	8	15	23	125	58	39	100	201	129	128	141	372	45	20	167	147	36	83	70	106	157	237	122	128	56	97	307	16	136	199	93
tRF-41-PNR8YP9LON4VN1EH0	GCATTGGTGGTTCAGTGGTAGAATTCTCGCCTGCCACGCGG	41	GlyGCC	5'-tRF	21	72	178	67	35	124	186	85	47	131	282	58	713	467	90	99	152	37	32	124	151	32	94	183	322	244	156	28	65	438	163	151	160	126	109	179	65	270	135	143	50	6	85	85	75
tRF-43-PNR8YP9LON4V4REHDX	GCATTGGTGGTTCAGTGGTAGAATTCTCGCCTCCCACGCGGGA	43	GlyCCC	5'-tRF	52	84	224	27	22	66	132	53	28	65	355	69	470	833	113	15	196	48	35	86	109	22	101	87	285	239	162	27	112	670	115	122	132	154	183	164	74	205	185	212	38	9	66	86	54
tRF-34-79MP9PMNH5IS15	GTTTCCGTAGTGTAGCGGTTATCACATTCGCCTC	34	ValCAC	5'-half	82	115	105	241	132	179	97	108	183	151	143	129	178	195	103	165	192	130	215	72	70	79	193	128	67	169	159	133	356	149	176	73	149	124	227	80	128	205	78	83	240	118	205	289	46
tRF-27-87R8WP9N1E5	TCCCTGGTGGTCTAGTGGTTAGGATTC	27	GluCTC	5'-tRF	115	108	104	78	120	91	133	104	125	144	100	91	130	271	104	56	70	116	79	66	367	90	100	157	304	164	110	86	78	182	122	56	140	82	108	214	58	92	305	88	56	64	210	161	98
tRF-41-86J8WPMN1E8Y7Z2RB	TCCCACATGGTCTAGCGGTTAGGATTCCTGGTTTTCACCCA	41	GluTTC	5'-tRF	5	80	25	32	44	32	62	55	33	29	264	14	143	221	70	280	76	4	8	334	110	6	47	91	85	40	46	27	65	107	36	108	1152	44	74	49	178	144	56	37	14	21	52	12	63
tRF-23-392J1Y0SDZ	CCTTCCAAGCAGTTGACCCGGGT	23	GlyTCC	i-tRF	157	135	70	127	85	141	186	219	162	263	130	109	126	80	122	72	62	216	227	93	598	136	94	222	372	122	105	26	203	180	117	46	139	33	125	94	77	97	31	190	97	28	369	92	130
tRF-32-73FEWS3V2VR0M	GTGGTAGAATTCTCGCCTGCCACGCGGGAGGC	32	GlyGCC	i-tRF	238	36	221	16	7	64	174	102	19	95	82	384	314	229	66	34	131	174	44	82	260	54	108	193	174	177	111	8	26	339	136	67	51	66	30	94	14	90	138	605	20	3	52	115	154
tRF-44-PNR8YP9LON4VN1EHIS	GCATTGGTGGTTCAGTGGTAGAATTCTCGCCTGCCACGCGGGAG	44	GlyGCC	5'-tRF	3	49	233	54	24	57	81	57	69	102	269	69	789	476	124	57	175	18	23	117	177	34	56	193	419	232	138	32	62	449	240	135	162	120	102	115	67	252	280	175	20	9	57	69	77
tRF-50-PNR8YP9LON4V4REH62K8	GCATTGGTGGTTCAGTGGTAGAATTCTCGCCTCCCACGCGGGAGACCCGG	50	GlyCCC	5'-tRF	58	89	166	70	52	55	135	55	76	85	160	90	326	778	85	71	169	76	44	93	112	52	83	118	217	184	153	38	100	308	124	92	151	110	153	147	115	133	132	126	68	31	119	78	71
tRF-33-I89NJ4S2I7L7DV	ATTGGTGGTTCAGTGGTAGAATTCTCGCCTGCC	33	GlyGCC	i-tRF	75	114	59	138	94	268	184	93	95	312	220	96	105	209	89	47	75	82	125	42	105	157	80	117	118	136	103	57	116	79	140	167	135	88	191	102	84	175	93	73	165	56	107	130	99
tRF-31-3JVIJMRPFQRDE	CCGGCTAGCTCAGTCGGTAGAGCATGGGACT	31	LysCTT	i-tRF	68	161	187	162	286	190	100	157	109	223	47	39	56	85	60	75	57	81	59	79	26	26	229	40	40	35	57	87	51	24	24	132	136	176	217	228	231	155	280	229	127	237	164	191	146
tRF-19-RKIP4OF4	GGGGGATTAGCTCAAATGG	19	AlaAGC	5'-tRF	142	85	185	130	39	79	100	114	128	72	65	150	148	119	100	174	91	72	26	55	481	34	168	93	120	40	75	168	93	126	72	78	130	63	51	196	43	64	85	149	56	221	302	209	126
tRF-32-R9JP9PMNH5SY3	GGTTCCATAGTGTAGCGGTTATCACGTCTGCT	32	ValTAC	5'-half	110	94	347	59	109	104	69	112	97	36	78	247	128	76	75	80	85	55	47	110	42	89	213	30	120	40	131	236	29	111	24	35	162	189	97	80	89	68	267	162	83	193	174	83	150
tRF-43-NMEH623K7SIR3DR2DV	CTGTCACGCGGGAGACCGGGGTTCGATTCCCCGACGGGGAGCC	43	AspGTC	3'-tRF	10	213	43	154	214	245	233	114	169	207	846	65	413	170	197	139	129	6	38	200	63	75	108	181	343	220	258	44	77	107	188	29	38	107	130	291	41	166	160	39	53	9	76	56	36
tRF-25-SP5830MMUK	GTCAGGATGGCCGAGCGGTCTAAGG	25	LeuCAG	5'-tRF	72	226	93	28	31	91	57	77	26	39	139	205	158	138	36	71	127	82	45	69	353	43	60	59	183	97	183	41	75	338	69	56	99	72	77	69	49	128	137	353	59	78	121	134	228
tRF-34-1HPSR9O9337K0V	AGGCGGCCCGGGTTCGACTCCCGGTGTGGGAACC	34	GluTTC	3'-tRF	45	116	150	211	89	297	182	238	88	190	99	93	104	136	83	83	55	48	29	75	107	83	123	112	149	78	108	83	112	144	133	116	100	94	112	98	113	64	50	111	83	103	190	65	91
tRF-17-7O58J0J	GTTAAGATGGCAGAGCC	17	LeuTAA	5'-tRF	656	364	44	51	42	68	86	44	84	121	201	132	44	117	34	50	76	283	229	23	182	272	94	59	239	169	86	21	120	77	83	44	63	250	95	297	40	603	423	86	156	18	67	100	42
tRF-35-FBZP7OHFO6FJN6	AGAAATTTAGGTTAAATACAGACCAAGAGCCTTCA	35	TrpTCA	5'-tRF	73	245	29	84	18	284	403	187	381	144	295	150	170	131	135	82	57	51	182	148	82	103	105	95	141	201	72	40	141	78	147	10	53	114	45	266	140	212	12	229	190	6	50	228	87
tRF-33-1HPSR9O9337KR	AGGCGGCCCGGGTTCGACTCCCGGTGTGGGAAC	33	GluTTC	3'-tRF	36	96	141	92	81	295	190	114	73	273	125	102	84	93	53	55	102	51	65	58	154	44	78	73	141	76	174	48	98	103	88	157	111	108	153	63	135	75	66	104	77	43	114	60	81
tRF-32-O7M8LOMLQHWU3	GACCTCGTGGCGCAACGGTAGCGCGTCTGACT	32	TrpCCA	5'-half	33	61	20	18	119	47	7	36	7	16	4	51	29	59	128	60	51	58	98	31	11	196	60	0	36	50	149	436	44	49	18	16	154	240	71	133	50	28	289	46	68	68	69	28	132
tRF-33-LQ947673FEWSD3	CGCATTGGTGGTTCAGTGGTAGAATTCTCGCCT	33	GlyGCC	5'-half	141	63	219	181	152	79	128	187	147	118	65	133	185	102	105	181	175	88	92	141	42	101	168	128	89	100	126	162	85	107	122	92	94	110	120	84	77	39	94	74	77	165	131	113	148
tRF-48-2YU04DYJIO3ZU3U0IODS	CACTGTAAAGCTAACTTAGCATTAACCTTTTAAGTTAAAGATTAAGAG	48	LysTTT	5'-tRF	16	195	61	37	61	147	186	95	147	148	711	61	361	119	66	99	97	27	65	148	47	38	101	59	184	208	110	33	146	120	129	100	121	218	79	319	207	411	91	70	71	24	95	74	34
tRF-29-K5I34JRX6N1P	CCCACATGGTCTAGCGGTTAGGATTCCTG	29	GluTTC	i-tRF	58	106	50	211	251	141	248	240	59	213	95	61	74	68	154	61	49	169	119	41	202	203	78	118	141	169	143	32	117	171	163	40	68	133	122	84	38	133	141	80	145	65	114	88	138
tRF-32-PW5SVP9N15WVN	GCCGTGATCGTATAGTGGTTAGTACTCTGCGT	32	HisGTG	5'-half	136	82	182	67	162	100	31	153	45	32	112	232	99	72	85	89	97	51	17	158	34	138	144	36	64	31	147	527	51	105	11	37	59	231	155	70	70	57	141	287	109	224	95	109	63
tRF-18-NK5Y930K	CTGGGGATTGTGGGTTCG	18	ArgCCG	i-tRF	87	8	352	0	3	42	116	199	2	46	26	604	183	352	19	30	108	58	20	62	766	34	47	212	104	126	80	7	32	264	61	16	34	43	10	52	4	61	113	477	35	0	116	255	335
tRF-36-PSQP4PW3FJI0E7E	GCCCGGCTAGCTCAGTCGGTAGAGCATGAGACTCTT	36	LysCTT	5'-tRF	60	99	178	146	93	126	46	112	104	98	104	200	104	102	105	109	104	67	14	41	53	50	189	75	114	105	93	370	81	113	54	86	25	192	120	186	55	21	119	115	130	115	112	141	77
tRF-24-7O58J0K827	GTTAAGATGGCAGAGCCCGGTAAT	24	LeuTAA	5'-tRF	198	259	38	75	37	115	100	97	85	161	117	176	37	80	47	58	55	169	221	24	185	176	65	50	163	122	57	27	124	66	70	35	68	220	120	312	77	545	154	121	279	37	78	99	111
tRF-47-PNR8YP9LON4VN1EH6KJ	GCATTGGTGGTTCAGTGGTAGAATTCTCGCCTGCCACGCGGGAGGCC	47	GlyGCC	5'-tRF	31	30	93	29	16	59	77	38	33	95	182	101	522	306	83	66	148	44	50	96	84	16	49	138	168	102	116	27	58	302	129	157	145	110	117	154	43	281	289	98	41	31	35	49	48
tRF-29-Z3R918VBY9I3	TTGGTGGTTCAGTGGTAGAATTCTCGCCT	29	GlyGCC	i-tRF	172	74	183	180	77	88	61	164	60	154	43	75	201	97	76	116	123	68	67	46	73	67	208	142	185	119	157	138	113	101	179	116	138	93	64	153	75	139	37	108	88	167	173	123	138
tRF-32-ZRS3S3RX8HYV3	TTTCCGTAGTGTAGTGGTTATCACGTTCGCCT	32	ValCAC	i-tRF	173	95	132	175	113	111	86	118	99	75	100	136	124	143	123	78	123	66	106	66	111	71	98	142	192	211	146	245	118	114	175	101	135	284	129	69	93	144	87	198	103	124	129	123	137
tRF-21-RPM830MME	GGTAGCGTGGCCGAGCGGTCT	21	LeuTAG	5'-tRF	188	32	196	216	117	141	159	85	169	95	99	85	99	89	103	114	102	109	74	89	160	58	87	91	50	131	150	55	121	161	106	162	64	91	137	115	43	68	148	117	124	137	164	138	95
tRF-33-RKIP4OI3FJQSDQ	GGGGGATTAGCTCAAATGGTAGAGCGCTCGCTT	33	AlaAGC	5'-half	31	34	25	13	173	79	42	14	16	65	4	262	19	68	75	60	39	55	53	41	55	97	49	22	15	47	99	185	97	76	15	27	124	91	120	154	101	86	311	50	121	131	59	40	187
tRF-36-HL7X0OBQJE9UHYB	ATATAGTTTAACCAAAACATCAGATTGTGAATCTGA	36	HisGTG	i-tRF	14	195	26	108	87	52	231	90	60	92	225	78	117	199	94	112	65	80	137	23	73	51	137	135	380	297	76	51	189	198	149	41	106	77	147	223	270	67	12	73	124	2	53	136	50
tRF-33-779PZBHFEERZ05	GTTCTTGTAGTTGAAATACAACGATGGTTTTTC	33	GluTTC	5'-tRF	33	460	16	36	39	132	119	146	154	121	350	144	144	112	81	28	23	32	113	72	44	58	80	52	213	114	34	3	142	50	126	26	77	122	41	260	110	361	12	73	150	10	27	132	54
tRF-34-RKVP4P93FJIYEP	GGGGGTATAGCTCAGTGGGTAGAGCATTTGACTG	34	CysGCA	5'-half	40	104	112	16	33	96	120	102	88	95	21	166	195	216	66	114	98	83	89	27	533	30	47	165	83	102	108	79	154	267	133	81	203	46	97	42	50	90	100	206	86	65	112	127	79
tRF-33-B162XB0ZZRD2D1	AAACCGGAGATGAAAACCTTTTTCCAAGGACAC	33	ThrTGT	3'-tRF	189	166	86	70	61	91	396	153	273	213	243	154	91	204	105	126	72	118	155	158	97	134	171	69	235	0	69	22	89	155	206	0	74	102	120	189	0	83	28	0	157	0	116	180	44
tRF-17-HRE9XFJ	ATCCCACTTCTGACACC	17	LeuCAG	3'-tRF	43	174	104	20	41	29	46	50	28	111	52	102	22	117	25	52	43	38	61	79	13	138	39	45	25	38	25	31	67	72	48	23	21	27	25	74	37	61	865	53	97	91	52	44	11
tRF-45-7O58J0K8UMPLBIUBNX	GTTAAGATGGCAGAGCCCGGTAATCGCATAAAACTTAAAACTTTA	45	LeuTAA	5'-tRF	31	187	64	84	52	111	116	99	114	108	282	93	212	140	70	82	91	53	59	82	30	91	99	95	184	129	115	50	157	84	142	65	117	265	122	193	130	241	119	67	86	6	95	65	48
tRF-27-QNR8VP9NFQH	GCGTTGGTGGTATAGTGGTTAGCATAG	27	GlyTCC	5'-tRF	41	137	50	95	80	138	119	142	60	299	86	162	63	153	72	23	50	84	42	29	355	93	72	101	208	83	58	20	113	147	169	32	53	72	77	158	55	149	112	110	59	16	90	75	67
tRF-31-6978WPRLXN4VE	GGCTCGTTGGTCTAGGGGTATGATTCTCGCT	31	ProTGG	5'-half	30	45	59	17	64	75	39	44	23	105	14	210	46	209	51	38	53	48	116	39	146	93	33	42	120	77	92	138	102	156	48	59	121	73	116	69	75	56	485	97	67	81	90	109	89
tRF-33-6SXMSL73VL4YDN	GGCCGTGATCGTATAGTGGTTAGTACTCTGCGT	33	HisGTG	5'-half	147	61	70	75	139	115	135	78	116	164	99	79	59	97	133	89	156	113	116	79	156	56	114	161	60	119	162	200	158	120	31	225	216	56	99	59	79	173	113	124	41	121	59	95	117
tRF-32-7O58J0K8UMPLF	GTTAAGATGGCAGAGCCCGGTAATCGCATAAA	32	LeuTAA	5'-tRF	134	238	36	32	54	115	135	89	81	141	156	110	54	114	57	48	36	113	167	75	166	158	94	48	159	93	50	25	109	76	47	21	51	314	89	256	57	447	154	136	219	15	90	83	115
tRF-21-DKNPNOYB0	AAGGGCTTAGCTTAATTAAAG	21	AlaTGC	5'-tRF	102	181	44	66	24	125	133	66	117	147	86	73	52	168	57	31	38	52	82	62	73	127	70	63	190	116	35	11	127	81	134	89	50	70	90	158	151	263	49	88	197	24	98	245	81
tRF-34-RP9830MMUKLYIE	GGTAGTGTGGCCGAGCGGTCTAAGGCGCTGGATT	34	LeuTAG	5'-half	28	44	27	40	67	40	31	21	38	62	17	85	22	204	85	88	70	60	92	31	72	73	13	132	52	71	75	104	89	122	156	111	162	75	153	200	70	212	91	26	169	78	114	63	138
tRF-39-0VL8K87SIRMM12E2	ACCGCCGCGGCCCGGGTTCGATTCCCGGTCAGGGAACCA	39	GluTTC	3'-tRF	25	46	155	54	61	76	46	34	54	46	221	26	44	182	66	188	190	102	86	134	328	50	184	79	184	57	292	541	188	403	38	100	252	159	222	56	79	245	355	68	68	171	73	72	56
tRF-30-79MP9P9MH57S	GTTTCCGTAGTGTAGTGGTCATCACGTTCG	30	ValAAC	5'-tRF	92	115	45	284	180	171	120	127	133	256	95	82	104	89	100	49	68	67	116	48	93	158	33	103	85	162	103	45	93	161	183	78	87	97	130	179	60	72	66	82	198	21	42	63	347
tRF-37-PNR8YP9LON4VN11	GCATTGGTGGTTCAGTGGTAGAATTCTCGCCTGCCAC	37	GlyGCC	5'-tRF	10	112	184	51	34	106	119	75	82	52	163	45	146	138	166	102	48	25	24	108	92	38	108	80	139	61	50	121	66	99	91	74	113	82	72	102	49	144	155	93	59	56	160	88	33
tRF-22-DKNPNOYBN	AAGGGCTTAGCTTAATTAAAGT	22	AlaTGC	5'-tRF	133	237	95	36	11	100	115	116	128	115	336	151	73	102	42	29	51	75	100	89	130	103	102	105	220	153	28	32	131	72	153	77	60	137	72	139	162	128	37	101	156	10	53	147	59
tRF-34-K5I34JRX6N38KQ	CCCACATGGTCTAGCGGTTAGGATTCCTGGTTTT	34	GluTTC	i-tRF	67	103	50	249	87	186	135	72	111	92	26	53	24	102	135	68	140	111	104	20	78	69	85	148	46	145	140	82	184	72	149	290	89	120	120	63	62	162	69	41	130	49	102	117	63
tRF-35-M2OSRNLNKSEK51	CGGGAGACCGGGGTTCGATTCCCCGACGGGGAGCC	35	AspGTC	3'-tRF	62	75	43	149	93	248	120	153	121	217	86	115	99	51	120	116	112	41	50	75	51	81	49	89	135	131	90	78	93	111	79	40	59	66	71	115	99	108	129	72	71	84	145	47	97
tRF-26-7O58J0K8UM0	GTTAAGATGGCAGAGCCCGGTAATCG	26	LeuTAA	5'-tRF	209	271	20	65	29	151	124	85	47	157	143	139	71	72	55	51	15	120	230	27	101	123	81	48	122	148	34	18	108	31	22	10	70	228	71	294	79	703	110	124	187	6	28	133	140
tRF-27-S79PVOEOU52	GTCCTTGTAGTATAAACTAATACACCA	27	ThrTGT	5'-tRF	134	283	52	43	33	0	135	95	116	180	108	130	34	72	36	80	20	95	128	51	61	71	76	79	139	11	44	13	120	70	129	65	72	127	97	263	72	231	34	20	195	49	97	70	124
tRF-17-I3VF4YL	ATGGTTAGCACTCTGGA	17	GlnTTG	i-tRF	56	68	24	45	42	111	104	143	262	687	43	43	26	92	106	69	76	80	33	26	98	93	31	156	188	64	148	28	60	85	112	59	82	59	116	46	81	216	161	42	41	37	38	42	37
tRF-30-6978WPRLXN4V	GGCTCGTTGGTCTAGGGGTATGATTCTCGC	30	ProTGG	5'-tRF	38	102	59	57	72	111	108	56	36	144	67	108	36	148	66	42	43	41	70	49	194	73	55	87	134	80	75	95	118	94	59	47	92	46	111	153	58	175	473	110	100	32	84	90	77
tRF-35-VEX0K3XN13QXQW	TAGATTGAAGCCAGTTGATTAGGGTGCTTAGCTGT	35	AsnGTT	5'-half	94	177	25	119	63	175	306	119	73	164	260	101	69	119	40	63	49	16	44	72	65	142	155	110	106	256	72	34	141	120	54	32	66	94	135	119	186	129	12	156	383	24	92	173	67
tRF-26-DKNPNOYB7JE	AAGGGCTTAGCTTAATTAAAGTGGCT	26	AlaTGC	5'-tRF	80	102	29	57	41	118	155	97	67	144	33	51	79	209	51	54	35	43	110	23	101	32	139	101	157	258	49	17	240	136	130	35	70	27	85	69	133	56	18	23	135	2	82	323	77
tRF-18-7O58J0DJ	GTTAAGATGGCAGAGCCC	18	LeuTAA	5'-tRF	385	297	20	38	46	70	104	58	58	98	168	114	42	51	49	43	36	331	177	23	157	270	88	78	183	116	58	23	123	52	77	14	36	272	80	232	61	500	473	90	186	24	44	94	67
tRF-39-2R1HPSR9O9337K0V	CACCCAGGCGGCCCGGGTTCGACTCCCGGTGTGGGAACC	39	GluTTC	3'-half	11	56	82	181	87	209	132	189	531	480	39	18	79	114	72	44	81	30	23	37	95	38	58	85	79	45	98	39	85	101	56	100	98	40	33	38	152	90	113	50	68	37	73	37	73
tRF-23-DMI2669K0P	AAGTCATGGAGGCCATGGGGTTG	23	SerTGA	i-tRF	122	207	34	24	61	243	264	87	81	92	204	107	74	178	42	145	45	146	74	65	196	243	83	260	279	232	72	18	126	153	142	94	44	62	91	136	108	72	56	96	287	34	97	260	101
tRF-45-7Z2R1HPSR9O9337KB6	GTTTTCACCCAGGCGGCCCGGGTTCGACTCCCGGTGTGGGAACCA	45	GluTTC	3'-tRF	5	110	70	89	72	74	186	106	88	144	555	41	611	161	75	77	116	13	11	196	78	28	72	71	269	174	92	19	83	138	136	70	156	166	160	203	72	202	116	48	26	6	76	46	46
tRF-17-JKIWRNK	CAGGGATTGTGGGTTCG	17	ArgCCT	i-tRF	70	15	265	8	1	38	209	112	11	49	13	411	131	233	15	10	154	44	26	3	393	42	99	146	29	145	73	9	35	204	40	5	62	56	12	45	2	32	151	430	50	0	138	306	246
tRF-32-18VBY9PYKHM24	AGTGGTAGAATTCTCGCCTGCCACGCGGGAGG	32	GlyGCC	i-tRF	97	41	203	8	9	53	112	59	9	121	39	243	217	263	57	21	66	95	38	27	384	50	72	128	165	143	105	6	40	358	147	56	62	78	58	77	29	119	94	477	26	15	64	170	154
tRF-21-PNR8YP9L0	GCATTGGTGGTTCAGTGGTAG	21	GlyGCC	5'-tRF	66	49	160	13	14	86	54	34	17	134	43	86	97	332	42	21	23	59	61	6	648	45	31	75	343	194	40	34	39	250	151	65	63	75	64	51	37	242	230	182	56	13	42	132	57
tRF-30-7X9PN547202L	GTTTATGTAGCTTACCTCCTCAAAGCAATA	30	PheGAA	5'-tRF	308	214	54	51	16	66	163	99	81	144	143	121	104	8	34	82	68	97	146	82	36	48	72	53	126	117	44	57	81	66	72	84	59	286	91	263	132	209	15	339	201	15	57	104	128
tRF-38-779PZBHFEERZYQDD	GTTCTTGTAGTTGAAATACAACGATGGTTTTTCATATC	38	GluTTC	5'-tRF	7	283	22	49	31	186	166	162	134	121	504	43	71	163	59	38	10	20	106	39	19	38	37	75	171	38	24	6	91	44	116	35	72	48	51	228	55	314	43	31	85	10	34	84	52
tRF-34-RKVP4P9L5FZUHM	GGGGGTATAGCTCAGTGGTAGAGCATTTGACTGC	34	CysGCA	5'-half	11	91	102	127	39	182	57	53	73	105	91	97	79	163	83	84	33	64	58	3	103	34	94	100	76	97	68	220	175	171	87	172	126	68	95	144	69	87	80	115	62	32	80	132	98
tRF-44-P4R8YP9LON4VN1EHIS	GCATGGGTGGTTCAGTGGTAGAATTCTCGCCTGCCACGCGGGAG	44	GlyGCC	5'-tRF	10	32	189	16	14	29	81	48	21	85	190	83	794	471	72	66	161	16	17	200	225	26	51	120	314	167	96	19	77	393	142	149	124	120	51	52	41	220	311	130	23	6	47	79	58
tRF-35-UDM0IBB7Z92K01	TAAACCGGAGATGAAAACCTTTTTCCAAGGACACC	35	ThrTGT	3'-half	127	127	98	67	76	94	357	227	250	115	238	87	116	174	55	126	87	62	125	165	91	93	218	69	246	0	73	48	131	103	145	0	70	81	91	101	0	57	34	0	86	0	112	140	42
tRF-25-Q1Q89P9L84	GCGCCGCTGGTGTAGTGGTATCATG	25	GlyCCC	5'-tRF	80	87	29	330	145	237	240	199	176	408	73	58	113	89	133	44	36	90	47	27	76	115	36	152	102	117	85	40	63	60	267	105	83	81	109	136	96	83	37	39	80	28	52	62	154
tRF-33-QNR8VP9NFQFYD3	GCGTTGGTGGTATAGTGGTTAGCATAGCTGCCT	33	GlyTCC	5'-half	49	185	33	159	66	200	133	109	134	72	100	82	128	127	87	92	110	27	119	62	90	93	96	73	97	116	100	70	120	81	97	98	84	91	100	195	154	201	118	139	121	156	102	130	174
tRF-31-EZU05OJIH6Z3D	ACTTTTAAAGGATAACAGCTATCCATTGGTC	31	LeuTAG	5'-half	129	223	43	70	35	98	233	193	157	78	368	94	141	89	75	78	45	46	227	106	68	79	76	112	137	141	50	8	98	39	127	48	34	101	89	203	103	256	18	124	112	9	61	120	24
tRF-47-1OR6QOH04MR1J5KUB4Q	AGTAAGGTCAGCTAAATAAGCTATCGGGCCCATACCCCGAAAATGTT	47	MetCAT	5'-tRF	4	102	33	49	19	54	90	82	95	85	566	25	140	184	47	30	324	18	61	155	53	17	47	47	176	102	57	22	104	81	71	56	205	84	139	204	171	159	93	33	70	37	52	39	25
tRF-19-Q3V2Y72E	GCGGTTAGGATTCCTGGTT	19	GluTTC	i-tRF	260	110	93	72	16	61	205	52	67	85	24	98	30	199	83	81	83	82	91	26	167	60	104	201	234	61	55	16	82	114	185	104	213	59	74	60	72	149	43	132	41	56	160	73	33
tRF-40-PNR8YP9LON4VN1EH	GCATTGGTGGTTCAGTGGTAGAATTCTCGCCTGCCACGCG	40	GlyGCC	5'-tRF	5	68	59	32	13	51	85	74	23	65	360	55	304	233	79	144	72	27	17	93	107	20	56	101	118	126	104	22	67	146	104	100	378	72	89	56	115	111	94	89	23	9	28	51	48
tRF-44-7O58J0K8UMPLBIUBHQ	GTTAAGATGGCAGAGCCCGGTAATCGCATAAAACTTAAAACTTT	44	LeuTAA	5'-tRF	53	140	25	27	20	62	128	72	78	154	390	45	193	233	17	78	116	51	77	100	17	67	38	67	149	81	98	35	139	53	111	94	109	265	148	147	111	155	75	50	47	12	38	37	30
tRF-29-JYSWRYVMMVHX	CATTGGTCGTGGTTGTAGTCCGTGCGAGA	29	GluTTC	i-tRF	241	214	109	235	35	85	167	72	131	98	195	99	69	89	32	52	104	164	56	120	55	109	101	38	268	112	45	10	54	62	458	51	66	110	117	80	55	79	66	164	130	65	102	35	52
tRF-29-RRJ89O9NF5JP	GGTCCCATGGTGTAATGGTTAGCACTCTG	29	GlnTTG	5'-tRF	57	70	4	97	80	102	120	51	71	210	21	34	19	80	156	72	24	102	68	13	154	170	18	112	60	90	68	29	55	62	238	89	220	81	109	87	70	194	88	46	231	15	88	60	203
tRF-31-5DMKYUYRLHR0D	GAGACCGGGGTTCGATTCCCCGACGGGGAGC	31	AspGTC	3'-tRF	88	118	118	67	20	70	104	195	78	42	160	111	79	174	66	137	95	60	26	58	124	30	78	85	110	76	72	67	38	89	56	70	209	75	89	42	65	126	37	154	77	159	138	53	77
tRF-33-6978WPRLXN4V05	GGCTCGTTGGTCTAGGGGTATGATTCTCGCTTC	33	ProCGG	5'-half	83	60	22	73	50	96	100	36	47	62	13	78	66	85	60	78	87	120	89	31	166	32	51	106	27	107	78	96	211	115	52	173	132	36	74	70	53	296	119	46	92	71	140	113	83
tRF-32-Z3M8ZLSSXUOLJ	TTGGTCGTGGTTGTAGTCCGTGCGAGAATACC	32	GluTTC	3'-tRF	221	207	210	146	67	106	93	148	140	134	286	131	153	153	47	116	127	39	29	75	61	125	195	69	281	86	94	74	72	55	83	35	34	147	107	70	57	64	22	119	68	71	64	44	48
tRF-30-2QR7F8YKIR9N	CACATGGTCTAGCGGTTAGGATTCCTGGTT	30	GluTTC	i-tRF	95	72	100	67	44	121	163	65	50	125	39	77	47	127	90	72	53	111	92	34	24	58	96	57	93	47	86	40	79	60	86	70	124	86	74	56	48	79	85	61	103	112	119	81	97
tRF-30-PW5SVP9N15WV	GCCGTGATCGTATAGTGGTTAGTACTCTGC	30	HisGTG	5'-tRF	147	106	68	81	109	192	100	174	109	187	91	168	104	38	98	75	159	65	50	96	175	109	78	110	114	90	115	115	62	49	68	62	72	33	48	84	26	43	56	156	71	87	45	42	105
tRF-34-7O58J0K8UMPL0R	GTTAAGATGGCAGAGCCCGGTAATCGCATAAAAC	34	LeuTAA	5'-half	67	263	16	37	39	113	186	95	111	157	134	98	99	106	36	57	41	65	98	72	105	117	83	40	159	124	66	16	110	70	68	35	72	228	107	179	55	415	129	128	166	21	83	76	95
tRF-22-R29P4P9LL	GGGGATGTAGCTCAGTGGTAGA	22	AlaTGC	5'-tRF	223	42	73	35	41	25	50	65	42	102	34	214	267	123	92	48	68	239	14	110	254	64	99	138	118	59	49	52	26	207	88	29	81	43	66	73	12	64	116	462	20	24	128	88	130
tRF-47-2YU04DYJIO3ZU3U0IOL	CACTGTAAAGCTAACTTAGCATTAACCTTTTAAGTTAAAGATTAAGA	47	LysTTT	5'-tRF	16	178	41	62	24	117	159	99	116	108	746	65	292	55	75	58	93	46	71	282	22	24	78	67	161	119	59	29	104	72	104	113	64	233	51	301	200	411	53	70	56	9	47	44	32
tRF-39-Q1Q89P9L8422YRF5	GCGCCGCTGGTGTAGTGGTATCATGCAAGATTCCCATTC	39	GlyCCC	5'-tRF	25	63	114	51	39	106	124	116	88	131	82	134	235	301	154	65	43	76	38	62	122	26	49	128	180	155	112	16	88	165	106	122	102	76	145	63	45	151	69	219	17	21	107	42	85
tRF-39-EH623K76IR3DR2I2	ACGCGGGAGACCGGGGTTCAATTCCCCGACGGGGAGCCA	39	AspGTC	3'-tRF	11	85	139	168	39	72	97	55	95	65	125	45	61	102	49	120	209	58	86	62	200	46	110	118	62	198	136	193	219	281	220	151	141	108	176	31	130	216	116	59	112	65	92	170	48
tRF-24-S79PVOEO2U	GTCCTTGTAGTATAAACTAATACA	24	ThrTGT	5'-tRF	100	316	54	81	11	0	132	78	85	213	138	101	71	42	38	68	17	46	92	82	43	40	101	36	114	23	32	9	92	82	120	70	55	124	33	336	91	241	34	14	109	15	90	118	95
tRF-41-J09PNO2OF5KDYFNP0	CAGAGTGTAGCTTAACACAAAGCACCCAACTTACACTTAGG	41	ValTAC	5'-tRF	10	149	37	39	36	52	57	25	327	69	513	67	144	102	79	45	43	91	24	92	0	28	49	68	127	180	34	27	129	46	63	35	96	138	38	437	93	685	80	58	44	8	15	216	23
tRF-19-F8DHXYIV	AGCGGAAGCGTGCTGGGCC	19	ThrCGT	i-tRF	193	70	89	43	26	102	225	185	95	115	69	77	49	182	66	96	85	81	116	55	229	50	90	91	161	90	93	23	113	163	147	124	126	36	99	87	67	86	47	141	62	99	135	70	69
tRF-49-779PZBHFEERZYQHQ9M24	GTTCTTGTAGTTGAAATACAACGATGGTTTTTCATATCATTGGTCGTGG	49	GluTTC	5'-tRF	40	127	48	62	35	85	139	99	73	69	273	58	205	93	45	63	87	48	44	68	22	26	72	118	168	157	88	40	133	128	72	89	100	107	84	179	227	267	40	61	83	24	54	108	38
tRF-34-RK9P4P9L5FZUHM	GGGGGTGTAGCTCAGTGGTAGAGCATTTGACTGC	34	CysGCA	5'-half	23	44	73	206	29	117	108	63	131	125	13	95	168	276	47	108	150	99	125	6	143	22	56	93	85	98	78	60	81	169	149	189	126	92	66	59	53	50	22	139	47	37	114	88	77
tRF-27-Z3M8ZLSSXUL	TTGGTCGTGGTTGTAGTCCGTGCGAGA	27	GluTTC	i-tRF	199	202	84	279	39	81	132	131	88	118	177	155	111	123	68	77	268	160	68	65	45	174	103	89	291	162	54	32	65	74	99	32	38	108	112	84	26	79	47	156	89	37	45	49	52
tRF-30-325UB1ZZK0O5	CCGGAGATGAAAACCTTTTTCCAAGGACAC	30	ThrTGT	3'-tRF	171	182	75	46	57	57	240	123	173	213	104	86	81	127	49	108	68	144	71	137	101	164	117	112	225	0	64	40	101	122	199	0	44	94	112	161	2	97	50	1	95	12	85	166	44
tRF-30-M0IBB7Z92K01	CGGAGATGAAAACCTTTTTCCAAGGACACC	30	ThrTGT	3'-tRF	162	72	160	67	37	36	167	138	114	92	169	45	64	85	32	46	85	109	113	44	49	111	146	83	168	0	50	25	116	161	351	0	81	27	91	87	0	72	12	1	139	24	195	159	81
tRF-20-R2IP4OI3	GGGGAATTAGCTCAAATGGT	20	AlaAGC	5'-tRF	129	61	141	56	55	72	69	85	59	42	65	79	91	89	96	82	60	72	23	72	80	18	87	75	54	40	81	181	44	74	52	21	74	31	48	200	29	39	88	150	29	171	162	92	61
tRF-41-ROHL7X0OBQJE9UHYB	GGTAAATATAGTTTAACCAAAACATCAGATTGTGAATCTGA	41	HisGTG	5'-tRF	21	60	32	94	24	68	120	95	135	65	568	73	245	131	139	92	97	32	101	162	21	20	83	93	151	148	61	45	116	117	183	62	91	97	84	259	147	191	22	78	97	3	35	56	30
tRF-34-JYSWRYVMMV5B2V	CATTGGTCGTGGTTGTAGTCCGTGCGAGAATACC	34	GluTTC	3'-tRF	78	192	132	127	41	106	62	104	114	72	230	75	118	216	36	58	68	83	11	110	40	107	132	118	289	55	93	30	69	31	170	24	40	88	81	35	21	54	56	128	71	118	126	23	73
tRF-24-Q72S3HPS2E	GCTCTCACCGCCGCGGCCCGGGTT	24	GluCTC	i-tRF	97	99	137	29	18	53	42	38	50	98	47	110	84	199	98	54	66	116	26	24	250	30	74	83	128	81	76	30	43	264	124	35	79	98	68	133	41	108	59	87	44	18	557	60	44
tRF-28-JYSWRYVMMVDS	CATTGGTCGTGGTTGTAGTCCGTGCGAG	28	GluTTC	i-tRF	92	159	73	235	29	59	194	106	107	111	112	50	34	127	36	41	36	85	38	41	101	56	90	53	176	86	48	18	54	97	444	29	51	85	114	94	57	21	18	132	210	87	116	35	61
tRF-18-PS5P4P0K	GCCCGGATAGCTCAGTCG	18	LysTTT	5'-tRF	208	56	144	103	70	70	38	59	28	49	56	79	42	51	100	126	41	104	47	79	170	56	148	101	79	40	84	93	81	72	70	59	158	76	102	129	84	166	107	123	77	206	176	117	54
tRF-37-LSM1M3WE8SSP6D2	CGCCGCGGCCCGGGTTCGATTCCCGGTCAGGGAACCA	37	GluTTC	3'-tRF	15	67	82	94	76	111	100	89	54	85	147	46	74	80	64	71	87	41	38	93	177	85	249	101	122	40	84	1107	134	128	36	43	115	59	76	87	33	101	151	78	65	56	57	69	87
tRF-17-DKNPNOQ	AAGGGCTTAGCTTAATT	17	AlaTGC	5'-tRF	132	204	42	49	41	59	83	112	106	88	115	74	79	97	36	25	26	52	36	6	94	60	112	64	178	178	48	18	145	85	153	47	38	57	72	97	101	118	18	38	138	18	46	176	49
tRF-18-J4S2I7DM	CAGTGGTAGAATTCTCGC	18	ValCAC	i-tRF	93	135	31	133	194	68	111	175	54	164	62	70	38	143	66	62	43	150	125	26	221	88	45	228	164	44	77	21	102	77	73	65	130	72	87	107	55	185	68	95	85	32	57	52	72
tRF-24-0P58309N0Y	ACCAGGATGGCCGAGTGGTTAAGG	24	LeuTAA	5'-tRF	214	152	41	111	63	59	112	87	30	92	125	133	81	97	55	58	137	160	47	27	112	93	65	95	168	55	87	27	68	101	299	46	100	91	120	105	36	90	85	208	83	15	90	69	89
tRF-38-9O08F4BDNZ8O6FD2	TGTAAACCGGAGATGAAAACCTTTTTCCAAGGACACCA	38	ThrTGT	3'-half	20	214	54	94	68	74	198	182	150	213	312	63	185	161	81	117	62	34	95	65	43	91	96	87	299	0	97	31	138	122	113	5	57	133	76	164	0	205	94	0	97	3	50	88	42
tRF-40-18VBY9PYKHM26RRN	AGTGGTAGAATTCTCGCCTGCCACGCGGGAGGCCCGGGTT	40	GlyGCC	i-tRF	11	41	246	16	11	64	116	38	38	128	56	143	257	386	79	34	76	13	26	82	221	16	56	85	211	122	91	13	35	283	43	54	62	21	12	49	14	83	214	365	5	6	131	62	89
tRF-31-M0IBB7Z92K01B	CGGAGATGAAAACCTTTTTCCAAGGACACCA	31	ThrTGT	3'-tRF	100	214	146	119	55	32	128	176	221	207	130	90	136	123	66	82	51	72	35	48	70	115	81	118	198	0	60	20	150	149	197	0	55	101	71	63	0	64	50	1	89	0	121	166	75
tRF-20-5BF900BY	GAGAAAGCTCACAAGAACTG	20	SerGCT	5'-half	70	152	50	0	106	21	46	57	19	95	108	70	52	114	25	49	66	13	68	24	118	99	94	22	73	55	27	119	96	78	34	16	25	154	79	28	16	90	56	57	148	43	26	39	44
tRF-36-SB325UB1ZZK0O5D	GTAAACCGGAGATGAAAACCTTTTTCCAAGGACACC	36	ThrTGT	3'-half	53	118	41	62	59	85	345	193	166	98	230	42	101	85	66	78	81	69	170	113	91	67	132	89	246	2	81	16	94	84	190	0	79	57	114	108	2	86	6	1	86	3	119	136	26
tRF-25-OUR8309NDJ	GACGAGGTGGCCGAGTGGTTAAGGC	25	SerGCT	5'-tRF	230	84	16	56	132	106	151	89	59	167	112	194	91	51	98	51	87	132	98	110	84	101	56	110	157	78	96	32	142	99	181	51	44	137	122	150	29	79	44	108	112	49	47	47	81
tRF-22-1KVUY9QZ4	AGGGGTATGATTCTCGCTTTGG	22	ProTGG	i-tRF	53	3	292	2	0	14	124	97	11	26	26	239	212	229	21	12	87	62	17	51	330	18	74	108	31	31	62	6	7	285	99	13	51	27	2	28	4	25	233	562	17	0	88	239	209
tRF-20-1SS2P46I	AGTCGGTAGAGCATGGGACT	20	LysCTT	i-tRF	293	96	73	89	24	72	147	93	59	151	34	93	66	80	105	130	87	109	89	79	223	16	72	130	128	78	88	20	104	76	115	67	136	59	63	70	72	64	28	175	23	59	116	99	30
tRF-23-YU4RRWRBD2	TTCGACTCCCGGTGTGGGAACCA	23	GluTTC	3'-tRF	50	104	48	235	108	121	155	112	142	134	108	115	108	114	62	57	55	25	38	55	61	42	67	144	79	107	93	44	131	95	138	75	74	160	212	150	113	46	34	61	130	40	76	92	122
tRF-35-SP5830MMUKLYM9	GTCAGGATGGCCGAGCGGTCTAAGGCGCTGCGTTC	35	LeuCAG	5'-half	18	53	4	65	68	64	27	19	40	105	4	45	34	89	66	91	91	78	56	10	68	48	36	65	34	122	90	91	200	93	63	103	109	36	61	49	57	158	69	22	130	90	40	129	113
tRF-34-UDM0IBB7Z92KE1	TAAACCGGAGATGAAAACCTTTTTCCAAGGACAC	34	ThrTGT	3'-half	124	111	100	56	39	57	271	125	243	197	134	118	84	89	30	75	64	97	95	117	130	91	112	99	219	0	67	27	79	97	192	0	47	89	109	98	0	54	22	1	97	0	140	122	32
tRF-29-7O58J0K8UMII	GTTAAGATGGCAGAGCCCGGTAATCGCAT	29	LeuTAA	5'-tRF	176	233	22	29	39	121	69	34	78	236	91	121	76	68	53	41	20	69	113	31	97	93	38	38	99	62	42	10	84	41	20	21	12	168	53	207	43	772	66	80	210	3	40	134	113
tRF-17-HRERXFJ	ATCCCACTCCTGACACC	17	LeuCAG	3'-tRF	37	145	48	11	107	27	25	44	39	46	14	60	18	71	14	57	15	93	48	69	34	110	25	22	27	114	45	89	23	28	28	5	16	52	25	88	55	46	1364	42	56	59	53	100	18
tRF-27-7O58J0K8UMM	GTTAAGATGGCAGAGCCCGGTAATCGC	27	LeuTAA	5'-tRF	85	204	27	27	37	98	100	74	40	174	108	149	49	46	53	43	17	92	62	24	95	113	72	42	106	117	34	14	96	47	52	24	32	173	79	168	45	440	110	91	290	6	38	81	105
tRF-25-RPM830MMUK	GGTAGCGTGGCCGAGCGGTCTAAGG	25	LeuTAG	5'-tRF	72	65	59	73	44	57	46	78	26	65	121	158	277	93	72	60	55	74	50	62	359	64	60	48	79	71	73	13	44	171	111	32	66	63	94	59	21	68	176	268	65	12	104	86	103
tRF-31-73FEWS3V2VR00	GTGGTAGAATTCTCGCCTGCCACGCGGGAGG	31	GlyGCC	i-tRF	117	17	160	5	5	23	104	48	16	75	52	255	183	208	47	26	76	72	53	58	325	36	31	118	124	107	81	9	27	300	86	18	51	63	12	56	9	43	81	428	29	12	47	115	166
tRF-26-86V8WPMN1EE	TCCCATATGGTCTAGCGGTTAGGATT	26	GluTTC	5'-tRF	85	56	82	108	119	51	120	102	85	98	13	57	76	106	62	75	47	20	50	51	122	24	108	63	163	74	98	8	81	80	317	59	89	34	130	38	33	75	28	35	59	31	138	47	67
tRF-29-IK9NJ4S2I71V	ATGGGTGGTTCAGTGGTAGAATTCTCGCC	29	GlyGCC	i-tRF	50	149	93	146	80	64	62	131	59	65	112	90	59	106	72	48	102	144	80	44	101	54	69	89	66	69	105	52	87	84	102	48	91	49	84	77	123	97	50	89	118	34	123	74	107
tRF-20-9KIWRNL3	TGGGGATTGTGGGTTCGAGT	20	ArgCCG	i-tRF	20	5	233	13	1	34	58	140	9	49	21	424	188	157	10	12	98	30	17	72	611	24	69	114	27	76	54	4	10	163	49	16	27	14	7	10	12	21	81	456	14	0	109	187	370
tRF-30-R9J89O9NF5W8	GGTTCCATGGTGTAATGGTTAGCACTCTGG	30	GlnCTG	5'-tRF	60	51	11	146	104	256	93	108	88	223	21	30	24	63	120	44	26	55	74	13	99	60	18	67	46	119	66	35	110	76	72	35	85	47	86	157	41	122	78	50	139	12	50	37	266
tRF-18-H7PU4HD2	ATCCTGCCGACTACGCCA	18	SerTGA	3'-tRF	52	30	41	54	46	141	54	29	42	65	30	105	12	51	70	55	43	102	206	20	72	71	33	44	33	74	74	97	135	62	56	143	77	79	94	143	113	220	94	50	154	40	71	141	113
tRF-34-KF9MVH7P59N3K5	CCACATGGTCTAGCGGTTAGGATTCCTGGTTTTC	34	GluTTC	i-tRF	6	84	43	67	85	235	89	53	54	161	69	27	111	123	57	46	74	48	59	13	21	30	81	57	48	81	126	28	118	105	90	132	89	65	94	56	60	83	40	44	112	18	69	93	75
tRF-19-79MP9PJZ	GTTTCCGTAGTGTAGTGGT	19	ValCAC	5'-tRF	117	145	37	74	37	109	46	69	60	46	91	87	36	71	36	44	65	116	45	52	221	43	119	57	55	100	53	110	96	79	40	44	101	46	31	125	43	87	43	84	70	116	79	86	50
tRF-33-3W2VR008R959DJ	CCTGTCACGCGGGAGACCGGGGTTCGATTCCCC	33	AspGTC	i-tRF	117	94	52	73	57	70	132	91	114	108	160	111	69	51	98	46	66	102	71	72	131	56	60	138	231	112	76	18	44	91	226	21	74	94	143	98	36	93	47	145	44	9	250	67	52
tRF-28-PS5P4PW3FJDD	GCCCGGATAGCTCAGTCGGTAGAGCATC	28	LysTTT	5'-tRF	107	51	52	292	121	59	147	85	207	121	43	25	108	38	62	80	47	13	47	3	93	36	96	116	52	67	71	34	76	86	578	35	81	18	81	45	48	25	28	22	89	28	131	35	148
tRF-20-F8DHXY6R	AGCGGAAGCGTGCTGGGCCC	20	ThrCGT	i-tRF	193	46	109	18	14	83	209	155	114	72	65	83	32	204	45	89	38	58	65	72	214	46	33	79	120	69	72	22	108	173	147	97	72	34	56	38	65	144	59	93	47	103	135	78	48
tRF-37-9O08F4BDNZ8O6FJ	TGTAAACCGGAGATGAAAACCTTTTTCCAAGGACACC	37	ThrTGT	3'-half	63	101	43	54	67	85	279	146	212	131	208	66	116	157	57	113	45	25	134	127	89	48	128	91	246	2	58	22	94	103	127	0	59	52	109	129	0	75	44	0	71	0	92	90	26
tRF-41-PNR8YP9LON4V4REH0	GCATTGGTGGTTCAGTGGTAGAATTCTCGCCTCCCACGCGG	41	GlyCCC	5'-tRF	35	65	139	13	35	40	50	44	14	78	204	35	326	476	62	26	53	20	17	58	78	18	60	50	139	129	106	17	64	281	36	78	85	94	183	84	38	108	100	152	32	3	42	47	32
tRF-31-7O58J0K8UMPLB	GTTAAGATGGCAGAGCCCGGTAATCGCATAA	31	LeuTAA	5'-tRF	139	173	22	24	42	53	100	70	66	161	156	122	52	59	34	40	30	92	134	48	93	134	49	40	141	95	45	14	87	57	43	29	55	236	76	157	29	418	113	100	151	9	76	49	56
tRF-31-1HPSR9O9337KB	AGGCGGCCCGGGTTCGACTCCCGGTGTGGGA	31	GluTTC	i-tRF	21	48	173	37	31	139	89	59	71	125	95	91	42	51	30	40	70	37	35	62	68	42	92	48	83	23	66	73	35	57	61	100	81	39	35	66	57	79	37	83	62	184	195	65	93
tRF-33-7O58J0K8UMPL6	GTTAAGATGGCAGAGCCCGGTAATCGCATAAAA	33	LeuTAA	5'-tRF	99	187	32	29	26	72	120	76	64	134	195	70	64	59	27	48	22	95	158	27	122	146	47	34	71	64	52	8	87	47	56	13	47	199	79	136	45	335	103	80	181	18	66	78	85
tRF-26-897PVP941QD	TCCTCGTTAGTATAGTGGTGAGTATC	26	AspGTC	5'-tRF	33	91	16	108	52	81	58	78	69	121	156	46	44	102	72	77	104	32	5	27	61	77	67	112	128	59	194	37	42	111	285	75	85	44	181	70	67	14	25	48	80	59	81	19	93
tRF-29-8NRS9NS3341S	TCATTGGTCGTGGTTGTAGTCCGTGCGAG	29	GluTTC	i-tRF	63	132	77	203	41	201	159	142	88	204	121	47	91	204	17	54	19	69	62	48	160	75	132	93	291	191	62	17	68	169	70	37	17	26	76	80	57	18	25	37	56	21	57	70	52
tRF-33-RKVP4P73FJIYW	GGGGGTATAGCTCAGGTGGTAGAGCATTTGACT	33	CysGCA	5'-half	73	53	68	111	29	74	46	59	40	72	17	122	91	246	94	80	93	74	62	17	162	10	33	87	87	90	44	51	44	153	113	103	96	66	40	45	24	61	59	223	32	9	66	79	174
tRF-31-QNR8VP9NFQFYD	GCGTTGGTGGTATAGTGGTTAGCATAGCTGC	31	GlyTCC	5'-tRF	29	79	48	98	67	109	83	69	49	115	91	58	46	61	76	45	55	73	76	9	105	62	74	86	83	66	46	44	83	77	97	38	118	68	69	65	75	128	62	93	138	16	40	88	96
tRF-25-PY5P4PZ3FJ	GCCTGGATAGCTCAGTTGGTAGAGC	25	LysTTT	5'-tRF	179	42	29	311	83	47	116	106	109	164	125	23	56	59	49	61	60	76	38	24	63	136	33	110	114	59	69	30	46	76	837	29	94	47	109	45	48	25	9	5	112	12	61	26	71
tRF-31-JYSWRYVMMV5BE	CATTGGTCGTGGTTGTAGTCCGTGCGAGAAT	31	GluTTC	i-tRF	272	180	116	84	20	62	66	70	88	52	160	78	104	85	38	54	53	90	17	117	40	81	94	59	320	28	58	15	44	33	263	16	38	52	53	52	38	28	66	143	50	71	50	28	46
tRF-32-ROD8N0X0JYOYO	GGTAAAATGGCTGAGTGAAGCATTGGACTGTA	32	TyrGTA	5'-tRF	34	160	37	49	34	77	90	28	43	75	86	55	48	92	34	38	690	27	82	36	34	75	39	45	51	105	76	31	116	48	28	17	48	104	108	97	69	87	43	73	82	43	63	63	15
tRF-18-4E6L1FDP	CTAATGGATAAGGCACTG	18	ArgCCT	i-tRF	38	193	20	43	61	47	93	96	91	259	24	10	18	20	25	34	55	22	6	0	82	41	59	101	146	8	125	21	37	66	77	26	101	19	38	51	31	41	24	14	5	10	40	12	44
tRF-34-779PZBHFEERZK2	GTTCTTGTAGTTGAAATACAACGATGGTTTTTCA	34	GluTTC	5'-tRF	8	253	11	39	16	91	108	96	149	92	259	60	130	127	25	23	10	22	48	62	15	30	59	40	164	66	21	20	123	37	57	8	55	73	59	223	101	226	24	47	56	5	3	84	33
tRF-39-73FEWS3V2VR0PS2E	GTGGTAGAATTCTCGCCTGCCACGCGGGAGGCCCGGGTT	39	GlyGCC	i-tRF	23	13	182	10	5	19	108	48	11	62	43	159	267	314	83	35	70	34	26	44	231	10	42	81	161	102	77	14	21	287	31	29	64	28	10	42	4	86	207	402	17	15	83	67	69
tRF-38-1OR6QOH04MR1J5DJ	AGTAAGGTCAGCTAAATAAGCTATCGGGCCCATACCCC	38	MetCAT	5'-tRF	8	99	42	20	11	29	104	42	158	82	225	43	119	219	74	29	102	20	33	72	36	45	47	119	195	222	48	31	107	74	210	26	94	55	25	60	116	113	37	40	44	8	38	81	30
tRF-25-0P58309NDJ	ACCAGGATGGCCGAGTGGTTAAGGC	25	LeuTAA	5'-tRF	132	118	11	92	121	68	147	76	54	92	156	103	61	46	42	71	152	97	65	41	19	77	51	103	149	28	126	35	75	122	240	24	62	66	117	105	36	25	9	52	118	9	50	28	56
tRF-50-Q1Q89P9L8422YRI7XUK8	GCGCCGCTGGTGTAGTGGTATCATGCAAGATTCCCATTCTTGCGACCCGG	50	GlyCCC	5'-tRF	15	27	89	18	9	32	23	57	30	62	143	55	463	357	79	43	91	9	14	72	36	18	42	106	124	122	57	26	64	134	40	146	145	49	79	87	9	148	201	100	29	12	11	46	42
tRF-23-VKS4I7LZ04	TAGGGGTATGATTCTCGCTTTGG	23	ProTGG	i-tRF	75	5	134	0	1	23	93	72	0	26	21	251	141	165	10	3	55	53	47	24	265	26	87	69	46	59	60	3	19	227	58	10	29	23	7	63	0	50	119	523	38	3	50	225	166
tRF-21-1OR6QOH0D	AGTAAGGTCAGCTAAATAAGC	21	MetCAT	5'-tRF	116	276	46	41	23	45	64	53	71	72	312	127	71	51	27	18	10	34	64	16	44	121	39	33	109	83	19	61	80	26	71	14	50	129	31	111	52	175	43	86	70	8	25	39	37
tRF-32-1HPSR9O9337KF	AGGCGGCCCGGGTTCGACTCCCGGTGTGGGAA	32	GluTTC	i-tRF	53	70	187	70	46	183	108	48	45	88	86	85	34	68	38	37	66	37	32	48	74	32	63	42	135	59	55	44	35	78	65	48	141	53	74	66	31	86	62	78	53	118	152	60	75
tRF-47-7O58J0K8UMPLBIUBNX2	GTTAAGATGGCAGAGCCCGGTAATCGCATAAAACTTAAAACTTTACA	47	LeuTAA	5'-tRF	26	89	50	51	37	53	124	57	59	92	160	45	104	123	36	71	74	16	50	58	24	60	67	53	126	93	80	27	100	62	52	48	66	126	125	154	74	155	59	42	71	12	42	58	67
tRF-25-86J8WPMN1E	TCCCACATGGTCTAGCGGTTAGGAT	25	GluTTC	5'-tRF	28	49	18	108	139	57	89	42	69	111	47	37	19	131	66	37	59	20	14	6	57	50	45	85	77	98	87	18	65	74	433	84	132	49	219	63	60	75	9	18	133	24	73	51	73
tRF-36-779PZBHFEERZYQB	GTTCTTGTAGTTGAAATACAACGATGGTTTTTCATA	36	GluTTC	5'-tRF	4	193	14	49	19	125	79	64	125	92	148	77	87	117	49	44	15	11	39	49	30	38	35	40	160	36	25	18	94	41	95	35	55	73	46	200	113	206	37	46	53	0	48	96	32
tRF-18-HRE9XFD2	ATCCCACTTCTGACACCA	18	LeuCAG	3'-tRF	37	43	123	9	105	31	32	30	41	39	33	56	20	35	34	37	31	54	82	16	51	82	45	33	41	30	31	73	86	55	53	20	43	48	69	37	49	36	479	44	79	75	136	63	23
tRF-42-7O58J0K8UMPLBIUB3	GTTAAGATGGCAGAGCCCGGTAATCGCATAAAACTTAAAACT	42	LeuTAA	5'-tRF	11	115	9	21	35	47	194	95	73	85	260	33	91	238	32	57	81	6	74	82	42	32	27	42	95	112	77	64	149	49	70	56	79	186	217	80	48	122	88	35	41	3	38	54	30
tRF-39-1OR6QOH04MR1J51K	AGTAAGGTCAGCTAAATAAGCTATCGGGCCCATACCCCG	39	MetCAT	5'-tRF	7	77	31	41	11	40	104	79	80	36	408	28	69	184	61	49	98	6	27	82	36	38	47	73	116	158	21	34	113	59	95	83	84	63	38	97	98	87	68	60	23	13	36	130	30
tRF-34-LR6XQ6S8V0J8HW	CGCCCGGCTAGCTCAGTCGGTAGAGCATGGGACT	34	LysCTT	5'-half	43	72	84	37	106	94	46	63	95	62	47	78	96	42	87	66	78	48	68	100	42	101	76	71	60	88	68	103	56	66	20	54	113	107	68	80	130	18	135	74	59	115	61	47	69
tRF-33-R008R959KUMK9	GGGAGACCGGGGTTCGATTCCCCGACGGGGAGC	33	AspGTC	3'-tRF	60	48	93	67	29	100	108	55	38	95	91	105	89	85	62	71	142	55	32	75	74	58	65	95	122	71	89	91	31	74	97	86	98	84	51	59	26	126	72	95	38	103	85	67	50
tRF-30-FP18LPMBQ4NK	AGCAGAGTGGCGCAGCGGAAGCGTGCTGGG	30	MetCAT	5'-tRF	36	56	34	46	78	74	42	59	100	125	82	66	81	114	45	68	45	37	74	17	149	48	67	61	60	102	75	25	91	86	77	62	85	57	66	24	70	111	18	78	100	9	97	101	93
tRF-19-Q2FWQ8IJ	GCGGAAGCGTGCTGGGCCC	19	ThrCGT	i-tRF	194	39	443	46	33	85	34	87	47	42	78	102	71	38	75	154	32	65	65	100	116	52	76	38	89	21	76	53	31	115	45	29	66	34	35	80	21	90	75	93	47	224	164	85	63
tRF-20-32Q86N7K	CCGGAGCTGGGGATTGTGGG	20	ArgCCG	i-tRF	11	1	36	2	0	17	54	19	4	32	39	175	168	178	15	17	39	53	38	89	646	20	31	63	29	98	44	0	5	84	9	2	19	10	5	28	0	72	141	219	17	0	45	172	315
tRF-26-S79PVOEOU5D	GTCCTTGTAGTATAAACTAATACACC	26	ThrTGT	5'-tRF	73	182	25	24	27	2	81	44	100	88	82	77	39	59	21	24	19	27	110	31	89	44	49	59	122	4	31	7	81	53	61	46	59	85	81	186	48	220	31	20	95	9	76	101	71
tRF-40-P4R8YP9LON4VN1EH	GCATGGGTGGTTCAGTGGTAGAATTCTCGCCTGCCACGCG	40	GlyGCC	5'-tRF	8	34	59	18	11	34	38	57	21	32	269	53	386	310	66	51	102	23	14	106	95	28	40	124	104	143	97	8	68	200	99	89	183	73	74	59	82	64	59	96	14	12	35	42	81
tRF-43-I89NJ4S2I7L7P5QKY	ATTGGTGGTTCAGTGGTAGAATTCTCGCCTGCCACGCGGGAGG	43	GlyGCC	i-tRF	11	34	61	46	29	23	143	29	33	75	156	25	433	289	42	37	76	4	47	82	158	4	45	130	145	203	100	14	77	178	93	127	74	57	97	52	72	212	119	91	17	6	33	39	42
tRF-33-FP18LPMBQ4NKDJ	AGCAGAGTGGCGCAGCGGAAGCGTGCTGGGCCC	33	MetCAT	5'-half	68	41	27	48	37	83	54	51	64	52	17	81	71	59	72	103	66	111	128	27	49	103	58	65	44	157	57	82	170	89	77	67	94	86	76	42	60	83	78	55	136	40	95	111	105
tRF-33-2QR7F8YKIR9N05	CACATGGTCTAGCGGTTAGGATTCCTGGTTTTC	33	GluTTC	i-tRF	10	63	29	62	65	213	62	55	57	134	56	70	54	68	51	32	91	46	56	24	21	48	49	61	99	83	192	21	83	47	70	65	59	79	107	38	31	72	22	22	77	12	21	54	52
tRF-37-86J8WPMN1E8Y7Z2	TCCCACATGGTCTAGCGGTTAGGATTCCTGGTTTTCA	37	GluTTC	5'-tRF	11	46	43	46	29	57	58	59	40	65	104	25	111	187	85	82	55	16	20	93	42	14	42	53	71	52	73	37	113	43	34	192	81	68	89	87	82	238	69	26	38	21	23	15	34
tRF-41-96L85DMKYUYRLHR0D	TGTCACGCGGGAGACCGGGGTTCGATTCCCCGACGGGGAGC	41	AspGTC	3'-half	8	165	50	40	41	151	186	95	73	92	243	49	141	72	150	51	85	11	8	110	47	22	78	134	143	93	73	64	42	72	102	32	38	39	38	66	26	79	69	54	38	21	85	54	58
tRF-31-RKVP4P9L5FZUD	GGGGGTATAGCTCAGTGGTAGAGCATTTGAC	31	CysGCA	5'-half	15	31	54	15	82	52	14	42	39	19	9	102	42	117	51	23	21	22	48	33	69	73	37	17	46	30	63	123	45	99	26	41	72	104	54	60	40	51	249	84	62	108	46	65	66
tRF-31-B162XB0ZZRD2D	AAACCGGAGATGAAAACCTTTTTCCAAGGAC	31	ThrTGT	i-tRF	127	123	36	43	24	32	178	136	71	131	138	93	74	72	17	71	91	37	110	110	61	81	94	55	165	2	50	17	64	74	88	0	62	70	58	94	0	43	15	0	62	0	59	109	22
tRF-26-6SXMSL73VLD	GGCCGTGATCGTATAGTGGTTAGTAC	26	HisGTG	5'-tRF	67	33	80	9	23	43	93	53	26	59	57	113	65	81	79	11	31	84	18	49	150	51	43	77	102	36	45	10	33	103	38	53	121	50	38	88	20	190	274	386	23	8	17	56	42
tRF-22-WPRLXN4VQ	TCTAGGGGTATGATTCTCGCTT	22	ProTGG	i-tRF	39	18	69	5	4	20	64	28	4	42	19	136	107	209	32	15	28	32	36	6	234	58	41	45	102	61	32	15	25	180	85	11	46	63	10	27	11	67	193	379	26	5	30	149	42
tRF-26-PSQP4PW3FJB	GCCCGGCTAGCTCAGTCGGTAGAGCA	26	LysCTT	5'-tRF	33	42	54	48	76	38	27	57	23	52	17	61	22	51	45	65	74	76	68	55	32	60	40	24	33	59	63	83	44	47	20	84	98	81	79	105	96	54	160	55	56	146	57	54	79
tRF-33-KF9MVH7P59N30Q	CCACATGGTCTAGCGGTTAGGATTCCTGGTTTT	33	GluTTC	i-tRF	25	79	48	111	46	113	112	44	69	88	8	53	37	102	32	37	79	58	44	20	26	54	45	38	50	59	81	34	121	53	99	165	38	76	76	66	60	68	78	26	121	24	40	58	56
tRF-29-6978WP9LXNHK	GGCTCGTTGGTCTAGTGGTATGATTCTCG	29	ProTGG	5'-tRF	57	63	16	124	104	121	93	78	45	157	39	49	17	55	92	17	5	39	29	6	99	71	51	75	106	52	84	19	58	78	97	56	32	27	74	63	33	111	66	29	139	6	83	21	185
tRF-33-6978WPRLXN4V0Q	GGCTCGTTGGTCTAGGGGTATGATTCTCGCTTT	33	ProTGG	5'-half	16	42	45	59	50	66	69	44	35	75	21	93	84	89	60	55	43	39	38	24	59	34	67	30	42	62	66	108	92	74	45	75	81	50	81	28	43	72	69	44	121	74	59	47	71
tRF-38-XENDBP1IUUK7VZV	TGAATCTGACAACAGAGGCTTACGACCCCTTATTTACC	38	HisGTG	i-tRF	3	91	22	32	54	12	34	21	21	36	625	99	69	144	36	10	62	16	14	62	45	73	38	28	77	57	9	333	72	22	40	10	10	718	112	94	19	50	204	29	23	28	2	23	20
tRF-28-325UB1ZZK0DR	CCGGAGATGAAAACCTTTTTCCAAGGAC	28	ThrTGT	i-tRF	137	130	52	56	39	32	170	104	190	148	104	91	64	51	42	85	38	62	71	106	40	77	96	73	139	0	49	13	77	74	108	2	34	42	109	77	0	25	40	0	53	24	64	113	34
tRF-18-BS68BFD2	AACCGGGCGGAAACACCA	18	ValCAC	3'-tRF	67	61	130	70	70	27	50	76	64	75	30	63	27	110	57	60	38	13	17	37	68	34	69	32	77	47	48	34	88	49	34	27	81	11	43	49	50	46	97	31	59	78	59	67	34
tRF-42-V29K9UV36562IZ6N3	TAGGATGGGGTGTGATAGGTGGCACGGAGAATTTTGGATTCT	42	GlnTTG	5'-tRF	8	99	29	51	29	117	66	72	81	92	95	34	99	178	27	68	57	11	23	65	22	60	45	59	112	124	54	22	154	60	131	46	98	76	76	136	62	155	44	52	50	0	30	42	32
tRF-23-RKIP4OI3X	GGGGGATTAGCTCAAATGGTAGA	23	AlaAGC	5'-tRF	92	41	141	10	24	10	66	80	97	82	17	102	188	93	32	26	85	97	26	68	198	16	81	75	110	50	50	20	13	70	45	13	32	18	20	56	24	50	141	298	11	18	162	76	81
tRF-35-RKVP4P93FJIYEV	GGGGGTATAGCTCAGTGGGTAGAGCATTTGACTGC	35	CysGCA	5'-half	15	48	48	59	39	57	73	51	61	85	30	51	118	106	47	63	108	51	41	17	105	16	18	85	40	88	50	37	137	80	86	208	106	55	91	35	41	75	37	78	62	37	102	72	48
tRF-28-08F4BDNZ8ODX	ACCGGAGATGAAAACCTTTTTCCAAGGA	28	ThrTGT	i-tRF	156	134	38	59	26	19	104	78	111	55	91	143	47	119	30	105	81	85	116	37	89	54	56	75	137	0	48	33	59	66	117	2	66	57	66	70	0	32	15	0	65	0	16	97	40
tRF-30-QNR8VP94FQFY	GCGTTGGTGGTATAGTGGTGAGCATAGCTG	30	GlyTCC	5'-tRF	25	74	11	66	41	177	97	85	84	259	129	78	54	76	17	38	15	68	42	9	150	80	23	50	123	66	47	24	37	132	122	11	31	28	28	23	11	103	49	55	44	5	55	44	66
tRF-40-8HM2OSRNLNKSEK51	TCACGCGGGAGACCGGGGTTCGATTCCCCGACGGGGAGCC	40	AspGTC	3'-half	3	56	84	59	26	98	62	61	59	65	143	43	143	68	87	92	38	11	17	89	24	30	114	136	242	52	59	85	44	51	45	18	32	24	17	108	21	18	81	50	23	56	45	56	12
tRF-32-6978WP9LXN4VQ	GGCTCGTTGGTCTAGTGGTATGATTCTCGCTT	32	ProTGG	5'-half	48	30	27	16	65	83	19	19	47	26	17	86	4	89	90	54	70	46	68	24	43	32	20	55	46	38	59	46	51	91	56	81	72	76	48	42	38	36	157	70	62	99	88	21	63
tRF-21-RKIP4OI3B	GGGGGATTAGCTCAAATGGTA	21	AlaAGC	5'-tRF	65	58	43	48	9	59	38	76	71	78	21	118	79	59	42	102	26	58	17	34	411	12	58	63	66	2	34	50	69	74	38	32	96	20	7	56	67	21	25	100	32	59	73	109	77
tRF-27-86V8WPMN1E5	TCCCATATGGTCTAGCGGTTAGGATTC	27	GluTTC	5'-tRF	45	91	16	67	85	57	100	72	28	82	17	66	44	110	66	51	39	20	38	13	45	32	96	106	100	47	75	14	63	124	179	16	55	30	91	31	43	36	22	31	65	12	90	40	44
tRF-34-XENDBP1IUUK7JE	TGAATCTGACAACAGAGGCTTACGACCCCTTATT	34	HisGTG	i-tRF	10	147	27	29	61	21	19	34	14	131	290	211	19	59	10	9	81	27	8	27	107	103	42	28	56	40	26	405	65	57	18	5	12	527	61	45	9	68	25	147	157	81	4	54	28
tRF-30-PSQP4PW3FJI0	GCCCGGCTAGCTCAGTCGGTAGAGCATGAG	30	LysCTT	5'-tRF	73	53	29	100	89	166	100	89	40	161	121	43	56	38	51	38	51	81	26	44	110	69	47	77	64	90	52	60	50	68	40	18	77	88	28	147	45	155	107	111	62	34	66	60	154
tRF-29-6SXMSL73VLH3	GGCCGTGATCGTATAGTGGTTAGTACTCT	29	HisGTG	5'-tRF	66	31	29	28	49	70	43	56	86	164	52	47	50	61	91	24	46	68	30	23	84	82	43	100	67	75	34	24	31	70	73	134	179	45	62	37	34	67	224	195	20	27	21	52	47
tRF-36-79MP9P9NH57S36D	GTTTCCGTAGTGTAGTGGTTATCACGTTCGCCTCAC	36	ValCAC	5'-tRF	26	45	42	53	33	104	90	42	41	72	48	28	42	92	51	50	63	59	64	6	75	15	68	50	71	108	46	52	116	66	38	170	72	63	118	74	40	92	155	66	41	27	77	73	45
tRF-30-87R8WP9I1EWJ	TCCCTGGTGGTCTAGTGGCTAGGATTCGGC	30	GluTTC	5'-tRF	57	54	22	60	57	59	101	17	78	144	72	51	56	117	38	27	21	34	27	23	165	80	86	38	97	75	48	19	50	61	22	77	79	50	74	74	46	87	49	51	70	24	67	39	77
tRF-19-7KV0JZHW	GTGGGTAGAGCATTTGACT	19	CysGCA	i-tRF	87	13	57	2	5	25	50	46	4	16	8	196	52	212	49	23	32	32	26	20	235	22	15	65	36	47	30	2	14	159	95	16	44	47	25	66	14	61	85	121	47	0	35	74	42
tRF-29-QNR8VP9NFQEW	GCGTTGGTGGTATAGTGGTTAGCATAGCT	29	GlyTCC	5'-tRF	28	62	39	64	31	77	108	33	47	131	57	39	42	86	53	25	25	45	30	9	142	54	37	26	76	58	27	18	33	57	146	20	79	73	43	46	26	87	68	33	91	13	50	63	57
tRF-35-PSQP4PW3FJI0E7	GCCCGGCTAGCTCAGTCGGTAGAGCATGAGACTCT	35	LysCTT	5'-half	35	46	77	32	57	57	27	42	52	69	86	99	84	34	68	51	78	34	17	55	24	54	110	34	60	55	75	218	58	47	34	40	38	141	48	94	43	36	69	95	65	118	64	54	44
tRF-30-6SXMSL73VL4Y	GGCCGTGATCGTATAGTGGTTAGTACTCTG	30	HisGTG	5'-tRF	77	20	29	22	54	56	28	50	69	72	0	59	40	71	87	19	28	57	18	19	94	51	37	101	44	83	33	25	42	70	65	107	140	34	69	74	46	170	186	110	38	45	38	52	54
tRF-17-F8DHXY4	AGCGGAAGCGTGCTGGG	17	ThrCGT	i-tRF	105	51	48	54	11	38	104	76	42	78	30	107	56	131	38	48	55	69	80	13	286	50	40	101	85	35	41	9	65	89	122	54	72	18	45	21	29	43	25	173	35	40	104	74	48
tRF-34-B162XB0ZZRD2FV	AAACCGGAGATGAAAACCTTTTTCCAAGGACACC	34	ThrTGT	3'-tRF	110	67	73	24	42	85	108	112	131	62	130	33	69	85	42	85	64	23	68	86	26	24	117	38	141	0	51	13	58	70	65	2	51	28	84	98	0	28	12	1	50	0	97	120	24
tRF-29-Z3M8ZLSSXUH7	TTGGTCGTGGTTGTAGTCCGTGCGAGAAT	29	GluTTC	i-tRF	193	166	144	73	39	70	42	87	102	111	156	103	106	55	8	61	93	65	47	68	26	89	90	38	155	57	52	45	43	24	54	24	21	95	48	52	16	14	31	74	26	49	50	23	26
tRF-35-779PZBHFEERZYQ	GTTCTTGTAGTTGAAATACAACGATGGTTTTTCAT	35	GluTTC	5'-tRF	7	172	13	34	19	118	83	71	89	72	120	39	63	66	34	24	8	16	42	46	28	12	19	28	90	30	24	9	82	41	118	32	43	59	46	102	46	273	43	36	50	13	17	73	20
tRF-26-6978WPRLXND	GGCTCGTTGGTCTAGGGGTATGATTC	26	ProTGG	5'-tRF	22	29	24	28	28	43	57	11	15	52	14	68	54	76	25	11	11	36	30	16	142	60	19	43	37	11	30	13	42	50	79	41	31	19	51	97	14	118	355	73	53	21	80	58	82
tRF-34-3W2VR008R9591K	CCTGTCACGCGGGAGACCGGGGTTCGATTCCCCG	34	AspGTC	i-tRF	50	130	41	24	33	55	128	63	100	82	99	87	54	59	47	34	79	85	17	65	55	101	51	65	91	40	47	13	13	64	186	16	40	120	107	129	26	68	53	63	50	3	154	70	32
tRF-29-BS5EOB3ZY6EX	AACCGGAGATGAAAACCTTTTTCCAAGGA	29	ThrTGT	i-tRF	137	134	11	78	16	32	155	82	128	52	95	109	42	51	23	85	55	39	131	51	86	40	56	53	114	0	54	29	47	53	176	2	38	94	40	52	0	57	9	0	62	0	28	78	26
tRF-32-Z3R918VBY9PYJ	TTGGTGGTTCAGTGGTAGAATTCTCGCCTGCC	32	GlyGCC	i-tRF	16	29	89	34	36	154	93	37	26	118	62	39	42	66	17	31	45	13	33	26	19	75	62	42	41	38	44	40	42	48	102	101	46	52	77	23	26	72	68	57	70	70	94	65	64
tRF-25-395P4PZ3FJ	CCTTCGATAGCTCAGTTGGTAGAGC	25	TyrGTA	5'-tRF	26	16	28	125	71	56	72	97	191	184	86	8	50	30	17	14	10	9	27	0	32	38	13	36	67	41	30	12	33	55	320	23	111	32	49	69	52	20	6	3	35	5	13	27	42
tRF-26-79MP9P9NH50	GTTTCCGTAGTGTAGTGGTTATCACG	26	ValCAC	5'-tRF	93	87	28	49	99	29	28	31	43	26	24	45	20	51	44	24	40	75	64	16	111	28	47	73	143	55	38	37	33	57	114	32	118	73	69	116	20	123	68	34	82	8	96	16	25
tRF-17-VBY9PYJ	TAGAATTCTCGCCTGCC	17	GlyGCC	i-tRF	14	66	22	36	36	88	43	79	227	335	52	22	6	51	38	19	46	6	0	3	36	32	31	56	111	13	159	21	23	46	130	11	33	41	64	32	17	20	18	22	29	13	32	14	38
tRF-48-PNR8YP9LON4VN1EH6KDJ	GCATTGGTGGTTCAGTGGTAGAATTCTCGCCTGCCACGCGGGAGGCCC	48	GlyGCC	5'-tRF	13	49	77	27	22	23	27	27	14	49	60	47	274	187	36	46	97	23	26	58	61	18	31	89	56	102	72	17	35	163	93	46	51	59	66	59	43	162	135	63	26	6	26	30	48
tRF-37-2VR008R959KUMKH	CACGCGGGAGACCGGGGTTCGATTCCCCGACGGGGAG	37	AspGTC	i-tRF	26	48	144	35	35	42	31	65	109	52	47	43	79	59	72	69	110	27	5	44	47	22	33	53	79	47	45	36	21	74	65	29	29	50	66	80	9	61	110	54	41	84	135	37	28
tRF-43-FP18LPMBQ4NKKQBRX	AGCAGAGTGGCGCAGCGGAAGCGTGCTGGGCCCATAACCCAGA	43	MetCAT	5'-tRF	3	41	36	18	5	25	100	59	9	49	26	63	463	191	62	57	72	25	11	124	26	26	22	83	40	74	60	4	67	153	45	59	64	50	61	17	21	148	125	76	11	9	7	33	18
tRF-46-PNR8YP9LON4V4REH62D	GCATTGGTGGTTCAGTGGTAGAATTCTCGCCTCCCACGCGGGAGAC	46	GlyCCC	5'-tRF	35	44	70	21	11	34	38	14	16	26	117	49	316	416	40	23	93	18	8	68	24	16	29	40	89	57	53	14	35	128	47	32	79	81	117	101	45	75	75	68	17	0	40	24	20
tRF-29-2YU04DYJIO1Q	CACTGTAAAGCTAACTTAGCATTAACCTT	29	LysTTT	5'-half	53	144	18	29	44	62	104	70	128	105	182	109	64	63	30	49	36	16	35	6	30	46	74	53	91	74	45	24	62	60	88	43	36	94	51	73	65	97	9	44	124	12	23	72	50
tRF-29-JY7383RPD9JM	CATTGGTGGTTCAGTGGTAGAATTCTCGC	29	GlyGCC	i-tRF	39	99	97	98	62	79	108	67	60	141	57	68	40	30	36	10	36	54	24	36	63	60	92	42	102	89	26	31	52	50	40	44	36	50	72	97	52	149	130	58	50	29	71	58	57
tRF-31-K5I34JRX6N38E	CCCACATGGTCTAGCGGTTAGGATTCCTGGT	31	GluTTC	i-tRF	52	61	25	67	35	89	97	74	50	36	26	77	27	51	87	35	57	74	77	31	61	48	33	38	42	62	59	61	59	64	63	65	42	39	40	42	41	54	37	44	80	31	40	65	50
tRF-35-K5I34JRX6N38Z9	CCCACATGGTCTAGCGGTTAGGATTCCTGGTTTTC	35	GluTTC	i-tRF	10	48	27	92	46	104	135	51	64	59	47	17	54	38	62	78	45	46	122	13	30	42	96	50	40	100	60	18	154	41	52	178	89	57	74	28	29	101	25	29	53	18	21	79	34
tRF-17-8SRZMFJ	TCCCGGGTTTCGGCACC	17	PheGAA	3'-tRF	38	110	41	15	67	20	28	12	10	59	38	97	16	51	19	27	43	11	42	56	7	84	68	29	58	61	15	37	30	33	32	23	26	48	23	74	26	36	280	25	44	27	23	37	16
tRF-41-3W2VR008R959KUMKB	CCTGTCACGCGGGAGACCGGGGTTCGATTCCCCGACGGGGA	41	AspGTC	i-tRF	3	91	66	54	41	83	69	106	66	78	104	54	255	55	90	30	104	4	3	96	32	46	74	73	134	59	80	17	22	138	106	18	25	97	51	87	33	25	37	82	35	9	181	53	73
tRF-27-PS5P4PW3FJI	GCCCGGATAGCTCAGTCGGTAGAGCAT	27	LysTTT	5'-tRF	80	29	18	138	132	44	116	70	54	144	86	43	116	42	57	26	20	32	65	41	105	71	36	85	97	90	45	46	46	70	170	35	91	30	76	49	41	64	28	41	97	9	95	49	126
tRF-28-Z3R918VBY9DV	TTGGTGGTTCAGTGGTAGAATTCTCGCC	28	GlyGCC	i-tRF	47	64	76	45	34	81	46	61	28	98	19	40	52	66	34	22	46	57	51	16	46	49	72	42	92	38	42	61	45	61	48	32	82	30	41	51	40	67	56	42	50	83	63	88	64
tRF-23-RK9P4P9LDS	GGGGGTGTAGCTCAGTGGTAGAG	23	ValAAC	5'-tRF	63	24	22	27	41	32	77	63	42	98	43	117	101	72	51	27	38	111	11	20	221	38	69	59	87	55	72	18	36	136	52	32	77	50	76	35	21	86	69	259	29	12	71	47	40
tRF-30-JY7383RPD9W1	CATTGGTGGTTCAGTGGTAGAATTCTCGCC	30	GlyGCC	i-tRF	72	102	54	83	52	52	64	28	67	65	28	58	52	76	44	19	40	50	45	16	63	23	64	45	53	30	38	46	63	50	44	41	60	28	72	65	52	72	118	71	76	64	63	105	52
tRF-18-8SRZMFD2	TCCCGGGTTTCGGCACCA	18	PheGAA	3'-tRF	37	70	70	20	56	9	28	22	26	16	14	40	30	25	34	21	55	29	39	9	15	73	64	38	99	86	44	75	75	72	63	17	36	32	25	23	34	15	492	51	17	40	19	39	6
tRF-20-1SS2PMFI	AGTCGGTAGAGCATCAGACT	20	LysTTT	i-tRF	129	37	84	48	13	42	108	57	76	82	17	45	27	85	53	74	47	23	59	68	101	10	74	63	168	19	37	39	32	53	61	56	96	26	48	66	45	50	3	141	29	87	119	101	54
tRF-22-WE8SPOX52	TCGATTCCCGGCCAATGCACCA	22	GlyGCC	3'-tRF	52	58	93	40	78	36	151	57	109	141	138	35	37	42	36	35	66	37	71	31	288	79	45	252	50	21	24	38	35	53	111	97	111	60	112	49	16	32	119	29	56	3	83	74	65
tRF-19-7O58J01K	GTTAAGATGGCAGAGCCCG	19	LeuTAA	5'-tRF	173	145	1	11	13	43	54	34	19	55	120	70	16	25	27	28	10	153	97	0	96	151	23	24	92	50	19	12	58	17	12	5	41	270	49	139	29	371	242	58	103	16	21	79	55
tRF-42-1OR6QOH04MR1J5KUF	AGTAAGGTCAGCTAAATAAGCTATCGGGCCCATACCCCGAAA	42	MetCAT	5'-tRF	7	97	9	24	9	54	72	39	41	62	576	20	111	158	36	36	242	9	39	141	26	23	41	50	136	133	53	26	101	44	83	26	79	75	59	93	63	123	68	23	35	21	23	29	6
tRF-35-NMEH623K7SIR3D	CTGTCACGCGGGAGACCGGGGTTCGATTCCCCGAC	35	AspGTC	i-tRF	20	125	13	73	55	76	85	68	21	39	39	35	44	25	77	38	53	23	20	13	101	62	49	128	137	47	91	35	42	76	226	8	117	65	206	21	48	68	28	37	47	15	107	35	81
tRF-38-EH623K76IR3DR2DV	ACGCGGGAGACCGGGGTTCAATTCCCCGACGGGGAGCC	38	AspGTC	3'-tRF	3	34	242	78	126	151	81	63	169	125	69	17	66	63	23	52	47	34	17	37	17	16	11	38	42	47	63	85	75	78	45	18	12	31	45	56	62	18	81	20	32	24	30	62	28
tRF-33-SB325UB1ZZK0DR	GTAAACCGGAGATGAAAACCTTTTTCCAAGGAC	33	ThrTGT	i-tRF	78	92	25	32	16	36	143	127	100	75	112	82	47	187	27	65	60	32	173	79	65	46	85	61	110	2	36	19	71	78	63	0	62	42	68	80	0	32	9	0	62	6	50	92	38
tRF-31-XENDBP1IUUK7E	TGAATCTGACAACAGAGGCTTACGACCCCTT	31	HisGTG	i-tRF	35	89	32	5	31	21	27	19	14	46	147	143	22	55	21	21	137	23	11	17	110	105	49	34	50	59	25	206	52	68	18	21	10	398	68	28	26	57	53	171	187	78	2	76	8
tRF-31-51MLHVHBEXBIE	GAGCCCGGTAATCGCATAAAACTTAAAACTT	31	LeuTAA	i-tRF	102	135	16	46	16	32	108	119	78	82	282	41	29	136	21	120	15	55	77	27	82	64	83	36	38	40	45	20	72	16	31	8	74	63	89	28	19	21	66	59	35	24	71	31	91
tRF-21-SP5830MME	GTCAGGATGGCCGAGCGGTCT	21	LeuCAG	5'-tRF	39	39	91	19	87	68	61	20	19	42	24	48	44	40	36	37	43	27	9	23	50	45	72	24	23	36	65	81	44	66	16	44	38	118	59	37	40	51	143	75	67	97	82	86	49
tRF-29-I8W47W1R7HE6	ATTGGTCGTGGTTGTAGTCCGTGCGAGAA	29	GluTTC	i-tRF	136	146	100	89	22	85	104	95	114	111	177	93	66	55	62	55	97	104	20	65	32	83	60	48	182	81	30	22	46	43	102	13	38	60	25	59	9	36	53	57	53	53	47	47	22
tRF-27-897PVP941QJ	TCCTCGTTAGTATAGTGGTGAGTATCC	27	AspGTC	5'-tRF	20	75	11	81	55	72	89	108	66	194	134	49	52	76	42	32	55	27	20	27	34	46	56	57	69	43	52	18	56	84	235	29	51	39	61	63	43	46	25	63	32	24	54	21	65
tRF-20-R29P4P9L	GGGGATGTAGCTCAGTGGTA	20	AlaTGC	5'-tRF	97	48	45	24	26	59	50	42	40	32	13	90	89	153	38	65	20	55	14	41	248	12	112	48	67	38	31	52	36	117	45	40	68	27	20	49	12	10	22	177	14	53	83	76	65
tRF-38-HY0DFKN5ORNQY1D2	ATCTGACAACAGAGGCTTACGACCCCTTATTTACCCCA	38	HisGTG	3'-tRF	10	132	41	81	35	76	93	55	121	75	251	73	153	55	25	58	38	16	23	110	15	54	42	75	159	105	45	13	87	39	77	21	34	82	35	38	43	86	34	33	106	3	40	24	48
tRF-29-PSQP4PW3FJF4	GCCCGGCTAGCTCAGTCGGTAGAGCATGG	29	LysCTT	5'-tRF	62	72	61	92	61	119	128	53	107	105	82	34	22	8	57	54	38	113	50	24	74	95	18	114	36	62	48	36	32	51	88	78	96	72	68	49	57	64	44	42	74	28	52	21	61
tRF-34-QKF1R3WE8RO8IS	GCGGGAGACCGGGGTTCGATTCCCCGACGGGGAG	34	AspGTC	i-tRF	82	41	100	27	11	42	50	59	40	26	17	55	69	59	57	54	104	46	20	68	40	48	47	32	79	14	42	84	23	18	38	32	89	37	40	80	2	54	141	67	26	121	88	67	36
tRF-28-XENDBP1IUUDJ	TGAATCTGACAACAGAGGCTTACGACCC	28	HisGTG	i-tRF	21	44	29	18	27	53	62	48	4	134	151	115	32	110	10	10	262	27	17	20	51	62	29	44	106	40	34	70	25	28	31	0	19	192	74	42	9	111	18	227	285	81	9	65	4
tRF-22-4S5IR2Z44	CTCCGGAGCTGGGGATTGTGGG	22	ArgCCG	i-tRF	21	8	57	0	0	23	34	27	7	16	17	212	59	127	19	6	13	41	3	10	407	12	11	46	11	76	58	3	17	122	18	0	21	15	17	24	2	68	97	162	17	0	38	113	215
tRF-28-U1BDHPIWOM0L	TAACCAAAACATCAGATTGTGAATCTGA	28	HisGTG	i-tRF	65	83	46	26	11	13	21	42	69	23	86	24	30	51	8	39	28	13	51	6	42	41	62	70	88	64	31	13	66	48	85	62	55	34	54	83	93	92	18	31	85	5	44	39	25
tRF-40-I89NJ4S2I7L7P5QK	ATTGGTGGTTCAGTGGTAGAATTCTCGCCTGCCACGCGGG	40	GlyGCC	i-tRF	5	25	45	32	14	40	155	31	16	121	65	33	188	199	57	32	57	18	44	51	120	6	49	110	114	119	70	8	39	159	97	51	47	28	35	24	29	64	75	82	20	6	30	42	56
tRF-34-RPM8309MUKLYIE	GGTAGCGTGGCCGAGTGGTCTAAGGCGCTGGATT	34	LeuTAG	5'-half	6	48	52	35	87	27	19	42	7	36	26	85	47	59	70	65	64	25	38	34	38	38	63	16	15	28	72	182	23	43	34	37	53	69	66	35	33	14	40	55	68	112	76	42	54
tRF-24-PY5P4PZ3ES	GCCTGGATAGCTCAGTTGGTAGAG	24	LysTTT	5'-tRF	159	34	22	111	48	32	66	106	52	111	78	49	7	55	51	17	51	116	119	37	118	105	27	97	196	55	34	9	32	84	242	8	87	43	68	59	31	57	18	67	38	6	76	19	38
tRF-49-PNR8YP9LON4V4REH621K	GCATTGGTGGTTCAGTGGTAGAATTCTCGCCTCCCACGCGGGAGACCCG	49	GlyCCC	5'-tRF	23	51	86	32	37	32	66	21	16	39	47	47	255	340	30	27	51	32	17	31	63	14	33	53	93	76	70	10	27	165	47	46	42	62	84	91	31	104	37	67	41	9	35	31	18
tRF-23-I89NJ4S2DE	ATTGGTGGTTCAGTGGTAGAATT	23	GlyGCC	i-tRF	52	45	37	30	13	81	108	26	39	111	115	121	50	56	27	21	28	52	48	46	142	19	33	59	102	50	39	3	45	90	79	62	53	41	62	46	31	118	56	99	38	8	50	65	23
tRF-18-Q86N7K05	GCTGGGGATTGTGGGTTC	18	ArgCCG	i-tRF	28	12	189	8	0	27	46	59	4	59	0	210	71	80	25	18	32	34	14	20	499	18	27	50	58	81	36	2	13	159	38	8	8	26	2	14	9	14	56	257	38	6	85	127	148
tRF-25-87R8WP9N1E	TCCCTGGTGGTCTAGTGGTTAGGAT	25	GluCTC	5'-tRF	42	35	91	13	28	59	43	25	28	36	19	56	46	153	47	24	28	32	18	13	213	47	59	22	109	55	22	58	30	63	59	41	60	46	38	88	14	46	56	73	17	40	123	81	38
tRF-34-SB325UB1ZZK0HU	GTAAACCGGAGATGAAAACCTTTTTCCAAGGACA	34	ThrTGT	i-tRF	38	89	70	24	26	53	233	61	123	92	78	50	44	42	21	55	60	51	191	131	80	73	87	67	137	0	29	18	47	89	68	2	23	39	74	108	0	61	31	1	68	0	83	127	16
tRF-27-RRJ89O9NF55	GGTCCCATGGTGTAATGGTTAGCACTC	27	GlnTTG	5'-tRF	43	32	6	37	100	136	46	46	23	167	17	25	14	38	40	12	20	39	68	0	57	83	2	46	25	31	54	12	79	14	81	78	51	46	40	154	26	191	66	13	112	3	19	26	138
tRF-32-34HWH3RXSINHQ	CCGTGATCGTATAGTGGTTAGTACTCTGCGTT	32	HisGTG	i-tRF	72	49	84	43	48	66	38	99	30	69	34	98	76	29	36	69	89	92	65	75	19	67	85	32	66	23	50	157	34	35	22	16	57	60	61	38	19	7	66	106	32	65	52	30	24
tRF-30-FBZP7OHFO6FJ	AGAAATTTAGGTTAAATACAGACCAAGAGC	30	TrpTCA	5'-tRF	11	149	22	37	9	68	58	82	104	65	225	63	113	68	53	20	32	27	53	41	38	46	29	24	97	114	32	18	58	41	58	10	23	95	30	84	38	227	25	102	77	6	47	63	28
tRF-41-PSQP4PW3FJIKE7UMD	GCCCGGCTAGCTCAGTCGGTAGAGCATGGGACTCTTAATCC	41	LysCTT	5'-tRF	8	48	68	46	20	57	62	53	42	88	73	66	131	140	70	85	26	20	14	117	51	14	56	85	85	67	51	60	48	74	36	56	66	55	61	63	41	36	37	93	20	3	50	19	54
tRF-23-87R718YKDE	TCCCTGGTCTAGTGGTTAGGATT	23	GluTTC	5'-tRF	65	41	4	105	61	36	50	70	30	151	21	27	56	68	25	34	60	48	23	34	99	28	31	40	50	43	99	11	54	80	108	65	145	27	51	45	82	46	22	33	32	24	52	37	63
tRF-32-B162XB0ZZRD22	AAACCGGAGATGAAAACCTTTTTCCAAGGACA	32	ThrTGT	i-tRF	50	110	52	27	26	29	221	74	95	72	104	58	61	72	64	38	26	65	95	113	36	91	74	42	122	2	39	10	56	97	52	2	27	76	68	115	0	64	18	0	47	3	69	120	36
tRF-40-PNR8YP9LON4V4REH	GCATTGGTGGTTCAGTGGTAGAATTCTCGCCTCCCACGCG	40	GlyCCC	5'-tRF	23	39	41	18	3	27	42	17	7	36	147	31	252	374	45	21	81	6	8	55	53	6	45	28	73	83	60	19	40	122	15	46	128	39	89	52	50	57	37	89	8	0	28	35	8
tRF-29-PSQP4PW3FJFL	GCCCGGCTAGCTCAGTCGGTAGAGCATGA	29	LysCTT	5'-tRF	45	51	45	97	70	49	73	48	81	171	121	27	39	46	38	48	47	90	26	34	97	64	45	50	75	43	47	46	27	64	106	27	64	101	94	105	60	79	97	39	68	37	76	47	77
tRF-37-79MP9P9NH57S362	GTTTCCGTAGTGTAGTGGTTATCACGTTCGCCTCACA	37	ValCAC	5'-tRF	23	58	54	43	41	54	68	44	67	39	52	31	61	56	59	56	25	18	12	42	67	23	66	36	85	30	37	46	50	63	34	86	38	46	49	69	20	77	80	40	79	29	98	63	35
tRF-41-5BF900BY4D84KRIME	GAGAAAGCTCACAAGAACTGCTAACTCATGCCCCCATGTCT	41	SerGCT	5'-tRF	5	37	20	0	57	27	81	55	33	36	204	10	99	238	87	13	85	16	17	24	9	26	78	32	134	31	45	35	96	76	43	46	38	104	81	56	36	86	31	78	35	12	14	28	4
tRF-25-ML5F924ZDR	CGGTAGAGCATGGGACTCTTAATCC	25	LysCTT	i-tRF	53	104	64	59	50	57	34	59	47	82	30	82	14	38	57	74	28	16	32	10	99	69	20	110	67	78	83	47	48	28	77	59	55	55	51	28	60	21	56	63	32	15	81	31	58
tRF-23-7O58J0K80F	GTTAAGATGGCAGAGCCCGGTAA	23	LeuTAA	5'-tRF	94	149	6	24	16	87	89	48	40	98	52	110	32	55	27	21	20	67	65	13	82	136	24	26	71	43	33	9	76	51	54	24	34	153	30	77	55	194	66	68	109	21	30	65	32
tRF-37-6SXMSL73VL4YMYP	GGCCGTGATCGTATAGTGGTTAGTACTCTGCGTTGTG	37	HisGTG	5'-tRF	13	32	82	2	16	32	77	53	14	105	69	122	113	153	42	30	64	32	26	44	42	20	72	124	54	74	43	28	43	115	38	48	53	49	51	3	21	25	62	242	14	15	21	79	61
tRF-18-OB1690DV	GAAAAAGTCATGGAGGCC	18	SerTGA	5'-tRF	152	140	34	97	14	38	42	44	30	26	164	107	34	89	25	41	51	53	47	3	172	64	24	34	81	40	18	62	67	26	34	16	25	107	56	52	29	115	47	72	86	9	38	40	16
tRF-30-HQ9M739P8WQ0	ATCATTGGTCGTGGTTGTAGTCCGTGCGAG	30	GluTTC	i-tRF	72	91	34	75	24	29	143	82	61	82	56	49	47	127	27	21	15	48	23	55	70	28	65	36	97	50	39	9	64	55	210	18	42	42	51	52	31	18	15	72	74	53	78	60	42
tRF-19-R2IP4OF4	GGGGAATTAGCTCAAATGG	19	AlaAGC	5'-tRF	147	27	80	59	5	49	38	59	50	29	52	38	59	38	55	51	47	39	11	31	57	24	78	57	29	11	23	65	18	43	22	8	32	23	15	84	7	39	72	93	11	99	174	31	32
tRF-17-HR0VX6J	ATCCCACCGCTGCCACC	17	LeuTAG	3'-tRF	31	49	38	10	55	21	11	10	16	42	26	39	12	21	17	29	30	16	35	17	9	58	38	34	13	50	27	59	32	24	24	18	21	27	33	59	19	25	475	35	38	46	50	28	16
tRF-32-K84J83ML5FX23	CCCGGCTAGCTCAGTCGGTAGAGCATGAGACT	32	LysCTT	i-tRF	20	44	68	65	160	68	38	72	54	72	60	10	17	12	45	10	30	18	8	10	19	18	123	28	1	35	16	18	30	45	15	48	79	101	79	94	70	64	349	111	86	174	45	65	48
tRF-25-PYRP4PW3FJ	GCCTGGGTAGCTCAGTCGGTAGAGC	25	LysTTT	5'-tRF	109	48	27	127	119	68	89	68	71	115	130	41	32	46	34	34	47	74	35	10	47	85	9	50	130	78	60	19	48	28	376	18	85	70	79	28	4	36	12	31	71	18	40	7	81
tRF-36-PNR8YP9LON4V4RB	GCATTGGTGGTTCAGTGGTAGAATTCTCGCCTCCCA	36	GlyCCC	5'-tRF	19	41	82	22	18	47	14	20	36	19	33	44	73	235	34	16	45	20	39	9	76	28	53	29	85	44	44	17	85	127	16	68	41	54	85	32	17	87	56	82	29	2	17	79	37
tRF-26-RPM830MMUKD	GGTAGCGTGGCCGAGCGGTCTAAGGC	26	LeuTAG	5'-tRF	45	70	45	51	67	34	85	38	33	108	112	82	101	46	47	27	49	46	29	24	53	50	42	50	64	62	33	26	35	64	108	13	32	36	66	42	19	39	50	83	80	12	102	44	52
tRF-41-8HM2OSRNLNKSEK51B	TCACGCGGGAGACCGGGGTTCGATTCCCCGACGGGGAGCCA	41	AspGTC	3'-half	10	29	82	54	11	44	38	25	40	23	112	37	79	89	66	54	47	20	17	58	40	20	54	91	153	76	40	78	50	74	99	56	42	34	76	84	16	54	75	52	29	49	76	47	24
tRF-47-P4R8YP9LON4VN1EH6KJ	GCATGGGTGGTTCAGTGGTAGAATTCTCGCCTGCCACGCGGGAGGCC	47	GlyGCC	5'-tRF	8	25	59	10	5	12	19	14	14	36	52	57	316	195	27	23	91	16	8	34	61	12	42	97	71	59	77	12	29	134	72	46	53	47	43	52	16	122	170	42	11	0	19	28	40
tRF-19-OB1690I2	GAAAAAGTCATGGAGGCCA	19	SerTGA	5'-tRF	35	70	22	108	27	55	104	40	45	62	82	74	34	68	53	43	43	46	50	31	38	85	67	48	60	81	28	28	65	37	93	32	47	46	10	80	62	180	31	95	97	9	26	83	32
tRF-19-9KIWRN1S	TGGGGATTGTGGGTTCGAG	19	ArgCCG	i-tRF	16	3	208	0	0	8	34	63	11	16	0	240	89	123	6	1	47	18	14	20	539	14	54	61	17	55	22	0	10	99	24	2	10	15	5	3	2	10	25	270	23	0	95	145	258
tRF-20-M0NK5Y93	CGGAGCTGGGGATTGTGGGT	20	ArgCCG	i-tRF	50	27	11	18	76	42	77	89	28	55	0	111	12	55	72	27	24	44	65	31	332	60	15	57	130	45	14	9	59	49	27	24	34	17	45	105	4	83	78	139	32	9	126	30	63
tRF-30-8W1W18YMENL7	TCCGTAGTGTAGTGGTTATCACGTTCGCCT	30	ValCAC	i-tRF	43	58	50	76	19	59	104	60	30	32	9	50	67	92	53	44	48	32	39	19	15	32	66	52	39	36	46	72	55	41	71	68	55	54	49	88	26	67	24	93	41	62	109	71	103
tRF-33-IK9NJ4S2I7L7DV	ATGGGTGGTTCAGTGGTAGAATTCTCGCCTGCC	33	GlyGCC	i-tRF	30	51	13	32	41	91	38	61	21	138	91	29	39	63	23	27	64	32	62	17	43	40	33	65	81	28	73	16	79	60	70	92	68	43	91	42	41	39	50	65	80	28	57	56	40
tRF-22-WE8SPOL52	TCGATTCCCGGCCAACGCACCA	22	GlyTCC	3'-tRF	31	61	34	56	65	85	66	87	85	121	156	39	76	63	34	10	45	44	59	89	177	62	29	146	44	62	42	25	42	74	79	40	53	88	140	31	41	57	81	24	95	15	104	62	77
tRF-28-KF9MVH7P59DP	CCACATGGTCTAGCGGTTAGGATTCCTG	28	GluTTC	i-tRF	53	63	13	89	42	72	104	65	30	95	21	26	52	72	53	20	26	55	38	24	99	62	29	42	44	45	60	11	65	55	52	24	42	53	48	49	21	90	40	24	56	24	47	31	81
tRF-35-9EYK46SQYU9H93	TGGATTTAGGCTCCAGTCATTTCGATGGCGTGGGT	35	LeuTAG	i-tRF	40	41	13	37	13	25	77	57	45	92	60	75	56	25	57	38	32	55	71	20	218	89	29	95	149	64	41	6	51	97	70	27	55	24	114	45	43	39	31	100	32	9	95	58	30
tRF-31-32VIJMRPFQJDE	CCGGATAGCTCAGTCGGTAGAGCATCAGACT	31	LysTTT	i-tRF	55	30	100	105	96	44	54	63	57	69	17	19	34	38	40	40	22	48	38	20	19	16	139	24	44	31	36	57	26	47	24	62	85	47	38	66	29	68	97	83	41	140	104	76	67
tRF-50-1OR6QOH04MR1J5KUB4Z3	AGTAAGGTCAGCTAAATAAGCTATCGGGCCCATACCCCGAAAATGTTGGT	50	MetCAT	5'-tRF	6	68	22	28	18	34	61	42	73	69	297	16	73	107	34	25	98	29	64	36	19	15	35	45	76	55	32	32	58	35	61	47	60	82	51	83	46	103	87	29	44	8	19	37	6
tRF-19-S79PVOEO	GTCCTTGTAGTATAAACTA	19	ThrTGT	5'-tRF	60	146	48	32	18	62	81	51	73	75	60	35	44	25	23	23	13	55	50	13	43	22	31	28	93	2	21	8	60	51	54	37	44	111	48	147	38	202	6	11	59	15	38	76	46
tRF-40-2VR008R9D9KUMKF6	CACGCGGGAGACCGGGGTTCAATTCCCCGACGGGGAGCCA	40	AspGTC	3'-half	3	67	29	81	39	40	73	31	54	32	56	6	54	97	25	71	98	39	3	31	147	24	33	116	31	64	54	37	138	68	113	138	100	42	56	24	91	108	37	22	71	24	26	72	54
tRF-23-OB1690PQDY	GAAAAAGTCATGGAGGCCATGGG	23	SerTGA	5'-tRF	52	79	22	219	29	57	66	40	57	29	173	71	37	29	15	30	26	41	23	24	101	111	110	32	66	64	22	7	65	49	63	32	25	40	81	31	41	79	28	109	83	0	30	90	32
tRF-20-18S2PNXI	AGTGGGTAGAGCATTTGACT	20	CysGCA	i-tRF	72	24	29	2	11	66	7	38	19	46	4	83	37	199	30	18	24	30	11	10	175	26	11	36	23	14	23	9	32	57	52	37	53	17	48	42	12	68	81	82	32	0	30	56	24
tRF-19-IRMJ6VE2	ATTCCCGGGCGGCGCACCA	19	GlyCCC	3'-tRF	13	46	25	192	121	248	77	116	45	263	47	22	42	42	79	23	5	58	29	27	47	79	18	36	67	88	59	14	38	39	95	21	44	49	61	126	31	39	62	26	56	9	47	15	140
tRF-36-9O08F4BDNZ8O6FD	TGTAAACCGGAGATGAAAACCTTTTTCCAAGGACAC	36	ThrTGT	3'-half	26	82	34	35	41	51	217	72	121	105	73	38	79	76	25	48	59	46	74	41	53	79	76	59	132	0	32	11	68	55	124	2	14	42	76	91	0	43	9	0	62	0	59	70	18
tRF-30-897PVP941QKS	TCCTCGTTAGTATAGTGGTGAGTATCCCCG	30	AspGTC	5'-tRF	47	37	22	81	59	139	85	85	83	138	39	23	61	46	45	38	11	46	35	27	118	46	67	48	54	52	51	24	56	47	74	2	29	37	17	63	12	86	47	46	59	15	35	35	52
tRF-25-S3M8309NDJ	GTAGTCGTGGCCGAGTGGTTAAGGC	25	SerTGA	5'-tRF	47	58	18	40	87	49	124	46	28	88	147	101	79	38	68	32	26	118	56	20	28	60	31	87	54	35	60	25	98	97	136	29	40	57	61	66	33	50	22	42	92	3	38	21	42
tRF-18-HR6HFRD2	ATCCCGGACGAGCCCCCA	18	ProTGG	3'-tRF	21	49	108	7	21	13	28	9	19	13	43	44	20	107	14	21	23	27	39	16	42	38	15	49	62	50	26	19	93	22	67	53	70	30	77	32	37	67	305	40	26	21	40	46	3
tRF-18-Q2FWQ8DV	GCGGAAGCGTGCTGGGCC	18	ThrCGT	i-tRF	102	12	189	32	14	57	27	65	28	55	4	66	44	76	34	77	32	44	32	41	131	40	38	46	87	19	60	28	26	99	43	16	40	39	48	45	16	68	22	74	23	68	90	74	38
tRF-27-BBSQ6KK4RN4	AAAAAGTCATGGAGGCCATGGGGTTGG	27	SerTGA	i-tRF	43	89	16	18	24	89	116	72	47	62	182	82	19	29	15	34	24	39	53	34	110	97	31	59	44	57	29	6	60	53	36	46	44	50	66	56	70	144	37	85	160	6	30	111	44
tRF-20-S998LOW3	GTCTCTGTGGCGCAATCGGT	20	AsnGTT	5'-tRF	47	65	11	21	41	34	23	10	16	36	0	17	14	34	49	44	20	41	26	3	49	16	45	53	9	26	34	33	44	35	45	32	81	28	38	73	48	68	25	54	59	46	81	60	71
tRF-25-5BF900BY4D	GAGAAAGCTCACAAGAACTGCTAAC	25	SerGCT	5'-tRF	6	99	27	2	35	2	31	17	14	49	104	119	32	63	30	18	64	4	20	6	153	32	36	12	83	31	18	128	68	14	31	18	10	137	58	21	16	28	12	67	148	40	7	23	18
tRF-30-MIF91SS2P46I	CGGCTAGCTCAGTCGGTAGAGCATGGGACT	30	LysCTT	i-tRF	52	30	70	48	50	47	38	31	4	39	34	29	37	29	49	97	32	65	59	34	36	28	31	36	64	33	37	47	36	47	45	46	53	15	114	35	48	46	50	42	35	68	61	23	40
tRF-20-SERXPIN2	GTAATGGTTAGCACTCTGGA	20	GlnTTG	i-tRF	30	43	5	20	31	102	10	104	143	292	24	24	8	66	27	29	51	22	12	16	50	60	17	57	78	8	68	12	11	30	48	26	33	30	36	13	11	108	31	18	14	8	19	8	6
tRF-26-ZLBS5EOB3ZE	TTGTAAACCGGAGATGAAAACCTTTT	26	ThrTGT	i-tRF	171	120	27	32	14	83	135	70	76	78	138	78	52	29	23	34	55	55	107	37	51	30	81	30	69	0	24	11	43	41	77	5	21	53	40	63	0	79	15	0	62	3	40	76	16
tRF-38-8HM2OSRNLNKSEKDS	TCACGCGGGAGACCGGGGTTCGATTCCCCGACGGGGAG	38	AspGTC	i-tRF	10	41	198	29	7	40	31	19	52	6	56	42	56	72	27	60	32	11	5	100	36	18	65	61	186	26	20	55	17	49	45	13	42	47	30	87	7	25	31	67	8	106	100	39	24
tRF-18-YR66IFD2	TTCCCGGCCAATGCACCA	18	GlyGCC	3'-tRF	13	68	106	41	72	22	10	11	23	46	14	28	8	51	12	23	20	22	15	26	46	36	51	57	48	44	30	52	39	33	24	35	53	30	43	60	20	77	286	22	59	27	38	52	23
tRF-34-MZ3L7L73V6M9I3	CGTTTCCGTAGTGTAGTGGTTATCACGTTCGCCT	34	ValCAC	5'-half	55	77	61	67	22	87	54	76	95	36	17	42	79	46	47	88	62	20	29	27	22	16	54	87	50	64	69	53	52	76	63	73	34	34	45	24	48	43	28	100	38	65	92	46	79
tRF-17-Q86N7KQ	GCTGGGGATTGTGGGTT	17	ArgCCG	i-tRF	41	6	118	0	0	25	38	63	2	23	17	182	22	195	17	12	28	13	14	13	478	10	20	42	42	55	28	8	17	117	47	8	17	13	2	24	0	57	56	162	26	0	81	90	89
tRF-36-KKM1M3WD8S746DD	CCAGGCGGCCCGGGTTCGACTCCCGGTGTGGGAACC	36	GluTTC	3'-tRF	18	37	82	78	27	76	62	82	100	108	34	43	37	51	38	34	32	30	11	31	47	10	33	32	48	2	36	88	38	55	24	40	27	17	28	21	16	57	44	24	26	12	40	21	32
tRF-38-RZYQHQ9M739P8WD8	GGTTTTTCATATCATTGGTCGTGGTTGTAGTCCGTGCG	38	GluTTC	i-tRF	11	70	22	103	11	79	66	42	78	42	130	26	86	174	19	57	22	13	17	31	32	22	51	59	95	26	28	4	126	22	151	13	32	18	89	31	14	21	9	46	56	12	54	33	22
tRF-34-KQI34JRX6N38KQ	CCCATATGGTCTAGCGGTTAGGATTCCTGGTTTT	34	GluTTC	i-tRF	21	63	16	89	67	115	97	40	54	39	34	34	19	110	79	52	51	30	32	3	57	54	33	48	50	43	72	25	52	41	197	78	40	47	71	35	21	46	31	14	56	9	66	62	46
tRF-34-1ER37E14PH5BKQ	AGGATGGGGTGTGATAGGTGGCACGGAGAATTTT	34	GlnTTG	i-tRF	80	116	93	27	5	68	93	46	154	26	186	61	22	46	27	58	55	48	131	124	57	99	117	24	40	59	97	7	51	105	65	29	17	20	38	21	12	28	0	59	97	0	28	184	4
tRF-38-2VR008R9D9KUMK9	CACGCGGGAGACCGGGGTTCAATTCCCCGACGGGGAGC	38	AspGTC	3'-half	20	41	66	37	24	44	34	57	64	65	39	47	66	46	21	38	83	20	14	44	38	24	40	28	69	57	50	65	7	53	68	40	8	34	20	73	16	32	72	54	41	40	59	26	30
tRF-49-7O58J0K8UMPLBIUBNXFZ	GTTAAGATGGCAGAGCCCGGTAATCGCATAAAACTTAAAACTTTACAGT	49	LeuTAA	5'-tRF	13	56	27	29	26	53	81	44	40	46	73	25	66	68	21	44	53	32	38	24	22	36	49	44	87	28	48	13	75	41	54	37	42	76	51	73	38	64	18	16	29	18	30	26	28
tRF-18-HRERXFD2	ATCCCACTCCTGACACCA	18	LeuCAG	3'-tRF	11	27	42	7	71	22	14	12	17	26	14	16	12	20	14	22	11	18	45	13	65	34	23	19	13	8	11	64	36	30	18	11	63	19	51	46	52	51	797	47	23	16	59	69	3
tRF-32-R29P4P9L5HLVQ	GGGGATGTAGCTCAGTGGTAGAGCGCGCGCTT	32	AlaCGC	5'-half	16	20	29	5	74	29	11	14	7	19	26	79	12	42	15	32	22	6	32	3	11	50	22	14	17	35	46	165	34	28	31	21	55	65	30	35	60	7	176	35	50	53	26	17	61
tRF-30-KF9MVH7P59N3	CCACATGGTCTAGCGGTTAGGATTCCTGGT	30	GluTTC	i-tRF	36	63	22	46	41	100	58	46	33	42	8	47	17	55	49	35	34	23	47	13	9	18	65	24	21	35	43	21	31	31	47	70	36	52	33	63	38	50	47	42	35	15	47	46	73
tRF-39-2YU04DYJIO3ZU326	CACTGTAAAGCTAACTTAGCATTAACCTTTTAAGTTAAA	39	LysTTT	5'-tRF	3	122	20	35	20	53	77	97	114	92	182	37	118	76	36	37	38	9	14	127	17	20	69	24	126	112	47	4	97	45	77	35	32	65	94	63	84	57	3	27	47	9	28	19	30
tRF-41-1OR6QOH04MR1J5KUB	AGTAAGGTCAGCTAAATAAGCTATCGGGCCCATACCCCGAA	41	MetCAT	5'-tRF	3	87	16	28	18	38	75	55	54	26	403	28	107	112	21	22	150	6	6	72	36	10	35	36	102	91	32	31	80	33	48	5	104	55	33	51	78	77	31	33	11	18	15	65	15
tRF-20-1YIF54RN	AGTTGATGCAGAGTGGGGTT	20	AlaTGC	i-tRF	63	72	32	13	14	79	132	44	38	118	82	85	47	80	25	58	34	97	32	6	65	136	96	0	110	74	61	19	0	47	81	8	23	68	20	52	29	68	66	63	124	9	42	88	38
tRF-37-KKM1M3WD8S746D2	CCAGGCGGCCCGGGTTCGACTCCCGGTGTGGGAACCA	37	GluTTC	3'-tRF	10	55	75	89	14	68	58	19	50	32	30	25	27	72	45	24	20	16	20	13	87	16	51	30	54	43	37	142	62	55	22	73	55	43	30	21	24	90	15	29	50	43	85	53	56
tRF-29-R4XLR828FEKP	GGGTGTGATAGGTGGCACGGAGAATTTTG	29	GlnTTG	i-tRF	134	91	52	32	22	44	54	42	88	16	78	86	27	38	27	58	112	60	17	55	13	71	96	50	79	78	24	24	42	35	72	16	49	27	43	84	41	25	12	52	62	0	30	40	34
tRF-23-9NJ4S2I7DM	TGGTTCAGTGGTAGAATTCTCGC	23	ValCAC	i-tRF	57	47	16	32	85	75	57	15	21	105	91	28	38	61	36	29	21	50	9	33	96	34	7	35	53	44	44	9	80	28	34	38	41	59	77	41	61	175	68	36	56	2	27	12	27
tRF-35-PW5SVP9N15WV7W	GCCGTGATCGTATAGTGGTTAGTACTCTGCGTTGT	35	HisGTG	5'-half	31	49	84	59	54	59	38	36	33	78	34	51	52	29	36	37	81	39	20	48	42	16	76	42	38	45	39	153	63	33	15	56	53	49	38	42	24	32	78	44	50	40	19	46	28
tRF-31-KL9MVH7P59N3E	CCATATGGTCTAGCGGTTAGGATTCCTGGTT	31	GluTTC	i-tRF	41	41	25	43	91	81	73	25	21	23	13	27	29	42	17	38	20	25	26	48	9	24	33	30	27	16	23	56	23	37	47	21	38	44	56	49	9	43	78	33	38	103	85	37	91
tRF-17-YSQSD2J	TTCCGGCTCGAAGGACC	17	TyrGTA	3'-tRF	33	113	11	0	39	29	11	14	16	36	17	95	22	59	4	29	19	34	17	37	1	48	38	30	17	21	18	25	19	35	27	16	2	14	5	42	9	14	85	16	38	40	11	17	18
tRF-27-I89NJ4S2I7K	ATTGGTGGTTCAGTGGTAGAATTCTCG	27	GlyGCC	i-tRF	34	33	16	57	39	118	79	28	49	88	67	100	32	20	6	19	13	52	39	42	82	21	15	29	18	64	37	11	37	59	30	23	48	25	46	144	14	41	56	92	56	8	28	52	47
tRF-29-M0IBB7Z92KE1	CGGAGATGAAAACCTTTTTCCAAGGACAC	29	ThrTGT	3'-tRF	136	55	89	21	14	34	73	55	52	88	60	53	37	76	17	32	59	60	29	27	59	93	40	42	54	0	25	11	32	91	133	0	44	56	45	59	0	43	25	0	109	15	81	97	38
tRF-33-UDM0IBB7Z92KU	TAAACCGGAGATGAAAACCTTTTTCCAAGGACA	33	ThrTGT	i-tRF	47	51	50	21	27	36	155	68	100	111	95	55	32	68	27	30	95	34	83	65	47	44	101	42	120	0	29	18	30	62	72	0	38	73	30	91	0	10	15	1	86	0	42	113	18
tRF-41-I89NJ4S2I7L7P5QKB	ATTGGTGGTTCAGTGGTAGAATTCTCGCCTGCCACGCGGGA	41	GlyGCC	i-tRF	3	51	59	16	9	36	81	31	26	72	69	27	212	165	49	17	53	23	14	27	61	18	36	53	126	129	59	20	40	136	88	32	38	17	45	31	19	72	53	59	2	3	19	21	24
tRF-21-NK5Y93W0E	CTGGGGATTGTGGGTTCGAGT	21	ArgCCG	i-tRF	11	1	160	0	0	17	11	55	0	16	8	294	126	102	4	10	30	4	0	17	334	6	38	99	9	38	16	2	10	76	15	5	4	10	5	31	2	32	25	238	2	6	66	111	221
tRF-29-FP18LPMBQ4H4	AGCAGAGTGGCGCAGCGGAAGCGTGCTGG	29	MetCAT	5'-tRF	11	41	13	75	80	91	69	91	61	217	13	45	81	42	10	17	9	13	32	10	76	38	33	40	48	71	21	32	46	60	43	32	25	18	51	56	38	68	22	41	106	15	26	28	136
tRF-17-YR66IFJ	TTCCCGGCCAATGCACC	17	GlyGCC	3'-tRF	32	87	78	30	61	27	0	23	15	29	24	58	18	56	14	27	10	20	24	42	17	54	70	29	39	25	17	73	30	35	6	17	21	18	31	51	11	72	149	23	47	45	21	31	22
tRF-37-2YU04DYJIO3ZU3O	CACTGTAAAGCTAACTTAGCATTAACCTTTTAAGTTA	37	LysTTT	5'-tRF	11	137	36	16	5	53	112	80	95	55	238	42	76	55	40	21	38	27	35	31	26	54	45	26	104	100	25	13	65	26	63	16	19	78	28	49	91	90	6	54	86	9	16	39	26
tRF-41-87R8WP9N1EWJQ72SD	TCCCTGGTGGTCTAGTGGTTAGGATTCGGCGCTCTCACCGC	41	GluCTC	5'-tRF	3	18	96	27	7	32	38	40	19	19	82	30	180	242	32	35	24	9	11	31	87	6	49	87	60	19	52	20	30	89	72	16	34	39	28	31	7	57	72	39	2	15	42	21	54
tRF-32-DKNPNOYB7JXNP	AAGGGCTTAGCTTAATTAAAGTGGCTGATTTG	32	AlaTGC	5'-half	11	120	20	38	13	66	83	86	125	69	86	41	34	66	19	12	23	22	27	52	30	21	64	33	90	69	23	17	58	52	48	35	19	32	41	60	63	67	6	18	70	8	15	90	18
tRF-29-KY7343RX6N19	CCCTGGTGGTCTAGTGGTTAGGATTCGGC	29	GluCTC	i-tRF	40	24	14	36	37	72	83	50	26	69	67	40	67	56	70	15	16	34	21	19	100	67	51	57	76	69	60	21	28	37	46	35	46	48	23	27	8	87	118	46	14	24	46	54	33
tRF-38-LSN3S3RQJVDE8605	CGCCGCTGGTGTAGTGGTATCATGCAAGATTCCCATTC	38	GlyCCC	i-tRF	10	56	27	97	24	44	34	44	45	154	56	41	42	178	15	38	3	9	3	17	103	12	22	85	58	67	62	9	60	26	36	67	57	42	76	14	4	50	34	54	14	21	35	14	26
tRF-31-OEYKYBUP0O51E	GAAATTTAGGTTAAATACAGACCAAGAGCCT	31	TrpTCA	i-tRF	25	139	4	67	14	38	97	108	40	59	325	51	198	38	27	43	24	16	107	55	17	24	56	63	89	90	31	13	47	45	74	16	32	23	30	94	41	104	9	76	56	9	47	51	48
tRF-33-R2IP4OI3FJQSDQ	GGGGAATTAGCTCAAATGGTAGAGCGCTCGCTT	33	AlaAGC	5'-half	11	32	2	2	48	38	19	8	4	26	0	87	9	63	23	21	20	2	11	27	9	99	6	26	15	14	41	96	18	26	15	8	44	52	45	91	43	25	160	22	50	68	35	8	54
tRF-21-5BF900BYD	GAGAAAGCTCACAAGAACTGC	21	SerGCT	5'-half	20	103	32	0	57	4	27	29	16	118	60	81	12	25	8	29	55	11	23	13	135	30	58	14	52	23	19	79	36	26	13	13	4	114	45	24	9	46	15	29	112	9	14	12	4
tRF-28-QNR8VP9NFQ9	GCGTTGGTGGTATAGTGGTTAGCATAGC	28	GlyTCC	5'-tRF	17	60	14	22	28	56	36	30	17	85	52	22	20	66	32	18	20	25	18	29	80	47	17	43	30	19	17	11	36	50	100	17	19	46	54	97	14	56	118	34	53	5	50	29	72
tRF-20-F8YKIR9N	AGCGGTTAGGATTCCTGGTT	20	GluTTC	i-tRF	112	43	46	26	14	36	50	18	36	26	33	43	8	40	70	44	18	80	39	16	94	32	33	56	111	33	29	13	23	30	73	29	128	14	18	27	23	72	37	53	5	59	57	50	22
tRF-31-V6Z3M8ZLSSXU0	TATCATTGGTCGTGGTTGTAGTCCGTGCGAG	31	GluTTC	i-tRF	43	73	34	97	26	96	89	91	42	138	47	55	49	110	19	49	20	69	14	34	78	46	90	32	91	59	20	9	51	80	102	10	29	20	28	66	26	28	3	65	29	15	64	31	30
tRF-43-2YU04DYJIO3ZU3U0DE	CACTGTAAAGCTAACTTAGCATTAACCTTTTAAGTTAAAGATT	43	LysTTT	5'-tRF	8	70	6	8	18	32	58	74	76	36	277	19	153	68	27	57	43	2	32	93	9	6	31	42	87	98	43	9	67	41	81	46	36	86	56	84	89	97	3	13	29	9	26	28	20
tRF-31-8NRS9NS334L2B	TCATTGGTCGTGGTTGTAGTCCGTGCGAGAA	31	GluTTC	i-tRF	73	168	57	67	29	70	62	95	71	92	164	83	81	93	34	40	43	92	35	17	40	42	47	61	172	112	28	9	40	43	49	18	21	42	45	63	19	25	28	50	29	24	28	14	34
tRF-29-1SS2P46INOJJ	AGTCGGTAGAGCATGGGACTCTTAATCCC	29	LysCTT	i-tRF	90	49	32	32	1	57	174	31	28	32	26	31	32	63	40	27	24	46	32	20	51	12	20	50	95	16	18	12	23	18	29	21	168	65	53	21	26	39	15	111	26	12	73	39	26
tRF-30-8NRS9NS334L2	TCATTGGTCGTGGTTGTAGTCCGTGCGAGA	30	GluTTC	i-tRF	57	104	20	197	16	70	100	99	54	85	151	65	44	72	32	26	47	113	23	13	45	44	81	55	153	124	29	8	27	57	40	8	10	49	43	63	41	10	28	33	35	6	28	35	36
tRF-24-RKIP4OI3ES	GGGGGATTAGCTCAAATGGTAGAG	24	AlaAGC	5'-tRF	90	30	36	16	14	17	89	38	45	32	26	79	126	72	17	10	108	72	0	34	122	20	36	83	114	23	28	9	9	49	77	29	49	44	12	14	12	57	132	145	29	9	59	28	26
tRF-32-FP18LPMBQ4NKJ	AGCAGAGTGGCGCAGCGGAAGCGTGCTGGGCC	32	MetCAT	5'-half	13	29	13	81	11	32	54	6	40	23	0	42	39	29	66	54	59	32	50	13	68	34	11	67	21	86	49	61	97	57	97	48	72	26	53	31	53	32	22	44	71	28	23	85	54
tRF-29-W4R951KHZK1V	TCGTGGGTTCGAGCCCCACGTTGGGCGCC	29	LysCTT	3'-tRF	94	106	61	24	1	59	31	31	42	9	43	39	7	25	51	77	20	27	62	58	198	28	123	26	54	14	18	34	14	43	56	48	14	23	30	59	12	36	78	39	11	31	23	95	24
tRF-21-8XF6RE980	TCCTAAGCCAGGGATTGTGGG	21	ArgCCT	i-tRF	11	5	123	0	1	19	69	48	2	26	13	110	101	72	17	18	32	4	8	10	267	6	74	53	11	90	36	0	6	146	13	8	27	1	20	0	0	18	9	121	5	0	38	154	115
tRF-35-5YXENDBP1IUUK7	GATTGTGAATCTGACAACAGAGGCTTACGACCCCT	35	HisGTG	i-tRF	26	77	52	46	14	55	38	55	78	42	125	37	47	42	19	37	30	69	20	24	17	60	85	48	91	33	27	25	51	22	88	13	38	79	56	98	33	54	59	63	83	9	45	86	42
tRF-27-325UB1ZZK0L	CCGGAGATGAAAACCTTTTTCCAAGGA	27	ThrTGT	i-tRF	130	91	22	8	20	27	69	48	92	62	43	89	44	8	38	60	32	67	77	44	59	56	63	32	108	0	21	21	60	60	136	0	19	62	33	45	0	36	15	0	50	21	21	74	20
tRF-32-5DMKYUYRLHR0J	GAGACCGGGGTTCGATTCCCCGACGGGGAGCC	32	AspGTC	3'-tRF	38	65	29	32	5	91	81	182	50	36	39	54	24	38	25	99	43	11	5	20	43	10	29	22	27	19	18	23	22	24	13	16	113	8	15	17	82	54	34	52	14	53	76	26	28
tRF-20-PUDP4PZK	GCCGAAATAGCTCAGTTGGG	20	PheGAA	5'-tRF	52	37	87	57	1	36	18	53	45	16	33	35	34	15	59	44	25	22	15	36	32	25	57	15	39	25	26	28	12	50	18	11	128	21	31	83	46	25	0	34	32	59	61	54	23
tRF-30-F1R3WE8RO86J	AGACCGGGGTTCGATTCCCCGACGGGGAGC	30	AspGTC	3'-tRF	52	30	57	43	11	53	42	48	26	49	52	79	32	17	72	61	43	13	29	48	72	52	31	50	66	26	41	54	36	24	20	24	14	52	33	45	33	25	62	74	32	56	76	42	44
tRF-36-EH623K7SIR3DR20	ACGCGGGAGACCGGGGTTCGATTCCCCGACGGGGAG	36	AspGTC	i-tRF	36	44	66	43	1	47	38	40	102	42	60	19	59	55	32	40	91	39	20	55	47	24	33	28	42	21	91	19	36	51	61	78	74	36	38	35	41	83	72	33	41	53	57	26	26
tRF-19-S998LOJX	GTCTCTGTGGCGCAATGGA	19	ArgTCT	5'-tRF	28	18	2	37	33	19	19	12	16	49	17	9	7	42	17	52	45	25	11	6	151	30	2	73	7	35	35	4	72	24	79	127	115	10	63	28	45	61	3	16	77	24	35	24	69
tRF-19-32Q86N24	CCGGAGCTGGGGATTGTGG	19	ArgCCG	i-tRF	11	12	13	2	1	6	27	34	2	39	26	115	94	93	4	1	5	18	20	82	344	24	40	12	23	88	21	0	2	45	4	0	8	13	0	21	9	7	47	156	20	3	7	88	195
tRF-31-J87383RPD9W1E	CATGGGTGGTTCAGTGGTAGAATTCTCGCCT	31	GlyGCC	i-tRF	36	42	59	70	35	64	27	85	78	62	8	29	39	34	42	54	68	44	17	31	26	16	40	50	42	33	65	48	60	60	58	46	36	44	25	35	43	72	22	78	35	59	71	69	81
tRF-42-J0DPZOIPD7VIZKXXI	CAGAGAATAGTTTAAATTAGAATCTTAGCTTTGGGTGCTAAT	42	ProTGG	5'-tRF	20	149	34	35	5	6	31	23	14	9	243	23	47	29	27	17	53	9	14	51	21	24	9	30	50	38	13	56	75	26	31	18	25	120	30	28	14	180	37	41	20	6	11	14	4
tRF-35-JYSWRYVMMV5BU6	CATTGGTCGTGGTTGTAGTCCGTGCGAGAATACCA	35	GluTTC	3'-tRF	26	79	102	141	11	25	38	57	107	36	95	51	94	136	6	44	32	20	11	82	40	60	65	30	97	21	21	29	30	18	38	2	57	37	12	31	19	32	44	67	8	37	61	12	14
tRF-33-DJHP3R6J9KIWDY	AAGGCATCAGCCTCCGGAGCTGGGGATTGTGGG	33	ArgCCG	i-tRF	8	10	16	0	0	25	38	31	0	29	8	164	47	93	17	3	26	6	17	17	338	4	29	55	7	64	27	1	14	132	2	0	12	10	10	21	4	46	37	197	20	0	35	106	187
tRF-23-ZLBS5EOBD3	TTGTAAACCGGAGATGAAAACCT	23	ThrTGT	i-tRF	117	108	43	13	26	59	89	65	78	49	217	61	47	55	34	34	11	39	107	17	65	50	45	40	87	0	19	21	47	64	58	0	40	46	25	77	0	83	18	0	56	0	40	44	34
tRF-41-XENDBP1IUUK7VZ0RB	TGAATCTGACAACAGAGGCTTACGACCCCTTATTTACCCCA	41	HisGTG	3'-half	1	60	32	32	13	44	34	21	47	36	429	34	148	59	8	23	22	9	8	117	9	30	33	75	174	105	38	22	35	35	47	10	17	79	150	80	55	36	40	22	35	15	4	17	8
tRF-33-LQR47673FEWSD3	CGCATGGGTGGTTCAGTGGTAGAATTCTCGCCT	33	GlyGCC	5'-half	31	51	41	40	27	66	31	76	47	82	78	34	74	21	51	75	64	55	50	34	66	36	72	57	36	31	77	38	48	35	81	86	44	18	38	38	72	43	6	67	38	53	35	72	83
tRF-33-Z3M8ZLSSXUOLD2	TTGGTCGTGGTTGTAGTCCGTGCGAGAATACCA	33	GluTTC	3'-tRF	68	77	82	132	20	17	27	65	33	29	138	54	61	59	8	57	76	27	35	89	21	119	56	30	73	23	21	60	29	18	18	8	23	55	48	24	14	43	69	29	17	28	19	12	24
tRF-18-73FEWSD3	GTGGTAGAATTCTCGCCT	18	ValCAC	i-tRF	66	49	72	34	26	38	10	56	45	29	43	60	30	76	57	43	36	43	36	46	84	36	64	28	83	69	63	31	33	52	40	35	55	32	38	32	49	82	18	88	26	43	77	96	66
tRF-24-PW5SVP9NFB	GCCGTGATCGTATAGTGGTTAGTA	24	HisGTG	5'-tRF	58	31	61	3	1	18	57	28	19	39	33	114	73	112	10	9	23	36	21	26	107	15	21	54	18	36	27	2	23	105	36	17	29	7	12	23	11	20	99	189	14	2	11	56	30
tRF-18-0P583004	ACCAGGATGGCCGAGTGG	18	LeuTAA	5'-tRF	75	58	41	35	14	34	23	29	9	23	30	53	12	25	64	71	57	92	17	17	59	20	24	53	27	26	25	35	59	22	38	51	94	26	35	73	41	46	47	39	35	9	40	44	16
tRF-20-SP5830MM	GTCAGGATGGCCGAGCGGTC	20	LeuCAG	5'-tRF	14	54	50	9	36	40	46	34	21	46	19	73	28	86	23	16	31	11	15	16	69	28	51	28	55	38	37	56	14	41	12	20	29	46	20	18	26	5	49	82	14	51	57	52	28
tRF-40-XENDBP1IUUK7VZ0R	TGAATCTGACAACAGAGGCTTACGACCCCTTATTTACCCC	40	HisGTG	3'-half	6	46	32	8	16	25	34	10	21	42	269	30	89	72	19	26	17	4	17	72	13	26	20	24	97	62	23	80	26	28	34	24	17	260	112	59	12	43	56	13	29	12	11	23	2
tRF-35-Q1Q89P9L8422YR	GCGCCGCTGGTGTAGTGGTATCATGCAAGATTCCC	35	GlyCCC	5'-tRF	11	34	38	54	20	62	62	21	47	23	56	13	42	85	60	32	47	41	95	27	26	20	38	42	23	59	41	32	84	18	40	119	83	20	40	56	53	122	22	31	29	31	35	90	58
tRF-26-325UB1ZZK00	CCGGAGATGAAAACCTTTTTCCAAGG	26	ThrTGT	i-tRF	104	75	11	46	26	17	100	65	66	32	78	54	94	34	42	52	17	55	53	55	43	40	47	57	81	0	24	18	48	37	86	0	17	33	30	52	0	43	6	0	89	9	28	58	10
tRF-39-87R8WP9N1EWJQ7FV	TCCCTGGTGGTCTAGTGGTTAGGATTCGGCGCTCTCACC	39	GluCTC	5'-tRF	5	20	98	37	16	44	19	27	40	19	39	37	123	212	36	55	36	6	0	13	38	14	47	71	38	50	51	57	26	70	20	16	23	10	17	31	2	43	34	74	8	15	90	39	22
tRF-34-LR6LQ6S8V0J6HW	CGCCCGGATAGCTCAGTCGGTAGAGCATCAGACT	34	LysTTT	5'-half	77	18	80	37	42	27	23	36	35	23	17	46	59	21	57	38	43	23	14	37	24	40	51	12	38	23	62	69	22	84	15	56	51	31	45	45	21	25	31	24	26	74	100	53	46
tRF-25-6978WPRLXN	GGCTCGTTGGTCTAGGGGTATGATT	25	ProTGG	5'-tRF	8	6	11	0	19	22	14	22	17	36	19	62	54	92	25	7	10	20	9	3	161	32	15	17	25	8	21	4	22	66	46	11	36	25	28	23	2	72	112	38	17	5	17	65	55
tRF-33-DKNPNOYB7JXN0M	AAGGGCTTAGCTTAATTAAAGTGGCTGATTTGC	33	AlaTGC	5'-tRF	17	110	9	17	9	34	75	45	95	26	72	63	63	30	40	21	23	20	24	13	36	36	33	35	85	80	17	20	94	41	108	23	43	54	25	41	69	51	6	47	64	2	7	81	16
tRF-42-87R8WP9N1EWJQ72SJ	TCCCTGGTGGTCTAGTGGTTAGGATTCGGCGCTCTCACCGCC	42	GluCTC	5'-tRF	0	29	86	10	18	34	27	17	7	23	125	21	158	153	36	54	41	11	8	72	38	2	24	44	83	33	61	16	27	62	38	29	68	17	53	21	2	54	50	41	11	15	30	35	36
tRF-20-14PH5BZY	AGGTGGCACGGAGAATTTTG	20	GlnTTG	i-tRF	79	118	14	15	1	77	46	66	67	46	148	62	46	20	12	19	21	38	39	16	25	51	43	24	83	116	17	7	53	55	61	11	33	28	25	125	31	103	12	68	29	0	25	42	22
tRF-39-J09PNO2OF5KDYFHO	CAGAGTGTAGCTTAACACAAAGCACCCAACTTACACTTA	39	ValTAC	5'-tRF	1	60	13	13	8	36	10	18	173	39	172	27	65	66	42	19	35	86	3	39	11	2	27	21	76	66	12	5	47	17	28	17	55	32	25	265	20	87	0	27	17	10	5	96	18
tRF-46-7O58J0K8UMPLBIUBNXD	GTTAAGATGGCAGAGCCCGGTAATCGCATAAAACTTAAAACTTTAC	46	LeuTAA	5'-tRF	11	79	11	27	26	62	50	27	52	52	104	39	84	34	19	29	38	25	17	27	19	36	29	44	83	45	38	7	48	60	54	27	29	79	48	77	33	64	25	26	26	40	19	35	30
tRF-27-J09PNO2OF5J	CAGAGTGTAGCTTAACACAAAGCACCC	27	ValTAC	5'-tRF	24	102	44	17	11	29	25	12	93	29	62	28	20	15	21	22	15	54	36	13	82	8	29	15	76	77	12	42	80	15	22	17	55	59	41	125	5	149	31	29	38	10	15	100	15
tRF-32-XENDBP1IUUK7O	TGAATCTGACAACAGAGGCTTACGACCCCTTA	32	HisGTG	i-tRF	13	61	16	16	26	12	15	2	11	78	82	137	37	29	12	9	205	4	0	6	99	60	9	10	46	55	20	110	30	43	2	8	17	157	33	3	14	39	28	160	160	84	0	30	4
tRF-32-ZLBS5EOB3ZY6H	TTGTAAACCGGAGATGAAAACCTTTTTCCAAG	32	ThrTGT	i-tRF	23	60	29	37	26	83	104	95	71	49	108	31	44	80	8	54	24	18	122	34	82	22	33	36	58	2	26	11	55	70	43	0	49	40	40	28	0	68	22	1	32	0	69	81	14
tRF-18-1KVUY9DW	AGGGGTATGATTCTCGCT	18	ProTGG	i-tRF	10	4	57	0	1	18	25	18	2	19	9	121	63	97	25	3	25	36	0	16	155	19	15	22	55	25	17	2	12	138	55	11	58	16	18	18	0	15	74	209	5	2	21	111	40
tRF-39-86J8WPMN1E8Y7ZFV	TCCCACATGGTCTAGCGGTTAGGATTCCTGGTTTTCACC	39	GluTTC	5'-tRF	6	25	16	27	14	34	11	23	14	13	86	3	94	76	36	58	32	11	5	86	36	8	6	59	38	28	24	19	62	33	22	43	205	26	40	73	41	43	25	5	14	12	26	7	28
tRF-43-96L85DMKYUYRLHR0D2	TGTCACGCGGGAGACCGGGGTTCGATTCCCCGACGGGGAGCCA	43	AspGTC	3'-half	5	29	38	40	39	62	104	59	47	78	138	22	86	63	42	35	60	4	11	48	28	14	31	50	91	86	66	32	38	41	88	29	55	69	51	63	24	61	37	16	38	18	54	28	28
tRF-39-UEH3YD2BJ65YXEHL	TAAATATAGTTTAACCAAAACATCAGATTGTGAATCTGA	39	HisGTG	i-tRF	7	43	9	26	16	38	108	31	56	19	72	6	44	102	42	29	33	16	33	33	5	25	29	35	85	64	23	9	58	30	46	29	48	46	38	83	66	67	31	31	85	5	13	25	5
tRF-20-JKIWRNL3	CAGGGATTGTGGGTTCGAGT	20	ArgCCT	i-tRF	26	1	118	2	0	10	66	59	0	19	30	194	106	106	0	7	72	18	11	17	166	14	36	32	7	62	16	2	7	43	11	5	12	7	2	14	2	0	34	199	14	0	54	115	156
tRF-34-4R04SXQ3V2Y72E	CTCCCACATGGTCTAGCGGTTAGGATTCCTGGTT	34	GluTTC	5'-half	40	30	11	24	37	40	34	21	16	39	17	19	9	68	79	29	39	67	62	37	57	54	27	42	25	38	36	27	38	39	43	56	36	14	17	49	19	43	53	26	26	15	35	39	48
tRF-33-K5I34JRX6N380Q	CCCACATGGTCTAGCGGTTAGGATTCCTGGTTT	33	GluTTC	i-tRF	28	29	13	27	37	51	58	63	7	46	13	27	27	46	40	20	19	34	47	17	26	16	20	30	34	40	52	44	72	80	45	97	36	24	35	56	26	46	12	27	41	34	23	81	52
tRF-20-P4R8YP9L	GCATGGGTGGTTCAGTGGTA	20	GlyGCC	5'-tRF	7	12	63	1	4	4	32	31	21	55	24	62	42	179	25	10	15	54	15	9	403	32	9	19	92	41	13	12	9	114	46	14	36	45	20	41	2	108	130	114	8	2	61	65	16
tRF-37-0VL8K87SIRMM121	ACCGCCGCGGCCCGGGTTCGATTCCCGGTCAGGGAAC	37	GluTTC	3'-tRF	5	36	70	27	24	100	19	80	69	128	95	26	19	29	12	40	104	16	3	37	34	10	13	22	50	9	171	49	36	78	9	37	44	37	30	28	36	32	50	63	14	62	26	12	32
tRF-39-HXD3KY7SHRRNWJE2	ATCTAAAGGTCCCTGGTTCGATCCCGGGTTTCGGCACCA	39	PheGAA	3'-tRF	5	36	32	56	5	42	19	59	54	42	52	39	44	42	79	100	39	32	14	75	80	12	69	63	34	43	23	63	93	35	15	37	25	21	23	52	33	57	28	39	20	53	64	51	42
tRF-28-R9JP9P9NH50D	GGTTCCATAGTGTAGTGGTTATCACGTC	28	ValTAC	5'-tRF	41	37	22	56	27	25	38	12	45	75	8	13	19	51	30	48	28	67	20	0	15	44	13	48	13	45	24	19	29	28	129	81	59	18	43	70	31	39	31	18	35	12	45	12	28
tRF-24-202RBZ0I2Y	CAAAGCACCCAACTTACACTTAGG	24	ValTAC	i-tRF	111	120	11	49	21	54	28	15	49	32	67	64	26	66	17	5	31	22	27	9	1	51	17	19	41	33	25	2	48	37	26	11	26	95	36	93	43	97	12	42	35	10	1	42	18
tRF-33-RK9P4P9L5FZUDP	GGGGGTGTAGCTCAGTGGTAGAGCATTTGACTG	33	CysGCA	5'-half	33	17	54	8	14	17	23	27	19	52	26	71	61	131	15	26	36	34	35	17	219	14	29	46	34	21	34	22	27	99	40	24	53	11	15	45	9	18	28	113	23	3	38	47	63
tRF-29-XENDBP1IUU1J	TGAATCTGACAACAGAGGCTTACGACCCC	29	HisGTG	i-tRF	28	30	9	18	29	40	15	23	33	72	65	62	34	29	12	6	62	2	11	20	78	69	22	42	58	40	21	56	23	45	4	2	8	134	68	28	29	90	22	130	216	59	21	62	6
tRF-31-R9JP9P9NH5HYD	GGTTCCATAGTGTAGTGGTTATCACATCTGC	31	ValTAC	5'-tRF	60	48	34	89	67	42	58	51	50	108	30	19	47	34	25	37	49	58	47	6	93	87	47	57	69	47	30	15	17	28	68	32	34	37	53	35	14	14	18	39	95	12	76	17	58
tRF-28-PSQP4PW3FJD0	GCCCGGCTAGCTCAGTCGGTAGAGCATG	28	LysCTT	5'-tRF	55	30	36	62	46	32	27	46	28	52	21	42	39	25	34	41	15	48	29	37	26	26	33	32	46	21	23	69	34	16	40	29	81	39	66	87	29	72	34	55	32	90	76	33	20
tRF-33-QJ3KYU4RRWRBD2	GCGGCCCGGGTTCGACTCCCGGTGTGGGAACCA	33	GluTTC	3'-tRF	0	58	18	32	22	36	89	31	30	52	30	29	49	38	30	60	28	13	3	37	128	12	13	32	23	23	15	20	27	45	6	37	154	10	33	7	67	21	6	26	35	43	54	12	44
tRF-38-2R1HPSR9O9337KR	CACCCAGGCGGCCCGGGTTCGACTCCCGGTGTGGGAAC	38	GluTTC	3'-half	1	56	34	48	33	55	42	59	204	121	21	14	29	25	32	23	60	11	8	17	28	12	15	6	25	33	67	22	35	45	20	29	29	20	33	10	82	39	15	27	29	49	35	14	36
tRF-44-V29K9UV36562IZ6NH2	TAGGATGGGGTGTGATAGGTGGCACGGAGAATTTTGGATTCTCA	44	GlnTTG	5'-tRF	8	53	9	5	13	36	54	31	23	42	91	11	71	140	27	23	22	9	5	100	3	24	22	46	69	45	32	11	77	39	38	48	66	78	45	101	62	83	15	27	29	3	16	31	10
tRF-19-VKS4I71W	TAGGGGTATGATTCTCGCT	19	ProTGG	i-tRF	26	8	50	3	1	25	21	22	4	19	9	98	52	179	8	9	10	34	15	13	130	19	31	43	46	52	30	5	7	138	61	17	36	32	5	23	2	41	56	185	5	0	9	113	33
tRF-17-Q2FWQ8M	GCGGAAGCGTGCTGGGC	17	ThrCGT	i-tRF	80	20	107	10	7	19	46	53	26	49	8	54	49	59	23	63	36	20	17	41	95	20	40	36	38	4	32	20	10	70	15	10	44	20	23	10	16	21	31	93	26	59	123	51	28
tRF-27-8NRS9NS334K	TCATTGGTCGTGGTTGTAGTCCGTGCG	27	GluTTC	i-tRF	21	55	20	54	41	79	54	55	28	69	73	31	29	106	8	17	7	65	32	34	72	34	74	48	100	76	18	7	71	97	24	16	8	10	15	42	53	14	18	26	41	6	35	51	32
tRF-25-KB0MFN7BWU	CCAAAACATCAGATTGTGAATCTGA	25	HisGTG	i-tRF	28	37	24	38	21	15	25	33	36	19	48	28	30	25	27	22	11	18	33	6	30	12	88	49	67	119	33	13	75	44	83	26	33	14	41	32	46	41	0	23	35	0	28	58	37
tRF-24-I7JKIKYUK3	ATTCTCAGGGATGGGTTCGATTCT	24	GlnTTG	i-tRF	41	82	18	27	18	76	54	53	119	82	30	39	32	38	15	12	15	32	41	37	65	40	65	40	52	52	19	9	64	47	65	16	36	26	25	140	45	43	18	48	71	3	35	81	38
tRF-31-J8O9YEKPRS93E	CATGGGACTCTTAATCCCAGGGTCGTGGGTT	31	LysCTT	i-tRF	12	2	11	1	0	9	18	15	4	16	0	117	52	225	14	11	15	11	12	19	217	10	3	35	27	55	32	1	7	92	24	8	24	21	0	9	5	0	56	115	20	0	17	105	128
tRF-25-RKIP4OI3FJ	GGGGGATTAGCTCAAATGGTAGAGC	25	AlaAGC	5'-tRF	77	29	45	13	13	29	100	19	64	39	43	63	108	51	19	12	106	58	14	27	45	36	11	73	77	19	29	9	34	43	65	37	49	36	25	21	12	86	40	78	5	24	45	30	22
tRF-17-2YU04DQ	CACTGTAAAGCTAACTT	17	LysTTT	5'-tRF	52	123	9	48	26	29	112	70	81	36	78	21	17	8	4	13	7	25	65	13	28	18	49	26	31	23	16	1	44	37	58	21	6	56	30	45	43	75	6	20	47	0	23	54	38
tRF-31-PIR8YP9LON4VD	GCACTGGTGGTTCAGTGGTAGAATTCTCGCC	31	ValCAC	5'-half	83	41	29	84	41	38	46	46	52	49	34	35	29	8	51	48	22	74	32	24	51	75	60	55	44	23	30	33	35	24	58	21	34	23	58	14	14	14	25	22	50	37	35	40	36
tRF-35-L85DMKYUYRLHR0	CGCGGGAGACCGGGGTTCGATTCCCCGACGGGGAG	35	AspGTC	i-tRF	47	13	128	32	5	27	19	44	33	32	91	33	44	21	45	38	62	9	8	62	40	16	29	32	75	23	22	34	13	35	24	35	19	28	38	56	16	36	113	44	14	68	104	14	24
tRF-34-RKVP4PRL5FZUHM	GGGGGTATAGCTCAGGGGTAGAGCATTTGACTGC	34	CysGCA	5'-half	11	18	61	65	11	12	34	36	76	46	26	31	44	136	53	38	83	18	32	0	61	8	18	50	21	35	24	39	23	84	61	65	53	34	25	21	4	32	28	57	23	21	104	24	34
tRF-24-7SERM492E2	GTTCGACTCCCGGTGTGGGAACCA	24	GluTTC	3'-tRF	18	34	16	103	29	40	38	46	54	42	47	42	22	34	12	29	22	11	5	55	28	8	31	10	27	4	18	38	14	39	9	67	83	36	33	38	36	86	18	26	50	31	83	31	42
tRF-30-K5I34JRX6N38	CCCACATGGTCTAGCGGTTAGGATTCCTGG	30	GluTTC	i-tRF	18	36	16	81	31	40	73	21	28	23	8	27	22	42	40	15	22	27	44	3	45	30	15	36	27	52	30	28	48	26	65	62	59	28	28	45	7	28	6	22	29	37	45	46	12
tRF-29-325UB1ZZK0HU	CCGGAGATGAAAACCTTTTTCCAAGGACA	29	ThrTGT	i-tRF	45	44	50	13	29	6	89	55	61	95	30	55	34	72	12	43	26	30	59	27	43	28	87	36	128	0	33	14	36	68	70	0	32	28	40	73	0	25	6	0	44	18	28	62	14
tRF-50-7O58J0K8UMPLBIUBNXJM	GTTAAGATGGCAGAGCCCGGTAATCGCATAAAACTTAAAACTTTACAGTC	50	LeuTAA	5'-tRF	13	58	18	21	20	44	93	23	42	32	73	33	54	42	15	26	43	9	14	55	11	30	27	50	85	40	29	10	44	20	36	29	29	76	30	84	38	72	31	18	44	21	11	21	26
tRF-26-JYSWRYVMMV0	CATTGGTCGTGGTTGTAGTCCGTGCG	26	GluTTC	i-tRF	45	72	29	78	13	29	77	59	40	72	34	26	52	68	30	46	19	46	32	3	40	44	56	36	71	26	23	3	79	20	106	5	23	39	30	21	33	39	9	52	44	21	26	19	36
tRF-48-7O58J0K8UMPLBIUBNXDH	GTTAAGATGGCAGAGCCCGGTAATCGCATAAAACTTAAAACTTTACAG	48	LeuTAA	5'-tRF	5	46	36	21	7	44	77	48	61	42	56	19	37	68	10	52	20	11	35	27	19	24	20	24	46	33	48	9	52	33	36	27	53	50	63	66	45	72	15	24	29	0	40	15	22
tRF-32-RKVP4PRL5FNU3	GGGGGTATAGCTCAGGGGTAGAGCACTTGACT	32	CysGCA	5'-half	45	13	43	37	20	14	42	36	26	36	34	62	37	131	19	27	43	23	14	13	70	10	11	38	50	23	30	11	17	124	65	48	51	23	23	35	9	14	37	132	23	6	42	19	44
tRF-39-XENDBP1IUUK7VZEJ	TGAATCTGACAACAGAGGCTTACGACCCCTTATTTACCC	39	HisGTG	3'-half	0	37	11	5	16	2	31	4	4	6	325	59	86	59	12	12	36	2	14	62	19	44	15	14	56	52	11	122	46	4	4	18	19	365	66	35	14	10	100	18	17	24	7	8	18
tRF-32-2YU04DYJIO3ZO	CACTGTAAAGCTAACTTAGCATTAACCTTTTA	32	LysTTT	5'-tRF	31	159	6	10	14	44	93	68	107	69	73	55	37	38	19	10	32	0	38	20	13	22	27	40	73	45	25	9	43	14	99	21	19	60	15	49	29	39	3	44	65	21	2	19	20
tRF-30-YSV4V47Q2WW1	TTCCGTAGTGTAGTGGTTATCACGTTCGCC	30	ValCAC	i-tRF	15	29	52	28	42	50	39	22	17	52	62	17	34	46	10	12	10	18	39	9	32	21	21	26	62	64	18	43	20	24	44	26	58	36	33	51	26	41	56	22	38	27	44	31	22
tRF-40-F8DHXY6RHDK2RSI2	AGCGGAAGCGTGCTGGGCCCATAACCCAGAGGTCGATGGA	40	MetCAT	i-tRF	0	30	45	2	5	25	46	55	28	32	78	66	240	72	60	4	38	4	5	79	84	12	81	87	50	90	57	5	32	103	34	13	12	31	20	52	4	43	50	130	5	3	35	62	42
tRF-27-18YKISQI45K	AGTGGTTAGGATTCGGCGCTCTCACCG	27	GluCTC	i-tRF	73	18	45	94	11	29	62	36	0	39	4	69	27	144	34	23	3	30	8	37	131	12	13	69	54	28	44	5	9	91	34	10	21	11	20	17	9	18	53	82	5	12	54	47	52
tRF-20-9LON4VN1	TGGTAGAATTCTCGCCTGCC	20	GlyGCC	i-tRF	2	20	11	19	21	34	36	25	134	216	24	18	10	10	36	8	65	20	6	3	9	12	11	31	99	33	100	20	20	33	106	11	16	32	43	32	29	20	6	12	29	5	21	6	16
tRF-41-V29K9UV36562IZ6ND	TAGGATGGGGTGTGATAGGTGGCACGGAGAATTTTGGATTC	41	GlnTTG	5'-tRF	13	49	13	29	24	81	50	40	40	39	43	30	22	102	27	23	22	2	20	41	22	44	11	53	48	59	27	11	54	35	56	32	51	20	48	70	16	97	22	18	11	0	26	10	18
tRF-36-N2ZPQR16ZSIJ7KE	CTGGATTTAGGCTCCAGTCATTTCGATGGCGTGGGT	36	LeuTAG	i-tRF	23	13	9	43	29	34	58	27	45	78	17	55	64	21	40	34	9	34	62	20	202	36	27	55	58	55	30	6	35	74	47	21	29	15	28	52	26	39	3	85	11	6	59	56	42
tRF-26-PW5SVP9N15E	GCCGTGATCGTATAGTGGTTAGTACT	26	HisGTG	5'-tRF	70	24	31	24	21	29	36	36	39	85	67	91	40	25	38	8	23	45	30	62	55	41	9	43	78	25	34	19	28	63	32	20	38	19	15	51	5	77	56	95	5	10	21	31	22
tRF-36-KB0MFN7BWU2F5JE	CCAAAACATCAGATTGTGAATCTGACAACAGAGGCT	36	HisGTG	i-tRF	4	68	11	15	3	66	50	26	52	59	105	37	38	56	47	32	26	38	45	9	38	30	23	38	76	83	20	14	53	61	61	2	31	48	10	51	17	41	24	44	32	5	19	39	15
tRF-27-9N1EWJQ72SJ	TGGTTAGGATTCGGCGCTCTCACCGCC	27	GluCTC	i-tRF	50	61	109	18	37	14	42	29	26	65	86	35	29	51	30	17	17	18	86	10	11	18	13	34	46	19	71	27	18	33	20	16	42	34	120	17	21	25	66	50	2	31	85	47	22
tRF-32-M1M3WD8S746D2	CGGCCCGGGTTCGACTCCCGGTGTGGGAACCA	32	GluTTC	3'-tRF	8	24	45	51	20	40	69	40	57	65	86	33	24	17	12	10	15	2	8	20	55	24	22	20	44	16	16	21	17	39	34	84	70	21	53	66	57	64	9	72	47	34	95	33	54
tRF-27-PW5SVP9N155	GCCGTGATCGTATAGTGGTTAGTACTC	27	HisGTG	5'-tRF	39	27	33	17	29	31	7	31	21	78	57	83	26	35	14	18	21	27	12	66	67	60	27	17	27	30	22	60	11	33	10	8	16	30	38	51	20	61	99	106	8	40	23	12	10
tRF-26-Z3M8ZLSSXU0	TTGGTCGTGGTTGTAGTCCGTGCGAG	26	GluTTC	i-tRF	28	51	38	75	26	76	85	74	45	75	117	31	17	46	12	15	20	55	14	27	43	40	60	34	124	74	30	14	48	53	45	21	2	23	53	52	24	39	15	37	53	21	11	31	34
tRF-42-J09PNO2OF5KDYFNPL	CAGAGTGTAGCTTAACACAAAGCACCCAACTTACACTTAGGA	42	ValTAC	5'-tRF	1	43	9	11	14	20	10	6	99	26	244	17	50	66	76	8	55	29	27	59	0	8	9	52	74	130	15	13	61	33	40	14	38	61	20	83	75	180	24	20	29	8	3	56	5
tRF-35-EH623K7SIR3DR2	ACGCGGGAGACCGGGGTTCGATTCCCCGACGGGGA	35	AspGTC	i-tRF	15	44	54	56	11	14	27	53	69	55	8	27	52	51	53	24	79	30	11	31	17	8	31	59	27	33	66	14	55	70	47	62	25	21	28	17	31	68	66	44	26	28	54	35	44
tRF-32-UDM0IBB7Z92K1	TAAACCGGAGATGAAAACCTTTTTCCAAGGAC	32	ThrTGT	i-tRF	88	41	29	29	9	38	73	74	69	32	104	38	22	38	21	26	114	44	38	41	53	16	54	48	104	0	33	13	25	51	63	2	34	37	38	31	0	7	3	0	50	0	19	65	16
tRF-27-7X9PN547202	GTTTATGTAGCTTACCTCCTCAAAGCA	27	PheGAA	5'-tRF	60	67	27	10	3	27	62	36	40	19	17	29	24	4	23	32	13	55	92	6	22	48	6	20	25	23	15	9	19	37	20	40	17	43	12	98	70	90	3	95	109	6	76	138	69
tRF-32-I7JKIKYUY9H3J	ATTCTCAGGGATGGGTTCGATTCTCATAGTCC	32	GlnTTG	i-tRF	48	53	11	40	13	70	124	74	61	78	82	38	37	59	10	24	15	39	56	55	15	38	49	48	75	47	21	5	34	18	65	13	17	23	5	115	19	46	9	42	32	9	40	58	24
tRF-35-QKF1R38E8RO86J	GCGGGAGACCGGGGTTCAATTCCCCGACGGGGAGC	35	AspGTC	3'-tRF	13	30	25	27	16	42	15	42	0	55	21	61	17	25	25	48	43	25	3	41	13	26	38	20	38	21	16	179	15	14	18	16	23	31	12	31	31	21	59	44	20	40	30	33	14
tRF-33-BF82Z4D7OOJ0DW	AAACATCAGATTGTGAATCTGACAACAGAGGCT	33	HisGTG	i-tRF	10	60	16	15	1	47	50	41	34	46	86	56	16	71	10	12	120	16	33	6	51	38	19	29	90	44	32	1	55	35	34	35	26	18	31	46	11	56	31	34	32	18	13	35	16
tRF-21-FP18LPMB0	AGCAGAGTGGCGCAGCGGAAG	21	MetCAT	5'-tRF	18	5	25	8	9	23	38	29	7	59	13	59	34	174	12	18	7	39	29	27	338	30	27	38	62	21	21	6	11	95	29	27	27	42	23	0	24	97	31	98	11	3	38	35	28
tRF-28-J09PNO2OF5D2	CAGAGTGTAGCTTAACACAAAGCACCCA	28	ValTAC	5'-tRF	24	89	11	17	13	9	0	7	136	26	67	20	30	30	23	12	16	84	12	9	21	6	21	26	88	72	21	13	36	11	22	8	46	25	28	209	11	165	12	20	35	13	5	119	28
tRF-33-PSQP4PW3FJI0V	GCCCGGCTAGCTCAGTCGGTAGAGCATGAGACC	33	LysCTT	5'-half	21	24	57	2	57	23	3	12	19	3	34	37	29	12	25	24	47	46	17	58	9	50	51	12	27	26	34	89	19	28	4	13	23	36	23	31	36	25	220	26	32	118	21	24	22
tRF-32-9UHY0DFKN5OR3	TGTGAATCTGACAACAGAGGCTTACGACCCCT	32	HisGTG	i-tRF	107	75	11	18	48	53	19	63	30	36	104	41	22	25	17	40	9	65	23	20	42	50	96	20	33	52	21	20	55	26	20	0	29	57	7	59	24	54	28	65	68	9	35	65	20
tRF-29-VEX0K3XN13IQ	TAGATTGAAGCCAGTTGATTAGGGTGCTT	29	AsnGTT	5'-tRF	47	68	16	32	11	66	50	14	21	13	39	43	14	34	30	26	15	13	11	0	5	30	27	32	36	62	18	3	48	18	29	18	21	40	23	63	14	169	15	55	83	6	14	21	34
tRF-17-ML5F923	CGGTAGAGCATGGGACT	17	LysCTT	i-tRF	39	35	26	49	14	43	25	33	28	36	24	36	8	10	32	30	33	52	30	19	46	32	25	31	34	47	22	29	28	35	20	26	77	34	46	18	43	51	18	18	59	45	57	18	15
tRF-40-W3FJI0E7UM8KSWRN	TCGGTAGAGCATGAGACTCTTAATCTCAGGGTCGTGGGTT	40	LysCTT	i-tRF	3	6	34	0	0	17	31	23	2	32	4	77	267	204	23	7	36	6	8	31	95	6	22	65	29	40	43	10	18	157	43	0	23	8	12	17	2	14	25	113	5	6	28	72	103
tRF-34-BDHPIWOMXF02IW	AAAACATCAGATTGTGAATCTGACAACAGAGGCT	34	HisGTG	i-tRF	17	52	0	9	8	34	90	31	67	19	96	32	16	76	6	38	23	29	48	66	36	34	29	28	78	38	20	4	56	33	102	14	21	66	43	23	5	56	31	34	62	10	17	37	15
tRF-17-9LON4V3	TGGTAGAATTCTCGCCT	17	ValCAC	i-tRF	50	22	52	24	14	25	39	50	52	42	33	58	30	30	25	43	28	25	33	23	65	36	31	68	58	50	59	37	42	37	61	29	50	28	56	41	46	46	0	25	26	32	53	77	32
tRF-18-MN1E8Y0E	CGGTTAGGATTCCTGGTT	18	GluTTC	i-tRF	63	24	28	30	19	25	61	23	19	13	33	28	4	35	23	30	28	27	15	36	82	21	35	42	78	25	21	12	26	22	34	35	65	14	15	27	17	82	24	57	8	48	65	39	6
tRF-33-6SM83O9EDJSYDE	GGCCGCGTGGCCTAATGGATAAGGCGTCTGATT	33	ArgCCG	5'-half	0	5	2	0	16	4	0	17	7	32	0	53	4	63	23	15	17	4	8	6	11	50	4	4	1	23	24	84	13	24	24	5	62	27	28	49	33	21	103	22	59	34	14	21	46
tRF-38-9LON4VN1EH6KK80E	TGGTAGAATTCTCGCCTGCCACGCGGGAGGCCCGGGTT	38	GlyGCC	i-tRF	6	13	86	8	9	10	46	21	16	29	30	74	128	106	42	7	20	11	8	27	59	16	31	50	66	47	29	8	13	138	18	13	23	8	5	14	4	43	110	225	2	3	33	19	38
tRF-42-96L85DMKYUYRLHR0J	TGTCACGCGGGAGACCGGGGTTCGATTCCCCGACGGGGAGCC	42	AspGTC	3'-half	3	58	18	51	46	76	89	29	38	26	138	26	91	55	66	48	45	6	8	31	7	28	24	73	64	59	59	27	18	39	47	13	6	10	56	59	19	25	66	22	20	6	21	21	10
tRF-32-1ER37E14PH5BQ	AGGATGGGGTGTGATAGGTGGCACGGAGAATT	32	GlnTTG	i-tRF	87	104	52	59	26	89	46	97	69	98	69	45	37	17	10	23	43	37	44	37	21	30	110	50	52	28	28	9	23	26	27	18	19	42	17	73	26	32	22	72	56	0	28	72	24
tRF-34-9O08F4BDNZ8OIR	TGTAAACCGGAGATGAAAACCTTTTTCCAAGGAC	34	ThrTGT	i-tRF	21	65	25	16	13	25	116	76	66	65	91	49	42	51	32	54	55	25	65	41	42	44	42	26	58	0	36	11	26	49	52	0	23	31	35	21	0	18	3	0	35	0	16	40	10
tRF-25-9MVKS4I7LZ	TGGTCTAGGGGTATGATTCTCGCTT	25	ProTGG	i-tRF	3	12	22	0	0	20	21	20	6	26	0	82	46	184	25	4	10	36	33	3	167	8	5	12	20	38	19	5	6	92	32	17	19	9	20	9	2	20	124	180	23	5	17	58	22
tRF-17-73FEWSJ	GTGGTAGAATTCTCGCC	17	ValCAC	i-tRF	60	47	61	38	14	27	39	25	26	13	14	39	32	51	14	22	20	59	55	13	111	28	21	52	71	25	34	4	33	30	42	17	53	37	36	32	17	20	37	58	38	27	48	37	37
tRF-26-0OBQJE9UHYB	ACCAAAACATCAGATTGTGAATCTGA	26	HisGTG	i-tRF	21	24	24	34	14	15	28	42	45	32	28	41	14	56	14	24	11	18	45	0	17	6	39	40	69	75	29	4	39	37	44	2	14	19	20	23	69	36	0	14	53	0	11	35	11
tRF-17-RKVP4PP	GGGGGTATAGCTCAGTG	17	CysGCA	5'-tRF	39	39	42	22	14	29	25	18	39	26	14	39	6	46	29	19	20	27	12	16	123	10	45	31	20	27	15	45	53	35	14	17	87	25	41	27	17	36	12	34	29	37	52	65	10
tRF-24-PYRP4PW3ES	GCCTGGGTAGCTCAGTCGGTAGAG	24	LysTTT	5'-tRF	55	36	9	67	37	42	100	19	50	42	52	29	7	17	51	10	32	111	59	6	53	111	15	63	64	23	14	6	27	2	174	18	47	50	89	28	9	64	34	39	17	0	50	8	38
tRF-21-PS5P4PW3B	GCCCGGATAGCTCAGTCGGTA	21	LysTTT	5'-tRF	60	51	34	73	29	21	15	42	7	23	21	39	17	59	42	46	17	16	14	37	68	28	36	59	66	28	22	20	31	41	58	37	51	40	61	14	26	43	3	35	14	6	33	21	26
tRF-17-WS72092	TCTCGGTGGAACCTCCA	17	GlnCTG	3'-tRF	50	17	118	54	39	12	11	27	21	19	13	33	2	12	23	40	15	32	26	10	26	38	18	30	25	21	14	33	23	26	13	21	40	4	17	38	21	7	75	20	2	34	59	33	24
tRF-34-18VBY9PYKHM2IV	AGTGGTAGAATTCTCGCCTGCCACGCGGGAGGCC	34	GlyGCC	i-tRF	25	12	32	5	0	17	19	6	9	29	4	78	71	85	45	12	32	37	11	27	74	22	31	50	69	57	30	0	9	86	27	18	12	15	12	45	9	46	37	132	8	3	28	42	30
tRF-36-FN7BWU2F5JYH0RE	AGATTGTGAATCTGACAACAGAGGCTTACGACCCCT	36	HisGTG	i-tRF	13	44	20	27	27	57	58	59	73	19	169	11	37	38	12	34	55	51	29	55	26	38	47	30	85	31	24	19	34	49	63	16	21	39	84	21	16	61	22	33	62	6	40	40	34
tRF-32-HQ9M739P8WQ0F	ATCATTGGTCGTGGTTGTAGTCCGTGCGAGAA	32	GluTTC	i-tRF	53	85	27	54	14	19	19	57	50	19	78	34	47	85	8	24	28	62	26	48	15	36	20	30	97	43	24	8	31	18	122	10	42	20	33	24	24	28	12	63	44	28	26	17	22
tRF-38-KPQJ3KYU4RRWRBD2	CCCAGGCGGCCCGGGTTCGACTCCCGGTGTGGGAACCA	38	GluTTC	3'-tRF	1	24	34	48	26	40	38	21	76	46	34	25	47	42	17	23	55	0	23	13	53	16	40	34	38	52	31	16	80	55	40	65	42	30	28	31	24	75	9	14	26	21	73	58	48
tRF-23-9MV47P59D9	TGGTCTAGTGGTTAGGATTCGGC	23	GluCTC	i-tRF	20	70	9	17	29	38	43	22	8	39	19	25	14	30	40	24	15	16	15	0	67	8	5	24	58	47	49	5	56	30	18	59	24	41	56	23	34	123	18	11	20	0	15	18	47
tRF-21-R29P4P9L0	GGGGATGTAGCTCAGTGGTAG	21	AlaTGC	5'-tRF	35	17	22	8	9	6	23	27	9	6	8	46	76	85	25	21	17	58	3	13	181	14	33	42	52	23	21	26	11	101	24	2	12	8	15	21	4	10	28	173	8	9	52	56	65
tRF-35-R008R959KUMKF6	GGGAGACCGGGGTTCGATTCCCCGACGGGGAGCCA	35	AspGTC	3'-tRF	10	41	32	43	5	47	31	27	19	39	52	34	17	42	25	46	49	6	26	6	68	8	22	44	17	38	42	9	19	26	29	24	79	42	35	21	50	28	9	63	26	9	47	19	22
tRF-34-68K87SERM492E2	GGCGGCCCGGGTTCGACTCCCGGTGTGGGAACCA	34	GluTTC	3'-tRF	1	32	22	24	9	27	23	55	14	26	30	22	17	25	8	52	15	2	0	13	93	0	29	34	19	21	27	16	21	31	13	43	171	24	23	7	19	28	3	29	11	24	52	26	46
tRF-17-8SPOX52	TCCCGGCCAATGCACCA	17	GlyGCC	3'-tRF	10	29	39	20	28	40	3	15	10	13	4	24	4	30	8	21	23	16	3	9	48	30	17	22	18	16	10	18	15	24	12	17	53	14	41	18	8	36	298	16	20	40	32	33	10
tRF-35-JJ6RRNLIK898O1	CAGGCGGCCCGGGTTCGACTCCCGGTGTGGGAACC	35	GluTTC	3'-tRF	18	37	22	65	27	55	62	40	64	55	39	38	42	25	27	30	22	30	26	41	34	8	45	24	25	19	33	49	26	35	18	24	23	10	33	21	19	50	12	42	23	31	47	31	38
tRF-35-Q99P9P9NH57S36	GCTTCTGTAGTGTAGTGGTTATCACGTTCGCCTCA	35	ValCAC	5'-half	35	49	18	56	52	57	42	36	16	36	43	13	17	42	17	51	38	48	26	20	17	16	38	26	40	57	45	30	67	51	31	75	27	40	20	52	36	25	15	20	32	24	7	24	26
tRF-35-ROHL7X0OBQJE9U	GGTAAATATAGTTTAACCAAAACATCAGATTGTGA	35	HisGTG	5'-tRF	8	92	4	24	11	27	81	53	83	36	60	30	37	63	25	13	17	6	14	17	26	10	22	28	93	93	18	6	47	55	79	21	14	13	28	38	24	43	12	16	47	3	11	21	12
tRF-19-S3M830JZ	GTAGTCGTGGCCGAGTGGT	19	SerTGA	5'-tRF	33	42	32	46	22	40	31	14	14	32	43	42	17	63	30	40	19	41	23	3	84	26	20	42	23	38	24	29	56	45	49	18	57	13	35	17	43	32	6	33	41	34	78	17	18
tRF-41-2YU04DYJIO3ZU3U0B	CACTGTAAAGCTAACTTAGCATTAACCTTTTAAGTTAAAGA	41	LysTTT	5'-tRF	8	58	11	24	26	53	93	57	90	36	230	35	99	76	23	26	20	0	20	58	5	6	31	14	85	62	32	10	85	20	68	13	32	91	12	73	48	50	3	11	35	0	14	15	6
tRF-40-D8H0PMF732Q86N7K	AATGGATAAGGCATCAGCCTCCGGAGCTGGGGATTGTGGG	40	ArgCCG	i-tRF	5	1	13	0	1	17	34	42	0	42	0	77	180	127	15	3	32	16	11	93	170	4	18	38	13	81	42	3	10	33	18	8	12	5	2	14	0	39	110	55	11	3	16	69	69
tRF-19-1YIF54IZ	AGTTGATGCAGAGTGGGGT	19	AlaTGC	i-tRF	36	56	25	24	16	49	81	46	11	36	125	50	34	34	15	32	26	48	32	17	30	115	63	0	73	50	36	8	1	35	36	21	10	33	33	42	19	36	66	39	97	6	16	88	28
tRF-19-I2669KK4	ATGGAGGCCATGGGGTTGG	19	SerTGA	i-tRF	36	61	20	18	14	57	100	36	14	75	47	57	14	42	6	48	13	76	44	17	82	67	47	95	95	107	33	4	62	41	38	32	19	27	35	42	24	36	15	37	71	6	19	83	32
tRF-21-WD8S746DD	TCGACTCCCGGTGTGGGAACC	21	GluTTC	3'-tRF	26	29	64	32	52	34	46	38	262	29	21	26	47	12	42	13	30	0	8	10	21	14	40	46	23	23	32	25	18	60	36	13	17	21	38	38	9	14	15	14	14	56	42	26	30
tRF-27-XENDBP1IUUJ	TGAATCTGACAACAGAGGCTTACGACC	27	HisGTG	i-tRF	6	24	11	10	5	14	38	19	7	98	34	58	12	55	8	6	256	9	11	20	21	12	13	30	44	23	34	31	29	14	24	2	10	89	40	17	24	43	0	72	335	40	11	23	8
tRF-23-WPMN1E8Y0E	TCTAGCGGTTAGGATTCCTGGTT	23	GluTTC	i-tRF	317	30	48	35	29	14	50	6	14	3	47	57	14	55	34	65	36	218	101	13	74	62	13	53	21	67	53	29	35	18	52	24	25	15	17	10	21	25	37	20	26	53	38	31	12
tRF-30-Z3M8ZLSSXUOL	TTGGTCGTGGTTGTAGTCCGTGCGAGAATA	30	GluTTC	i-tRF	73	58	48	27	5	34	31	36	59	29	130	51	22	25	15	43	129	25	20	31	21	26	33	34	102	45	18	33	31	10	22	5	12	101	30	42	16	43	34	65	20	59	19	10	22
tRF-31-SB325UB1ZZK00	GTAAACCGGAGATGAAAACCTTTTTCCAAGG	31	ThrTGT	i-tRF	38	49	27	21	16	14	69	53	69	23	112	45	37	0	30	40	22	27	59	13	49	20	45	40	69	0	33	14	29	57	43	0	21	42	33	31	0	54	9	0	47	0	14	53	14
tRF-32-9O08F4BDNZ8O4	TGTAAACCGGAGATGAAAACCTTTTTCCAAGG	32	ThrTGT	i-tRF	48	68	9	35	26	29	54	63	40	26	104	47	76	46	25	44	32	27	47	27	19	48	27	40	95	0	28	7	14	24	56	0	27	28	40	35	0	32	3	0	32	0	21	62	12
tRF-17-R29P4PP	GGGGATGTAGCTCAGTG	17	AlaTGC	5'-tRF	65	36	41	35	14	32	15	40	9	36	0	65	22	55	32	17	9	39	8	31	47	22	76	12	48	7	22	72	22	37	4	32	19	20	10	49	26	3	12	67	11	74	45	40	26
tRF-42-7X0OBQJE9UHY0DFK3	GTTTAACCAAAACATCAGATTGTGAATCTGACAACAGAGGCT	42	HisGTG	i-tRF	3	31	3	17	1	18	50	33	34	23	81	12	16	25	14	57	30	18	12	105	36	15	25	19	118	19	49	5	64	8	112	14	55	46	87	55	14	20	56	51	35	5	17	35	6
tRF-22-FP18LPMBM	AGCAGAGTGGCGCAGCGGAAGC	22	MetCAT	5'-tRF	21	18	38	16	7	19	66	19	4	46	8	42	56	127	15	15	17	60	17	41	78	22	20	22	75	21	20	0	22	60	54	18	21	28	20	10	2	57	59	96	26	6	11	26	18
tRF-24-JYSWRYVMH0	CATTGGTCGTGGTTGTAGTCCGTG	24	GluTTC	i-tRF	57	72	16	51	3	42	42	51	35	46	39	26	24	63	15	21	20	55	5	17	49	46	47	26	50	38	15	8	26	28	88	8	6	33	17	45	26	18	28	20	41	24	35	21	20
tRF-20-1690PQR3	AGTCATGGAGGCCATGGGGT	20	SerTGA	i-tRF	21	51	13	111	31	70	58	42	28	39	47	27	9	34	19	27	30	39	17	17	63	67	27	32	52	86	24	10	35	72	34	24	19	21	38	35	29	46	15	27	41	0	28	79	32
tRF-23-VKS4I7MN04	TAGGGGTATGATTCTCGGTTTGG	23	ProTGG	i-tRF	28	3	50	2	0	21	15	21	4	13	13	149	59	89	10	7	38	18	8	10	145	12	40	14	25	26	39	1	2	97	47	0	17	15	0	10	0	10	44	205	5	3	19	70	48
tRF-22-SP5830MMO	GTCAGGATGGCCGAGCGGTCTA	22	LeuCAG	5'-tRF	16	24	29	19	13	34	36	28	21	42	4	39	52	15	19	16	18	0	27	23	76	8	19	12	55	36	24	6	41	35	10	65	26	14	23	27	2	41	43	77	17	13	36	56	42
tRF-29-OB1690PQR3J9	GAAAAAGTCATGGAGGCCATGGGGTTGGC	29	SerTGA	5'-half	16	46	22	5	5	62	69	36	38	29	60	39	7	21	10	40	19	39	101	31	19	89	11	108	71	69	15	9	51	20	61	10	8	24	17	66	48	57	25	50	97	3	30	58	26
tRF-30-RK9P4P9L5HMV	GGGGGTGTAGCTCAGTGGTAGAGCGCGTGC	30	AlaCGC	5'-tRF	8	25	41	5	29	14	7	12	16	23	26	43	14	25	42	26	20	9	17	31	24	40	15	14	21	14	18	64	6	14	40	16	23	36	53	14	26	7	50	50	17	56	50	10	26
tRF-32-KF9MVH7P59N3Q	CCACATGGTCTAGCGGTTAGGATTCCTGGTTT	32	GluTTC	i-tRF	6	37	16	24	35	53	58	17	28	46	4	29	4	42	30	21	19	13	38	10	21	18	38	24	23	31	15	27	43	43	24	56	32	13	35	38	19	39	25	1	56	40	23	54	32
tRF-33-M2OSRNLNKSEKDS	CGGGAGACCGGGGTTCGATTCCCCGACGGGGAG	33	AspGTC	i-tRF	87	18	73	32	7	8	23	23	19	19	8	43	76	46	34	34	87	20	14	48	22	44	15	36	52	23	21	28	10	22	27	10	36	27	33	35	0	43	62	20	23	59	71	21	8
tRF-41-779PZBHFEERZYQHQE	GTTCTTGTAGTTGAAATACAACGATGGTTTTTCATATCATT	41	GluTTC	5'-tRF	3	48	6	18	26	23	54	38	40	36	151	6	84	68	27	32	19	2	20	27	3	10	45	46	85	35	24	6	44	26	27	29	47	49	114	126	132	83	9	13	14	3	11	28	6
tRF-23-S3M8309NS	GTAGTCGTGGCCGAGTGGTTAAG	23	SerTGA	5'-tRF	50	37	16	21	42	32	38	29	7	46	104	30	39	38	23	20	22	67	14	3	89	26	45	44	48	33	35	4	13	62	88	24	57	52	56	45	29	72	18	27	41	15	59	12	12
tRF-40-V29K9UV36562IZ6N	TAGGATGGGGTGTGATAGGTGGCACGGAGAATTTTGGATT	40	GlnTTG	5'-tRF	6	41	9	13	5	42	54	48	52	29	43	41	4	46	17	23	19	6	11	37	3	54	22	38	25	33	31	7	42	14	65	5	59	21	66	24	9	39	34	24	26	6	23	17	18
tRF-17-7X9PN53	GTTTATGTAGCTTACCT	17	PheGAA	5'-tRF	300	63	22	24	3	2	50	27	30	32	108	14	19	8	15	12	13	76	119	0	13	28	24	26	42	55	20	7	9	18	6	18	40	43	7	45	41	83	15	54	20	3	90	62	50
tRF-22-DMI2669KQ	AAGTCATGGAGGCCATGGGGTT	22	SerTGA	i-tRF	25	51	22	154	29	51	112	42	23	23	60	27	22	89	12	21	15	4	5	3	55	36	36	42	79	45	21	2	58	47	40	8	4	24	35	52	26	18	6	37	44	9	40	78	38
tRF-29-93R918VBY9I3	TGGGTGGTTCAGTGGTAGAATTCTCGCCT	29	GlyGCC	i-tRF	36	17	45	32	7	23	11	87	35	36	8	41	66	46	23	48	28	13	14	6	38	14	36	38	36	16	69	17	40	28	52	48	44	18	43	10	26	21	15	44	20	28	54	28	79
tRF-34-897PVP941QKS1P	TCCTCGTTAGTATAGTGGTGAGTATCCCCGCCTG	34	AspGTC	5'-half	13	22	38	21	52	23	42	19	45	26	13	50	22	17	10	54	20	23	20	6	74	12	22	28	50	57	29	82	39	43	24	10	21	18	35	31	31	18	31	41	38	46	57	86	46
tRF-20-NK5Y93W0	CTGGGGATTGTGGGTTCGAG	20	ArgCCG	i-tRF	0	1	75	0	0	10	27	42	7	16	8	155	74	89	6	4	24	6	17	13	395	6	24	38	7	16	21	0	6	78	9	0	12	5	0	14	0	7	9	177	5	0	38	83	122
tRF-33-6Q947673FEWSD3	GGCATTGGTGGTTCAGTGGTAGAATTCTCGCCT	33	GlyGCC	5'-half	25	20	14	26	14	11	61	52	73	32	52	14	22	30	23	52	30	50	82	29	28	28	23	14	2	16	24	34	39	63	59	29	84	12	12	37	66	51	0	69	103	24	46	73	66
tRF-27-HY0DFKN5OR3	ATCTGACAACAGAGGCTTACGACCCCT	27	HisGTG	i-tRF	47	72	11	35	39	47	11	44	26	32	56	33	22	8	8	37	1	13	35	17	82	18	69	18	13	35	19	5	35	22	6	0	6	33	30	98	7	162	22	67	50	9	21	79	38
tRF-17-RK9P4PP	GGGGGTGTAGCTCAGTG	17	ValAAC	5'-tRF	28	18	46	11	9	34	18	18	10	3	9	50	14	15	19	31	18	50	3	19	76	15	29	8	30	11	19	55	25	28	8	17	31	18	25	51	5	15	43	58	26	64	52	29	33
tRF-17-18YKISM	AGTGGTTAGGATTCGGC	17	GluCTC	i-tRF	24	24	41	15	18	20	54	14	4	29	4	43	16	35	32	9	16	38	39	19	86	15	11	61	55	16	22	12	36	30	30	47	67	23	41	32	17	61	37	62	14	8	34	44	32
tRF-36-RZYQHQ9M739P8W0	GGTTTTTCATATCATTGGTCGTGGTTGTAGTCCGTG	36	GluTTC	i-tRF	11	75	11	51	13	23	85	38	33	49	69	29	52	68	8	24	24	30	17	31	30	26	65	24	85	21	30	5	38	18	102	2	8	13	58	28	19	28	12	41	29	15	23	35	28
tRF-24-9NJ4S2I71V	TGGTTCAGTGGTAGAATTCTCGCC	24	ValCAC	i-tRF	65	31	11	30	18	22	25	17	13	42	24	25	4	56	25	14	15	38	27	23	59	21	25	31	53	27	49	17	36	30	55	26	31	25	49	37	20	61	31	23	32	10	21	33	28
tRF-28-K5I34JRX6ND3	CCCACATGGTCTAGCGGTTAGGATTCCT	28	GluTTC	i-tRF	21	15	2	51	44	38	69	14	26	42	39	14	7	21	49	27	19	23	14	3	47	34	27	40	33	28	26	24	30	20	108	24	42	31	43	28	16	191	15	22	41	24	90	24	38
tRF-31-DKNPNOYB7JXNE	AAGGGCTTAGCTTAATTAAAGTGGCTGATTT	31	AlaTGC	5'-half	25	72	13	34	1	22	64	22	49	49	28	39	22	56	8	10	6	6	21	16	25	21	57	10	62	86	19	8	42	24	38	17	4	23	15	23	31	108	0	9	41	8	15	67	32
tRF-32-897PVP9N1QKSJ	TCCTCGTTAGTATAGTGGTTAGTATCCCCGCC	32	AspGTC	5'-half	33	34	43	35	27	14	7	14	11	69	26	17	19	114	15	18	24	6	0	13	19	20	54	20	29	26	36	14	44	31	38	13	72	21	58	35	16	32	40	13	32	37	50	23	30
tRF-23-J0DPZOIP7	CAGAGAATAGTTTAAATTAGAAT	23	ProTGG	5'-tRF	58	46	93	16	0	2	42	10	4	59	208	65	22	63	25	17	57	11	20	20	91	26	6	8	27	2	6	55	44	12	13	10	4	31	5	17	14	28	18	76	38	9	4	0	8
tRF-30-FN8DYDZDL9X1	AGATTTCAACTTAACTTGACCGCTCTGACC	30	ValTAC	3'-tRF	1	79	36	8	26	0	34	6	2	6	112	63	7	12	10	9	24	23	8	0	13	67	6	4	34	11	9	233	47	2	2	16	8	421	28	17	7	28	12	42	65	21	7	8	4
tRF-18-DKNPNO0O	AAGGGCTTAGCTTAATTA	18	AlaTGC	5'-tRF	31	99	14	32	21	31	39	37	56	49	28	22	18	51	10	5	10	9	12	0	9	19	25	26	30	64	11	7	47	35	55	8	9	18	10	83	34	41	0	7	53	0	7	79	22
tRF-26-SP5830MMUKD	GTCAGGATGGCCGAGCGGTCTAAGGC	26	LeuCAG	5'-tRF	7	60	11	22	23	36	18	12	6	29	38	22	32	30	14	11	31	18	6	26	38	19	29	31	65	25	31	12	30	41	14	23	60	30	25	46	11	30	24	90	29	10	30	21	42
tRF-17-9MUKLYL	TGGTCTAAGGCGCTGGA	17	LeuTAG	i-tRF	12	62	0	1	28	15	28	20	21	121	4	27	6	76	12	5	11	32	15	3	34	49	7	31	27	16	29	2	15	13	44	26	16	30	98	46	26	41	56	12	32	5	7	4	18
tRF-39-F8DHXY6RHDK2RSF4	AGCGGAAGCGTGCTGGGCCCATAACCCAGAGGTCGATGG	39	MetCAT	i-tRF	8	27	68	2	1	25	31	51	11	13	47	61	160	140	8	13	30	20	3	37	82	20	63	79	19	47	41	2	5	111	9	10	12	17	2	14	12	25	47	154	11	0	21	46	34
tRF-33-QKF1R3WE8RO8DX	GCGGGAGACCGGGGTTCGATTCCCCGACGGGGA	33	AspGTC	i-tRF	30	22	77	13	14	44	11	36	14	19	47	34	37	46	10	49	30	32	20	44	43	18	24	18	46	14	18	59	26	28	24	13	21	10	35	24	9	21	50	31	29	74	57	33	26
tRF-36-L85DMKYOYRLHR0D	CGCGGGAGACCGGGGTTCAATTCCCCGACGGGGAGC	36	AspGTC	3'-tRF	20	34	32	29	14	57	34	38	47	49	21	37	42	46	21	29	47	6	17	62	19	28	45	28	34	31	22	46	27	12	27	16	8	30	43	49	12	10	34	76	17	28	54	23	24
tRF-31-7BWU2F5JYH0RE	GTGAATCTGACAACAGAGGCTTACGACCCCT	31	HisGTG	i-tRF	35	61	16	67	27	64	11	23	14	55	86	45	32	17	21	41	5	67	47	17	36	22	92	32	33	35	47	3	42	22	9	2	6	43	48	87	24	64	15	52	20	6	23	44	20
tRF-40-7Z2R1HPSR9O9337K	GTTTTCACCCAGGCGGCCCGGGTTCGACTCCCGGTGTGGG	40	GluTTC	i-tRF	1	32	32	5	29	19	27	21	30	9	26	13	86	59	32	12	53	6	14	41	15	14	49	32	46	35	33	7	21	49	61	8	21	24	25	35	14	25	37	27	8	0	83	37	20
tRF-36-JJ6RRNLIK898O1B	CAGGCGGCCCGGGTTCGACTCCCGGTGTGGGAACCA	36	GluTTC	3'-tRF	1	29	36	21	11	47	38	19	35	49	30	33	27	29	17	21	30	18	3	24	24	22	51	18	25	31	42	77	26	51	36	65	34	26	28	24	21	32	18	18	38	9	23	42	24
tRF-38-0VL8K87SIRMM12V	ACCGCCGCGGCCCGGGTTCGATTCCCGGTCAGGGAACC	38	GluTTC	3'-tRF	6	39	121	13	54	96	34	25	59	69	56	13	22	4	4	44	22	16	17	10	19	4	4	10	48	9	59	73	40	49	15	10	23	17	23	17	55	32	44	16	5	15	47	12	12
tRF-40-86J8WPMN1E8Y7Z2R	TCCCACATGGTCTAGCGGTTAGGATTCCTGGTTTTCACCC	40	GluTTC	5'-tRF	8	10	11	43	7	53	42	6	7	36	34	13	39	34	19	26	20	16	11	31	13	4	4	40	23	21	28	12	54	35	9	37	53	40	61	59	24	68	44	11	11	3	4	10	22
tRF-26-7383RPD9W1E	GTGGTTCAGTGGTAGAATTCTCGCCT	26	ValCAC	i-tRF	71	29	39	32	21	11	7	22	21	32	43	47	50	30	25	48	35	32	15	9	34	32	35	38	32	41	33	32	41	30	40	41	33	18	10	18	20	36	6	64	53	83	27	69	35
tRF-33-RKVP4PRL5FZUDP	GGGGGTATAGCTCAGGGGTAGAGCATTTGACTG	33	CysGCA	5'-half	11	5	52	13	9	8	27	40	7	19	47	42	39	136	12	18	28	23	14	3	195	4	22	32	23	14	23	27	26	66	40	5	38	24	17	10	12	25	22	91	5	18	45	44	36
tRF-39-Q2FWQ8P6U1J0SUJX	GCGGAAGCGTGCTGGGCCCATAACCCAGAGGTCGATGGA	39	MetCAT	i-tRF	1	13	41	0	1	19	31	51	2	36	30	83	212	80	10	6	43	6	3	44	93	12	49	77	7	59	34	6	9	76	11	8	19	23	2	7	9	7	15	175	5	0	16	62	85
tRF-29-924ZDRJKW42E	TGGGACTCTTAATCCCAGGGTCGTGGGTT	29	LysCTT	i-tRF	10	0	5	0	0	4	14	14	2	6	0	124	18	163	6	5	6	11	9	16	151	15	0	24	23	44	13	0	12	74	38	5	26	3	2	18	0	30	49	95	17	0	13	54	89
tRF-33-D3IPBBKN8LEZ0D	AAGGTATTAGAAAAACCATTTCATAACTTTGTC	33	AspGTC	5'-tRF	31	85	4	16	5	27	31	68	14	59	34	23	7	55	4	20	28	16	92	24	13	24	56	8	44	23	15	5	35	14	49	10	29	39	66	49	45	72	40	48	50	21	28	62	24
tRF-29-PW5SVP9N15JP	GCCGTGATCGTATAGTGGTTAGTACTCTG	29	HisGTG	5'-tRF	29	47	28	5	13	31	7	25	13	29	62	56	12	15	17	10	36	16	15	42	17	19	13	24	20	11	16	61	12	24	6	11	24	36	36	37	23	46	130	110	14	32	13	33	8
tRF-28-Q99P9P9NH50E	GCTTCTGTAGTGTAGTGGTTATCACGTT	28	ValCAC	5'-tRF	40	8	4	56	42	21	54	12	26	29	4	2	4	12	8	9	13	46	14	0	22	38	15	24	3	14	25	16	17	14	52	81	115	28	63	28	29	21	9	18	32	24	38	14	32
tRF-32-BQJE9UHY0DFK3	AACATCAGATTGTGAATCTGACAACAGAGGCT	32	HisGTG	i-tRF	28	52	11	15	6	36	54	22	39	42	76	29	18	20	4	24	107	20	18	23	65	32	3	14	97	41	21	0	31	39	51	11	12	45	46	18	8	56	56	27	41	2	23	31	25
tRF-44-7Z2R1HPSR9O9337K0V	GTTTTCACCCAGGCGGCCCGGGTTCGACTCCCGGTGTGGGAACC	44	GluTTC	3'-tRF	3	27	38	8	37	27	58	25	16	26	143	9	200	93	32	32	39	2	3	68	19	4	24	22	93	47	36	9	13	26	38	10	42	62	35	52	29	57	34	13	8	0	38	21	12
tRF-37-DKNPNOYB7JXNXW5	AAGGGCTTAGCTTAATTAAAGTGGCTGATTTGCGTTC	37	AlaTGC	5'-tRF	1	37	3	5	11	45	36	18	26	39	19	28	8	71	12	11	1	11	48	13	32	10	11	15	16	44	14	5	60	6	14	44	21	16	25	32	43	77	12	12	35	0	21	60	30
tRF-27-I8W47W1R7HH	ATTGGTCGTGGTTGTAGTCCGTGCGAG	27	GluTTC	i-tRF	31	58	36	56	14	55	58	68	28	78	91	34	22	55	23	15	32	25	35	13	66	22	47	26	62	59	31	3	50	35	27	13	8	13	23	21	38	25	12	18	23	6	28	47	28
tRF-27-Z3R918VBY9M	TTGGTGGTTCAGTGGTAGAATTCTCGC	27	GlyGCC	i-tRF	25	33	31	17	23	43	21	31	19	46	38	24	26	40	17	14	15	27	39	16	51	23	37	14	27	25	22	21	25	15	22	11	24	23	25	37	11	25	12	55	38	16	30	35	20
tRF-28-EH623K7SIRDK	ACGCGGGAGACCGGGGTTCGATTCCCCG	28	AspGTC	i-tRF	78	46	22	10	16	17	31	12	11	49	13	47	12	25	12	49	47	16	38	13	13	22	20	28	33	14	35	16	27	33	99	46	42	24	71	31	2	43	15	31	8	21	30	33	8
tRF-38-87R8WP9N1EWJQ7D1	TCCCTGGTGGTCTAGTGGTTAGGATTCGGCGCTCTCAC	38	GluCTC	5'-tRF	15	24	52	18	13	36	19	31	28	26	39	17	66	114	27	21	13	16	3	10	72	2	38	44	46	23	28	33	7	28	11	18	29	8	12	38	2	28	22	54	2	28	50	19	20
tRF-21-9O9NF5W8B	TGTAATGGTTAGCACTCTGGA	21	GlnTTG	i-tRF	8	45	5	3	31	54	18	83	62	177	48	8	8	40	25	17	35	9	15	6	21	43	1	45	53	11	52	3	3	30	51	20	31	19	28	23	31	10	6	16	2	0	15	12	11
tRF-50-PNR8YP9LON4VN1EH6KK8	GCATTGGTGGTTCAGTGGTAGAATTCTCGCCTGCCACGCGGGAGGCCCGG	50	GlyGCC	5'-tRF	6	30	48	16	7	8	15	12	23	3	34	29	106	72	10	23	38	18	5	13	63	10	24	34	58	26	29	8	11	70	34	35	40	18	33	14	14	75	47	22	11	12	23	14	8
tRF-27-VKS4I7LZ93M	TAGGGGTATGATTCTCGCTTTGGGTGC	27	ProTGG	i-tRF	6	0	11	0	0	4	7	8	0	9	4	159	29	140	0	1	20	13	20	6	97	4	9	20	1	26	23	0	6	57	20	5	10	5	5	28	0	36	25	128	8	3	16	37	113
tRF-40-RZYQHQ9M739P8WQ0	GGTTTTTCATATCATTGGTCGTGGTTGTAGTCCGTGCGAG	40	GluTTC	i-tRF	5	42	16	40	3	19	50	10	16	19	138	13	56	80	8	34	17	9	3	82	15	6	24	36	120	11	21	2	46	26	93	29	29	15	51	42	31	32	6	27	5	21	7	3	8
tRF-21-32Q86N7KE	CCGGAGCTGGGGATTGTGGGT	21	ArgCCG	i-tRF	6	1	13	0	3	10	15	19	2	26	17	79	69	63	4	6	9	9	0	24	267	8	6	18	13	38	14	1	11	26	15	13	6	7	0	3	0	25	62	82	8	3	14	74	115
tRF-22-79MP9P9NI	GTTTCCGTAGTGTAGTGGTTAT	22	ValCAC	5'-tRF	60	66	13	30	16	22	7	6	23	32	19	22	16	15	27	18	23	45	27	3	30	47	19	61	62	55	24	29	34	24	44	41	31	16	25	51	14	5	37	22	32	8	19	29	20
tRF-31-HQ9M739P8WQ0B	ATCATTGGTCGTGGTTGTAGTCCGTGCGAGA	31	GluTTC	i-tRF	60	73	32	48	3	21	50	34	66	29	47	23	47	46	17	21	30	23	11	31	22	32	36	16	69	52	10	1	18	20	88	10	42	26	30	7	14	39	31	31	32	9	33	14	20
tRF-18-J9ZH0SDZ	CATTCTTGCGACCCGGGT	18	GlyCCC	i-tRF	67	48	50	37	22	19	34	70	35	72	21	21	29	17	21	21	19	81	32	31	43	30	36	57	67	19	37	3	34	14	27	40	40	23	38	42	16	50	28	65	17	6	52	31	18
tRF-32-O7M8LO9LQHWU3	GACCTCGTGGCGCAATGGTAGCGCGTCTGACT	32	TrpCCA	5'-half	10	15	9	0	33	6	11	17	4	0	0	19	12	8	36	12	17	6	29	6	0	60	9	2	5	11	45	157	15	18	6	0	25	63	20	10	14	21	85	26	29	34	14	3	14
tRF-36-1OR6QOH04MR1J5D	AGTAAGGTCAGCTAAATAAGCTATCGGGCCCATACC	36	MetCAT	5'-tRF	5	79	14	26	6	36	101	17	43	55	115	12	14	25	23	5	26	9	18	13	19	15	25	36	155	108	25	14	25	26	59	14	31	27	46	88	31	30	12	12	35	0	11	48	11
tRF-32-PNR8YO9LON4V3	GCATTGGTGGTTCAATGGTAGAATTCTCGCCT	32	GlyCCC	5'-half	21	29	66	24	42	27	27	68	38	29	26	19	19	12	8	66	32	23	11	3	11	12	38	67	19	23	36	44	34	22	11	24	29	44	23	24	19	14	18	35	14	62	38	28	38
tRF-27-M0IBB7Z92K1	CGGAGATGAAAACCTTTTTCCAAGGAC	27	ThrTGT	i-tRF	107	36	61	5	13	29	66	46	45	29	34	34	32	21	17	26	49	41	41	27	38	36	45	22	62	0	24	9	18	33	49	0	6	33	15	38	0	7	3	3	38	12	30	65	12
tRF-18-I2669K0P	ATGGAGGCCATGGGGTTG	18	SerTGA	i-tRF	24	47	1	7	6	68	39	18	23	65	28	45	18	46	4	38	10	54	39	16	61	69	37	77	118	91	22	5	72	70	44	11	2	23	36	37	37	10	37	20	100	8	23	54	16
tRF-33-FBZP7OHFO6FJDQ	AGAAATTTAGGTTAAATACAGACCAAGAGCCTT	33	TrpTCA	5'-half	20	67	16	10	3	53	69	23	52	29	121	37	42	63	42	10	9	27	35	17	9	30	11	34	52	90	19	11	44	35	45	8	21	43	7	52	14	104	3	61	23	0	2	30	28
tRF-27-B6BF82Z4D7L	AACCAAAACATCAGATTGTGAATCTGA	27	HisGTG	i-tRF	37	24	13	22	8	0	14	23	30	23	38	13	28	10	19	31	15	16	42	0	19	10	13	28	41	50	23	11	45	26	44	23	14	23	33	51	69	20	0	16	64	8	17	23	6
tRF-17-D112Z44	AAGCCAGGGATTGTGGG	17	ArgCCT	i-tRF	2	8	31	0	3	0	54	25	2	46	24	98	61	46	10	3	13	6	6	33	278	12	15	7	9	41	21	3	7	94	10	0	12	5	5	4	5	10	24	182	2	0	9	105	64
tRF-33-I8W47W1R7HFEV	ATTGGTCGTGGTTGTAGTCCGTGCGAGAATACC	33	GluTTC	3'-tRF	55	72	52	43	9	64	19	25	30	46	95	53	44	55	25	20	49	25	17	20	11	20	15	18	71	40	27	19	35	20	24	5	8	30	17	21	12	32	9	27	35	31	16	7	10
tRF-34-J4S2I7L7P5QKE9	CAGTGGTAGAATTCTCGCCTGCCACGCGGGAGGC	34	GlyGCC	i-tRF	26	6	59	10	7	12	31	12	9	13	17	69	86	51	8	3	36	11	17	13	55	14	6	34	64	45	33	5	15	109	27	40	29	21	15	31	21	32	31	134	5	0	16	40	48
tRF-21-YSV4V47QD	TTCCGTAGTGTAGTGGTTATC	21	ValCAC	i-tRF	31	27	5	30	4	13	36	12	32	55	28	16	4	20	17	16	23	54	42	19	38	6	11	40	37	100	21	1	25	33	63	35	46	23	38	23	37	97	6	42	5	2	9	23	16
tRF-40-2S3HPSR95933JKB6	CACCGCCGCGGCCCGGGTTCGATTCCCGGTCAGGGAACCA	40	GluTTC	3'-half	5	24	16	13	9	12	3	19	14	19	60	3	27	93	17	41	53	20	14	17	154	18	47	48	36	16	44	114	55	37	15	51	74	11	45	21	31	90	59	26	2	9	26	23	34
tRF-20-RPM830MM	GGTAGCGTGGCCGAGCGGTC	20	LeuTAG	5'-tRF	31	30	48	40	11	23	46	23	26	32	26	33	42	46	27	40	20	13	8	3	74	8	27	26	7	35	21	18	13	51	31	27	8	18	45	42	14	32	25	50	14	34	38	26	26
tRF-20-7X9PN547	GTTTATGTAGCTTACCTCCT	20	PheGAA	5'-tRF	85	51	6	21	14	12	69	42	35	36	34	14	19	0	17	20	5	83	107	6	26	14	29	24	21	50	6	9	13	20	6	5	36	33	0	52	82	90	12	59	59	6	66	102	54
tRF-23-79MP9P9MDD	GTTTCCGTAGTGTAGTGGTCATC	23	ValAAC	5'-tRF	63	22	43	37	42	12	42	27	33	46	21	26	19	25	49	21	32	41	26	13	45	10	40	44	52	40	25	26	39	41	40	48	10	24	35	42	7	14	9	65	17	24	40	17	16
tRF-25-8NRS9NS334	TCATTGGTCGTGGTTGTAGTCCGTG	25	GluTTC	i-tRF	45	67	0	62	18	83	38	34	30	36	26	37	19	72	6	20	20	44	29	13	61	18	20	36	93	102	10	3	39	37	22	0	8	17	17	14	33	18	18	24	50	6	16	31	36
tRF-20-S3M8309N	GTAGTCGTGGCCGAGTGGTT	20	SerTGA	5'-tRF	33	15	68	8	16	10	15	27	16	19	4	18	17	21	42	21	19	30	32	44	15	26	11	18	19	11	25	47	9	28	27	24	51	17	35	38	33	36	116	29	14	56	50	24	16
tRF-22-RK9P4P9LL	GGGGGTGTAGCTCAGTGGTAGA	22	ValAAC	5'-tRF	18	8	11	16	18	14	15	25	2	39	4	54	64	93	23	10	13	16	8	0	193	24	36	40	54	33	28	8	15	37	34	16	36	13	20	24	2	18	25	141	2	18	71	21	32
tRF-19-JKIWRN1S	CAGGGATTGTGGGTTCGAG	19	ArgCCT	i-tRF	1	0	80	0	3	6	11	19	0	13	17	107	76	72	4	4	24	9	3	41	204	12	29	55	0	26	17	0	2	45	4	0	4	8	5	0	2	10	28	158	11	0	26	93	111
tRF-22-2YU04DYJI	CACTGTAAAGCTAACTTAGCAT	22	LysTTT	5'-tRF	50	68	6	32	16	10	19	44	54	46	26	13	29	42	15	15	5	11	14	13	28	22	38	28	31	69	18	2	30	37	36	18	4	42	38	52	19	68	3	26	65	0	35	26	36
tRF-35-6SXMSL73VL4YMY	GGCCGTGATCGTATAGTGGTTAGTACTCTGCGTTG	35	HisGTG	5'-half	18	24	36	16	20	34	34	17	19	32	13	37	19	12	64	23	32	9	23	20	22	8	33	36	31	38	32	79	29	35	27	40	51	39	28	21	16	39	50	55	11	37	21	42	36
tRF-30-87R95RM3Y826	TCCCTGGTTCGATCCCGGGTTTCGGCACCA	30	PheGAA	3'-tRF	35	58	41	10	7	36	58	21	14	19	34	34	19	17	30	27	1	11	35	17	107	4	58	10	1	14	9	28	10	51	15	67	27	2	12	7	4	14	47	37	2	21	9	69	14
tRF-26-2YU04DYJIOD	CACTGTAAAGCTAACTTAGCATTAAC	26	LysTTT	5'-tRF	50	63	25	21	14	53	66	25	71	29	52	39	47	21	6	18	1	6	11	31	13	8	42	22	52	62	22	3	34	31	40	5	17	31	35	45	21	61	15	13	35	3	9	39	30
tRF-19-SP58301Z	GTCAGGATGGCCGAGCGGT	19	LeuCAG	5'-tRF	6	24	24	20	37	29	36	17	15	16	0	29	16	15	8	14	18	20	12	19	73	32	31	5	30	16	16	39	17	15	24	14	16	39	23	65	20	30	31	25	11	54	44	42	28
tRF-22-SQ6KK4RN4	GTCATGGAGGCCATGGGGTTGG	22	SerTGA	i-tRF	25	56	4	8	16	42	50	14	35	42	26	38	2	59	8	46	9	48	44	13	74	50	27	48	54	86	23	11	42	47	49	27	12	18	43	49	26	28	22	29	41	0	33	72	26
tRF-19-1KV0JZHW	AGGGGTAGAGCATTTGACT	19	CysGCA	i-tRF	12	6	22	7	4	2	14	4	10	9	0	68	6	163	4	7	11	20	27	0	86	12	0	22	16	22	10	10	15	41	42	17	31	36	20	51	5	30	37	64	0	8	17	16	27
tRF-40-PSQP4PW3FJI0E7UM	GCCCGGCTAGCTCAGTCGGTAGAGCATGAGACTCTTAATC	40	LysCTT	5'-tRF	15	30	43	43	18	36	19	34	7	13	60	37	64	85	27	21	22	20	11	3	40	12	33	46	34	23	16	37	19	53	20	8	32	42	38	70	9	36	3	61	8	18	42	17	18
tRF-32-QNR8VP94FQFYJ	GCGTTGGTGGTATAGTGGTGAGCATAGCTGCC	32	GlyTCC	5'-half	19	35	22	22	8	45	7	14	19	32	43	27	24	61	17	30	13	22	21	19	21	17	27	17	27	19	11	113	11	50	24	20	21	36	2	27	11	41	37	33	14	43	50	16	18
tRF-33-EH623K7SIR3DDY	ACGCGGGAGACCGGGGTTCGATTCCCCGACGGG	33	AspGTC	i-tRF	21	39	38	27	24	29	34	23	19	55	13	10	27	29	19	44	64	27	5	37	21	20	13	26	34	23	122	29	39	80	56	29	21	20	20	21	29	39	6	20	38	49	40	17	32
tRF-22-1KVUY9RZ4	AGGGGTATGATTCTCGGTTTGG	22	ProTGG	i-tRF	13	3	54	0	0	10	19	17	7	9	4	102	69	97	0	6	19	9	5	6	174	8	18	14	21	35	22	0	3	95	47	0	21	5	10	7	0	10	34	162	5	0	19	60	56
tRF-19-U47P29JX	TAATGGTTAGCACTCTGGA	19	GlnTTG	i-tRF	7	27	7	15	8	29	39	25	52	213	9	9	14	20	29	12	16	4	9	13	38	19	19	43	58	0	47	8	3	28	16	35	21	28	38	13	20	113	18	11	8	8	11	14	8
tRF-23-WBH6IK79DJ	TCGAAATCCAATGGGGTTTCCCC	23	SerCGA	i-tRF	48	41	32	43	27	17	23	31	28	13	13	18	14	21	10	7	20	2	3	10	24	10	24	32	31	16	40	7	5	41	145	24	17	37	79	14	24	14	0	9	8	12	42	10	22
tRF-31-KY7343RX6NMHD	CCCTGGTGGTCTAGTGGTTAGGATTCGGCGC	31	GluCTC	i-tRF	38	17	41	16	3	29	31	12	14	29	47	22	24	25	21	21	32	48	32	6	80	36	36	53	33	28	30	120	35	22	13	46	23	2	25	10	4	64	47	33	17	24	40	8	16
tRF-26-73V2Y8L9810	GTGGTTAGGATTCGGCGCTCTCACCG	26	GluCTC	i-tRF	50	12	84	10	1	27	23	36	4	16	21	67	69	140	15	21	13	16	0	24	145	20	18	30	56	19	33	4	7	53	34	10	32	7	5	10	0	28	22	74	2	9	35	35	61
tRF-39-DKNPNOYB7JXNXWJH	AAGGGCTTAGCTTAATTAAAGTGGCTGATTTGCGTTCAG	39	AlaTGC	5'-tRF	3	41	9	7	3	70	57	25	23	23	9	21	24	71	14	15	21	4	6	9	17	28	33	21	65	55	17	6	39	26	40	26	16	21	20	51	26	56	31	16	32	2	9	67	16
tRF-30-ZOKB0MFN7BWU	TTTAACCAAAACATCAGATTGTGAATCTGA	30	HisGTG	i-tRF	42	41	11	41	9	6	10	30	41	16	72	33	18	56	19	30	15	32	51	6	23	8	29	22	58	44	13	6	22	30	36	14	31	32	33	41	43	51	0	23	62	0	9	31	6
tRF-40-W3FJIKE7UMKKSWRN	TCGGTAGAGCATGGGACTCTTAATCCCAGGGTCGTGGGTT	40	LysCTT	i-tRF	1	6	11	0	0	17	3	25	7	13	0	125	44	131	17	4	17	23	8	6	105	10	9	50	17	50	39	2	7	70	22	5	6	7	10	17	2	14	18	35	14	0	9	40	122
tRF-18-HY0DFKDQ	ATCTGACAACAGAGGCTT	18	HisGTG	i-tRF	20	37	35	15	8	20	14	34	54	16	19	24	8	20	19	9	11	27	30	0	9	10	29	10	25	11	10	11	26	68	16	35	24	19	38	13	23	20	6	16	41	24	46	105	11
tRF-24-2BJ65YXEHL	CAAAACATCAGATTGTGAATCTGA	24	HisGTG	i-tRF	20	64	22	58	24	0	18	39	28	6	14	17	10	35	4	8	5	25	21	3	28	6	37	21	37	41	14	14	45	28	46	11	26	10	10	27	26	51	0	1	23	0	15	31	1
tRF-30-UDM0IBB7Z92K	TAAACCGGAGATGAAAACCTTTTTCCAAGG	30	ThrTGT	i-tRF	50	53	4	43	16	25	66	44	30	13	65	38	29	21	17	34	19	37	65	41	22	26	22	18	77	0	22	16	31	31	74	0	17	37	30	31	2	28	3	1	29	0	21	49	18
tRF-36-LSM1M3WE8SSP6DD	CGCCGCGGCCCGGGTTCGATTCCCGGTCAGGGAACC	36	GluTTC	3'-tRF	8	20	20	18	20	32	3	29	40	85	39	41	49	42	30	30	34	6	0	44	15	8	27	22	29	14	16	119	18	37	13	18	17	17	15	45	12	28	50	39	20	34	30	19	24
tRF-28-897PVP941QDJ	TCCTCGTTAGTATAGTGGTGAGTATCCC	28	AspGTC	5'-tRF	8	17	0	18	27	57	23	23	38	78	43	31	37	34	21	20	11	34	8	3	49	26	15	55	23	45	26	22	22	10	77	8	36	73	48	38	16	18	12	3	56	6	23	31	30
tRF-19-1690PQIY	AGTCATGGAGGCCATGGGG	19	SerTGA	i-tRF	13	25	9	303	24	14	66	23	11	19	26	7	17	85	4	10	3	16	8	3	43	42	63	18	48	40	9	9	48	24	15	16	6	23	20	49	19	10	15	22	20	3	23	28	18
tRF-30-EH623K7SIR3D	ACGCGGGAGACCGGGGTTCGATTCCCCGAC	30	AspGTC	i-tRF	3	36	20	18	22	17	11	19	21	46	39	6	19	46	23	32	85	13	0	17	43	20	9	42	31	9	162	15	22	91	81	29	53	11	76	14	60	25	25	31	8	43	50	8	32
tRF-27-ZLBS5EOB3ZQ	TTGTAAACCGGAGATGAAAACCTTTTT	27	ThrTGT	i-tRF	57	65	2	24	11	42	38	59	47	32	52	45	22	17	19	18	34	53	47	24	26	32	20	22	73	0	18	6	31	8	56	0	6	26	23	31	0	57	3	0	41	0	9	47	24
tRF-33-V6Z3M8ZLSSXUD6	TATCATTGGTCGTGGTTGTAGTCCGTGCGAGAA	33	GluTTC	i-tRF	45	94	25	56	14	38	27	46	64	26	78	38	42	72	23	24	41	20	26	20	22	42	18	22	106	62	15	9	14	16	79	2	8	31	20	38	7	21	12	35	14	31	7	17	30
tRF-41-S8V0JUO9YE4PRS93E	GTCGGTAGAGCATGAGACTCTTAATCTCAGGGTCGTGGGTT	41	LysCTT	i-tRF	1	1	34	0	1	8	42	23	2	16	4	65	200	123	19	6	32	4	8	17	82	2	13	55	38	35	48	2	6	105	43	0	2	4	0	10	0	25	25	117	0	6	11	30	91
tRF-19-S998LOJ4	GTCTCTGTGGCGCAATCGG	19	AsnGTT	5'-tRF	20	15	16	13	26	34	7	23	14	3	0	22	22	42	10	17	17	13	17	10	28	10	38	18	11	9	15	27	35	8	9	13	21	8	20	42	21	7	18	16	35	28	64	51	36
tRF-27-KF9MVH7P593	CCACATGGTCTAGCGGTTAGGATTCCT	27	GluTTC	i-tRF	23	20	18	32	42	36	34	23	7	46	13	21	19	55	19	23	11	23	3	6	7	14	56	16	34	9	21	1	23	18	40	29	79	26	48	14	24	115	28	18	14	15	40	31	44
tRF-17-FYRE98N	AGCTGGGGATTGTGGGT	17	ArgCCG	i-tRF	7	6	44	0	4	6	32	25	6	9	4	136	36	46	6	8	10	6	18	29	355	2	19	15	37	16	17	2	4	46	30	0	14	5	2	0	0	46	37	198	2	2	27	86	44
tRF-37-DQ1ZB6BF82Z4D7L	AATATAGTTTAACCAAAACATCAGATTGTGAATCTGA	37	HisGTG	i-tRF	4	14	7	39	16	9	32	14	23	23	62	13	24	51	17	10	13	16	42	9	30	17	21	31	55	69	13	14	56	39	36	29	33	18	41	9	81	134	18	20	67	0	9	48	10
tRF-30-MEF91SS2PMFI	CGGATAGCTCAGTCGGTAGAGCATCAGACT	30	LysTTT	i-tRF	82	6	32	32	22	29	15	17	14	26	21	11	12	29	38	27	11	53	26	24	28	30	45	30	36	38	35	67	23	26	11	35	44	24	56	28	16	28	25	22	17	31	30	31	16
tRF-34-UKJ6P9M0NK5YJY	TAAGGCATCAGCCTCCGGAGCTGGGGATTGTGGG	34	ArgCCG	i-tRF	5	1	20	0	3	21	3	23	4	23	13	147	32	80	6	4	11	4	11	10	208	0	13	61	11	69	18	0	7	57	29	0	17	4	0	21	2	32	34	130	11	0	21	60	79
tRF-18-SP5830D4	GTCAGGATGGCCGAGCGG	18	LeuCAG	5'-tRF	20	16	33	7	9	20	10	11	17	26	19	36	20	30	12	21	26	11	3	13	94	15	41	14	30	22	17	26	11	26	0	8	26	10	12	37	11	56	24	60	14	40	32	33	22
tRF-32-LQ947673FEWSJ	CGCATTGGTGGTTCAGTGGTAGAATTCTCGCC	32	GlyGCC	5'-half	30	34	29	24	54	34	31	38	26	49	26	22	37	42	38	23	38	88	20	6	22	24	58	38	25	16	24	15	23	35	15	40	27	13	12	14	14	7	25	31	35	37	42	24	18
tRF-37-PSQP4PW3FJIKE7O	GCCCGGCTAGCTCAGTCGGTAGAGCATGGGACTCTTA	37	LysCTT	5'-tRF	23	25	6	29	14	27	15	12	9	39	13	78	29	29	55	40	26	34	5	17	30	24	2	40	52	33	24	25	30	35	38	16	25	27	38	24	9	10	9	48	35	15	11	37	42
tRF-47-PNR8YP9LON4V4REH62J	GCATTGGTGGTTCAGTGGTAGAATTCTCGCCTCCCACGCGGGAGACC	47	GlyCCC	5'-tRF	6	27	45	24	3	19	27	8	9	13	43	18	111	229	25	9	51	4	17	10	26	4	6	26	42	16	28	8	19	64	6	13	34	36	35	42	24	32	15	44	8	6	16	10	10
tRF-27-74HK9FM0DZP	GTGTGATAGGTGGCACGGAGAATTTTG	27	GlnTTG	i-tRF	179	58	38	16	11	64	50	29	52	42	65	49	24	12	10	29	36	41	38	31	7	40	56	55	29	31	22	9	27	26	56	5	8	13	25	45	9	25	9	16	53	0	14	26	10
tRF-19-83RPD9JM	TCAGTGGTAGAATTCTCGC	19	ValCAC	i-tRF	40	35	11	34	95	4	39	39	17	49	19	25	16	40	8	7	20	22	21	9	59	84	13	94	41	19	28	5	12	30	34	17	38	50	20	37	20	41	37	18	20	10	13	8	13
tRF-23-OUR8309NS	GACGAGGTGGCCGAGTGGTTAAG	23	SerGCT	5'-tRF	40	49	18	19	9	25	18	11	13	32	33	45	30	20	36	12	10	38	30	23	55	51	19	10	78	11	14	3	26	35	73	8	38	45	25	51	14	97	56	23	38	2	30	12	25
tRF-22-WB08Q2B52	TCGAAACCGGGCGGAAACACCA	22	ValCAC	3'-tRF	31	25	22	16	31	12	62	27	111	49	17	29	14	21	45	15	26	18	26	24	32	26	24	38	17	23	6	16	29	33	29	29	23	14	23	31	7	32	18	26	50	9	38	35	22
tRF-20-J4S2I7L7	CAGTGGTAGAATTCTCGCCT	20	ValCAC	i-tRF	47	14	31	13	13	22	50	36	30	3	24	27	22	35	29	30	26	48	55	6	71	47	21	40	39	27	32	20	26	24	24	8	48	21	36	32	26	134	18	38	8	18	34	42	38
tRF-35-1ER37E14PH5BZY	AGGATGGGGTGTGATAGGTGGCACGGAGAATTTTG	35	GlnTTG	i-tRF	28	61	29	43	13	40	77	61	95	46	138	33	32	12	10	21	22	32	23	79	1	54	47	34	67	35	37	3	21	39	34	29	17	13	15	28	9	32	6	41	23	0	26	60	14
tRF-30-E7ZPVOH30WUI	ACTCTTTTAGTATAAATAGTACCGTTAACT	30	GlyTCC	5'-half	26	89	25	5	3	17	42	40	42	32	177	37	27	29	27	17	32	6	68	24	7	24	13	12	27	4	6	36	34	22	13	18	19	46	10	28	26	104	22	52	29	6	14	33	14
tRF-19-RKVP4PJZ	GGGGGTATAGCTCAGTGGT	19	CysGCA	5'-tRF	19	24	24	17	11	36	18	15	39	16	24	31	16	35	29	16	31	22	6	16	55	2	33	26	48	13	17	64	31	26	10	47	50	28	23	18	11	30	18	27	5	40	25	16	13
tRF-39-779PZBHFEERZYQF2	GTTCTTGTAGTTGAAATACAACGATGGTTTTTCATATCA	39	GluTTC	5'-tRF	1	52	5	3	8	29	79	33	47	19	120	12	22	81	4	12	3	9	18	9	3	2	11	12	39	13	5	1	37	13	18	2	12	36	12	102	20	82	37	3	29	0	7	52	11
tRF-30-PS5P4PW3FJHP	GCCCGGATAGCTCAGTCGGTAGAGCATCAG	30	LysTTT	5'-tRF	18	17	20	103	104	47	38	42	47	121	17	1	32	4	21	4	5	11	8	0	70	4	18	44	13	62	33	8	40	64	29	13	21	24	28	42	21	46	22	11	23	3	28	23	124
tRF-17-OB1690M	GAAAAAGTCATGGAGGC	17	SerTGA	5'-tRF	50	77	18	64	6	29	18	11	17	9	48	51	18	10	14	15	23	22	3	3	26	45	39	8	32	30	14	20	26	24	26	14	12	45	15	51	14	87	18	36	26	13	11	35	10
tRF-25-DWY2MJ8F81	AATGTTTAGACGGGCTCACATCACC	25	PheGAA	i-tRF	6	20	6	0	1	4	31	4	0	23	34	33	7	25	2	6	1033	6	0	0	11	14	9	8	11	4	40	24	14	33	2	2	6	39	10	14	2	10	18	55	65	96	2	8	4
tRF-17-ML5F823	CGGTAGAGCATCAGACT	17	LysTTT	i-tRF	47	24	48	37	14	40	7	25	28	26	21	49	7	42	38	21	9	18	20	13	51	14	60	14	11	35	29	31	26	24	9	32	23	5	12	28	19	14	12	13	2	78	45	21	18
tRF-42-1SS2P4FINOW6RM7KQ	AGTCGGTAGAGCATGAGACTCTTAATCTCAGGGTCGTGGGTT	42	LysCTT	i-tRF	1	1	18	2	1	4	46	12	4	13	30	38	423	59	19	4	17	4	5	17	61	0	9	20	31	40	39	1	14	91	24	0	4	2	15	10	2	21	28	74	11	6	9	24	54
tRF-25-9NJ4S2I7L7	TGGTTCAGTGGTAGAATTCTCGCCT	25	ValCAC	i-tRF	35	37	37	24	11	20	36	39	13	42	24	17	18	51	29	28	15	22	39	39	28	23	17	33	58	30	23	24	22	22	34	14	38	16	36	27	29	77	12	47	23	35	27	25	38
tRF-19-I3VF4YHW	ATGGTTAGCACTCTGGACT	19	GlnTTG	i-tRF	28	18	26	24	8	22	39	12	6	32	19	17	10	46	8	12	26	22	15	0	50	4	23	31	27	16	17	11	37	24	26	14	53	9	10	18	11	25	68	42	26	13	21	29	10
tRF-39-D8H0PMF732Q86N24	AATGGATAAGGCATCAGCCTCCGGAGCTGGGGATTGTGG	39	ArgCCG	i-tRF	0	8	4	0	0	25	27	8	0	6	13	71	151	68	6	3	13	4	3	20	122	6	15	20	23	35	24	0	6	60	6	0	6	10	7	10	7	32	53	78	11	3	11	65	73
tRF-31-9LON4VN1EH6KD	TGGTAGAATTCTCGCCTGCCACGCGGGAGGC	31	GlyGCC	i-tRF	62	20	34	13	5	4	23	14	21	36	13	51	44	93	15	3	43	13	11	17	70	14	15	36	42	19	33	6	19	47	58	24	0	14	7	3	4	25	25	137	14	3	11	28	32
tRF-26-R4XLR828FEE	GGGTGTGATAGGTGGCACGGAGAATT	26	GlnTTG	i-tRF	92	41	22	21	11	29	31	19	50	52	73	50	42	17	10	20	26	78	23	68	24	26	47	40	67	40	23	13	21	22	40	13	10	15	7	35	16	14	9	42	23	0	19	39	16
tRF-35-897PVP9N1QKS3W	TCCTCGTTAGTATAGTGGTTAGTATCCCCGCCTGT	35	AspGTC	5'-half	3	17	20	16	41	17	27	17	11	32	21	54	34	29	17	15	20	13	32	3	15	22	33	14	15	33	27	62	14	18	40	13	21	20	15	21	26	10	28	27	35	37	30	24	24
tRF-29-87R8WP9I1EJ4	TCCCTGGTGGTCTAGTGGCTAGGATTCGG	29	GluTTC	5'-tRF	40	24	22	13	19	9	25	9	4	52	38	31	12	92	17	10	5	22	18	6	100	38	17	29	53	19	21	7	4	35	14	5	9	21	18	27	8	20	18	23	17	2	59	6	20
tRF-39-14PH5BZY598K5825	AGGTGGCACGGAGAATTTTGGATTCTCAGGGATGGGTTC	39	GlnTTG	i-tRF	6	20	6	24	1	25	116	12	16	9	30	9	9	106	12	40	28	4	20	44	21	18	9	50	48	35	21	1	39	49	65	51	19	13	28	42	29	32	31	24	44	0	19	30	10
tRF-20-18YKISQI	AGTGGTTAGGATTCGGCGCT	20	GluCTC	i-tRF	48	22	80	18	5	17	27	21	35	32	26	42	24	34	27	15	22	32	17	10	61	10	18	30	50	28	21	13	15	41	22	27	36	20	7	10	16	14	3	29	2	28	38	15	20
tRF-29-WE6MODJRWV2V	TCGATGGATCGAAACCATCCTCTGCTACC	29	MetCAT	3'-tRF	18	30	25	2	1	38	50	29	21	32	190	35	12	12	17	48	1	9	35	31	93	4	45	12	15	19	9	10	7	22	18	0	12	10	25	38	2	93	3	35	23	18	50	31	8
tRF-20-FP18LPMB	AGCAGAGTGGCGCAGCGGAA	20	MetCAT	5'-tRF	30	12	50	5	0	19	23	36	9	16	21	39	37	148	30	7	5	9	14	27	200	26	11	28	40	19	10	1	10	60	29	32	29	10	10	0	4	68	31	54	14	0	23	30	18
tRF-26-QNR8VP9NFQB	GCGTTGGTGGTATAGTGGTTAGCATA	26	GlyTCC	5'-tRF	7	41	28	13	18	22	25	31	4	29	33	17	28	51	27	2	10	22	21	9	51	25	19	21	55	5	11	7	26	44	36	32	31	12	23	32	8	20	37	57	17	5	46	33	13
tRF-31-0MFN7BWU2F5JE	ACATCAGATTGTGAATCTGACAACAGAGGCT	31	HisGTG	i-tRF	37	52	13	17	1	34	39	15	23	29	67	29	36	35	4	15	35	36	21	6	55	36	15	5	55	55	10	1	20	26	34	17	14	41	41	27	20	72	31	29	29	2	13	21	8
tRF-22-9MVH7P593	TGGTCTAGCGGTTAGGATTCCT	22	GluTTC	i-tRF	52	13	13	29	20	21	31	12	19	49	17	17	12	25	23	38	3	27	35	37	17	14	24	46	60	21	24	3	22	24	68	24	81	20	56	24	16	43	6	33	23	12	45	5	14
tRF-21-ZLBS5EOBD	TTGTAAACCGGAGATGAAAAC	21	ThrTGT	i-tRF	231	65	6	10	11	27	62	34	64	52	112	43	37	29	8	30	17	30	41	17	32	46	20	28	71	0	15	7	21	18	52	0	6	28	12	35	0	36	12	0	14	0	9	26	14
tRF-38-PNR8YP9LON4VN18	GCATTGGTGGTTCAGTGGTAGAATTCTCGCCTGCCACG	38	GlyGCC	5'-tRF	3	12	57	13	5	21	23	17	19	42	26	21	91	102	38	23	26	9	5	24	34	8	36	38	42	21	20	22	7	47	40	18	29	15	23	14	4	61	75	31	0	0	28	19	12
tRF-33-897PVP9N1QKSD3	TCCTCGTTAGTATAGTGGTTAGTATCCCCGCCT	33	AspGTC	5'-half	18	10	66	21	14	14	23	17	19	19	8	53	37	34	12	26	66	11	17	6	30	18	42	24	38	19	28	49	9	31	24	18	17	28	20	24	4	14	22	52	29	59	35	19	30
tRF-40-PSQP4PW3FJIKE7UM	GCCCGGCTAGCTCAGTCGGTAGAGCATGGGACTCTTAATC	40	LysCTT	5'-tRF	0	32	22	21	22	51	19	34	14	16	30	25	71	80	45	24	15	16	8	37	21	2	15	46	33	28	42	12	18	45	31	13	23	14	43	10	12	39	18	63	2	15	26	26	32
tRF-22-J0DPZOIPF	CAGAGAATAGTTTAAATTAGAA	22	ProTGG	5'-tRF	13	51	75	24	9	0	19	6	9	36	182	34	7	42	17	6	57	4	14	6	53	32	9	16	23	11	3	46	43	12	6	5	0	65	7	7	2	36	22	33	68	6	2	8	4
tRF-36-2VR008R959KUMKB	CACGCGGGAGACCGGGGTTCGATTCCCCGACGGGGA	36	AspGTC	i-tRF	16	18	52	16	20	23	11	17	40	13	43	17	22	25	25	18	43	23	14	31	30	16	31	30	33	16	20	27	21	39	24	5	23	33	23	17	19	18	18	39	20	43	54	23	14
tRF-21-WB08Q2B5D	TCGAAACCGGGCGGAAACACC	21	ValCAC	3'-tRF	72	32	36	21	13	17	11	12	69	9	52	50	14	29	32	24	30	18	0	13	42	6	22	12	34	4	18	33	18	8	4	13	29	14	15	42	9	7	34	27	29	40	23	31	20
tRF-39-8HM2OSRN2NKSEKH9	TCACGCGGGAGACCGGGGTTCAATTCCCCGACGGGGAGC	39	AspGTC	3'-half	5	18	43	13	5	23	11	27	23	26	43	25	52	38	8	26	28	2	3	31	11	8	36	34	100	21	20	47	6	49	36	13	27	10	2	52	7	7	28	37	17	37	42	33	6
tRF-31-6Q947673FEWSD	GGCATTGGTGGTTCAGTGGTAGAATTCTCGC	31	GlyGCC	5'-tRF	14	56	13	24	4	47	46	22	43	42	48	16	12	51	14	41	16	50	27	13	19	4	11	31	23	13	7	7	30	24	26	8	65	14	10	23	11	20	43	14	59	2	36	12	33
tRF-34-JJ6RRNLIK898HR	CAGGCGGCCCGGGTTCGACTCCCGGTGTGGGAAC	34	GluTTC	3'-tRF	15	37	41	18	14	34	19	19	30	26	13	15	19	25	4	15	17	11	14	48	19	16	22	14	13	11	25	34	21	20	18	18	23	18	17	21	16	21	75	18	17	31	30	30	40
tRF-20-JKS2PNXI	CAGGGGTAGAGCATTTGACT	20	CysGCA	i-tRF	24	0	9	0	3	2	10	23	0	3	0	85	22	266	10	2	3	9	15	0	92	0	5	15	25	13	13	0	3	44	16	2	21	28	5	37	0	30	56	73	5	0	15	54	50
tRF-37-J09PNO2OF5KDYF3	CAGAGTGTAGCTTAACACAAAGCACCCAACTTACACT	37	ValTAC	5'-tRF	0	54	7	13	9	15	18	17	62	26	110	21	28	25	8	9	85	29	3	6	9	12	5	10	37	13	7	14	31	35	12	17	14	23	7	79	8	175	18	31	29	51	0	44	3
tRF-35-H0PMF732Q86N7K	ATAAGGCATCAGCCTCCGGAGCTGGGGATTGTGGG	35	ArgCCG	i-tRF	1	5	22	0	0	10	7	10	0	3	0	139	86	29	10	7	11	6	8	3	250	2	33	30	5	43	28	4	7	95	4	0	17	4	0	0	0	28	56	173	8	0	30	69	105
tRF-19-1SS2PMER	AGTCGGTAGAGCATCAGAC	19	LysTTT	i-tRF	67	37	48	27	16	29	58	38	14	46	21	19	2	25	6	20	26	32	35	10	87	6	13	34	17	21	15	13	23	12	31	40	66	13	23	24	24	57	6	39	17	28	38	40	20
tRF-29-Z419518190FV	TTGTGAGTTCGAGCCTCACCTGGAGCACC	29	IleTAT	3'-tRF	50	96	27	10	3	12	34	25	21	23	30	33	22	12	25	37	3	18	23	58	57	8	54	10	13	16	10	21	13	14	24	8	10	11	7	59	19	21	22	31	11	37	19	56	14
tRF-28-IXRXD5F1D0D3	ATTTAGGTTAAATACAGACCAAGAGCCT	28	TrpTCA	i-tRF	73	67	25	48	11	21	62	44	21	36	73	26	61	29	19	29	17	11	38	6	17	32	47	53	81	86	24	3	29	20	34	8	4	15	15	31	14	18	0	44	14	3	23	30	8
tRF-29-YD2BJ65YXEHL	TTAACCAAAACATCAGATTGTGAATCTGA	29	HisGTG	i-tRF	24	14	16	45	11	20	28	42	8	9	43	24	24	56	10	11	11	20	27	3	21	10	11	14	74	50	21	10	41	13	28	17	24	12	23	69	49	10	12	11	26	8	7	29	16
tRF-32-87R8WP9I1EWJM	TCCCTGGTGGTCTAGTGGCTAGGATTCGGCGC	32	GluTTC	5'-half	41	8	36	27	14	2	19	14	19	32	26	21	14	55	40	35	20	20	38	27	109	4	38	20	27	7	25	26	21	39	4	16	23	18	2	21	14	28	47	22	32	15	59	14	10
tRF-17-4RRWRBJ	CTCCCGGTGTGGGAACC	17	GluTTC	3'-tRF	13	29	13	5	33	10	7	21	7	19	13	7	4	42	0	9	39	11	14	6	5	6	22	14	5	43	7	9	11	28	15	16	25	4	15	28	33	18	100	16	29	24	7	14	20
tRF-22-QNR8VP9NH	GCGTTGGTGGTATAGTGGTTAG	22	GlyTCC	5'-tRF	23	6	18	9	4	18	32	15	15	16	9	48	34	92	27	7	10	11	18	0	94	15	13	26	76	33	11	3	6	68	38	14	19	3	10	18	11	56	74	86	14	0	19	39	16
tRF-32-V6Z3M8ZLSSXUL	TATCATTGGTCGTGGTTGTAGTCCGTGCGAGA	32	GluTTC	i-tRF	52	51	22	62	7	17	58	29	40	29	82	45	24	46	47	15	28	51	8	17	36	26	22	14	106	33	10	7	14	26	58	0	10	14	15	10	9	36	15	31	32	15	11	21	8
tRF-30-1HPSR9O9337K	AGGCGGCCCGGGTTCGACTCCCGGTGTGGG	30	GluTTC	i-tRF	13	29	54	27	7	74	50	21	2	19	30	25	14	12	8	9	17	13	20	6	3	10	40	10	23	9	26	11	3	31	6	5	42	15	40	10	14	25	22	31	17	71	40	31	28
tRF-34-L85DMKYUYRLHIX	CGCGGGAGACCGGGGTTCGATTCCCCGACGGGGA	34	AspGTC	i-tRF	15	22	64	8	13	23	15	21	21	36	13	27	14	29	30	13	32	25	23	27	36	14	38	8	34	23	15	16	10	26	22	24	23	20	12	17	7	36	22	50	8	84	76	10	16
tRF-21-9KIWRNL3D	TGGGGATTGTGGGTTCGAGTC	21	ArgCCG	i-tRF	11	5	57	0	0	2	34	34	2	3	17	130	69	55	6	1	41	20	0	3	122	8	22	67	0	14	14	0	2	28	9	0	21	2	2	3	2	7	37	167	2	0	23	67	113
tRF-19-6S7P4PK4	GGCCGGTTAGCTCAGTTGG	19	SerACT	5'-tRF	22	16	18	22	16	20	25	9	10	26	9	16	12	15	17	17	16	11	12	23	46	4	29	15	32	25	23	35	34	41	20	35	19	3	12	55	17	20	18	29	8	29	36	58	13
tRF-42-F8DHXY6RHDK2RSI25	AGCGGAAGCGTGCTGGGCCCATAACCCAGAGGTCGATGGATC	42	MetCAT	i-tRF	3	49	29	0	7	17	23	31	30	19	39	34	136	59	79	6	26	6	0	13	26	8	47	55	42	43	21	1	31	60	29	13	14	15	0	31	26	21	12	16	17	0	11	44	26
tRF-18-D112Z4DZ	AAGCCAGGGATTGTGGGT	18	ArgCCT	i-tRF	16	8	43	8	5	21	42	48	19	6	0	55	44	34	12	3	5	16	20	13	208	16	22	26	31	43	19	2	11	31	15	16	8	4	23	14	12	7	0	82	17	0	35	83	40
tRF-35-83RPD9W1X6L85J	TCAGTGGTAGAATTCTCGCCTGCCACGCGGGAGGC	35	GlyGCC	i-tRF	21	17	48	0	1	4	38	6	9	32	4	50	74	46	23	7	49	27	29	3	51	10	18	40	36	38	23	0	5	97	18	16	17	28	10	28	4	14	31	109	14	0	9	42	24
tRF-32-1F8J4S5IR2Z44	AGGCATCAGCCTCCGGAGCTGGGGATTGTGGG	32	ArgCCG	i-tRF	1	0	6	0	3	12	19	6	0	26	0	137	37	42	6	1	17	4	8	10	225	2	11	10	15	16	25	0	3	78	11	0	4	5	5	3	0	32	22	123	17	0	9	49	120
tRF-30-S0SP4BUJVS6R	GTAAGGTCAGCTAAATAAGCTATCGGGCCC	30	MetCAT	i-tRF	25	16	5	13	4	2	54	28	32	29	148	13	20	40	0	7	3	13	61	13	44	28	17	12	62	25	7	10	14	15	18	23	24	39	41	9	40	41	12	14	26	0	52	54	8
tRF-32-JYSWRYVMMV5BO	CATTGGTCGTGGTTGTAGTCCGTGCGAGAATA	32	GluTTC	i-tRF	43	51	61	13	9	19	42	17	35	16	52	29	32	63	15	21	36	39	11	62	21	22	47	20	99	21	25	5	14	12	43	8	6	27	28	24	9	14	12	42	26	28	19	12	14
tRF-18-0PNYRK05	ACCAGCTTTGGGGGGTTC	18	SerTGA	i-tRF	25	66	11	7	14	36	50	22	23	36	4	31	8	35	8	25	23	29	48	6	57	32	0	36	55	50	25	4	28	22	12	17	14	28	20	79	40	15	12	29	35	0	21	39	18
tRF-26-Z34KRQ59WIE	TTGGTCTAGGGGTATGATTCTCGCTT	26	ProTGG	i-tRF	5	6	9	3	6	4	7	7	4	9	0	77	24	35	14	3	13	29	42	3	157	6	5	17	34	11	15	6	1	85	24	8	14	18	5	9	0	46	74	110	5	2	19	37	27
tRF-35-FJIKE7UMKKSWRN	AGAGCATGGGACTCTTAATCCCAGGGTCGTGGGTT	35	LysCTT	i-tRF	0	4	1	0	3	4	25	6	0	19	0	81	28	92	14	5	3	4	15	9	109	4	9	19	11	27	18	0	15	72	16	5	29	3	5	9	0	36	68	68	17	0	3	33	72
tRF-26-M0IBB7Z92KB	CGGAGATGAAAACCTTTTTCCAAGGA	26	ThrTGT	i-tRF	73	27	18	18	18	10	38	36	50	39	21	35	19	12	19	24	32	32	47	24	22	42	33	24	58	0	15	11	25	8	56	0	12	33	7	24	0	50	18	0	11	3	28	40	12
tRF-27-3K7SIR3DR2M	CCGGGGTTCGATTCCCCGACGGGGAGC	27	AspGTC	3'-tRF	13	12	38	18	1	21	7	25	26	19	43	73	29	12	27	35	36	11	0	13	32	32	18	28	40	33	18	36	22	47	24	21	12	17	17	17	12	28	34	33	20	31	35	30	14
tRF-25-PJ58309NDJ	GCAGCGATGGCCGAGTGGTTAAGGC	25	SerTGA	5'-tRF	18	37	0	29	50	32	50	27	7	72	43	65	27	59	30	13	30	44	11	31	17	28	11	36	40	19	27	6	34	31	93	5	17	53	30	31	7	14	12	20	77	6	21	17	10
tRF-28-I8W47W1R7HX	ATTGGTCGTGGTTGTAGTCCGTGCGAGA	28	GluTTC	i-tRF	45	42	27	127	13	17	42	42	45	29	47	37	44	21	23	17	51	69	20	13	30	20	29	22	64	38	16	10	26	41	38	5	6	20	17	21	0	43	9	24	47	28	28	12	6
tRF-32-I89NJ4S2I7L7M	ATTGGTGGTTCAGTGGTAGAATTCTCGCCTGC	32	GlyGCC	i-tRF	8	29	20	36	21	31	3	11	34	78	0	10	28	30	2	9	25	13	9	0	34	30	19	22	20	16	23	23	30	26	51	35	16	32	54	18	29	5	6	11	14	8	19	23	18
tRF-19-Q86N7KKK	GCTGGGGATTGTGGGTTCG	19	ArgCCG	i-tRF	16	5	57	0	0	2	31	17	16	13	17	114	42	106	4	3	30	11	0	3	191	8	9	57	13	40	16	1	9	37	22	8	12	5	5	0	0	3	44	115	8	0	33	67	79
tRF-20-RK9P4P9L	GGGGGTGTAGCTCAGTGGTA	20	ValAAC	5'-tRF	25	17	20	8	16	12	31	14	26	26	8	38	12	63	23	23	11	27	5	3	105	8	31	14	25	11	16	24	19	62	13	10	14	14	15	31	7	21	9	59	14	31	54	28	12
tRF-25-QW58309NDJ	GCTGTGATGGCCGAGTGGTTAAGGC	25	SerCGA	5'-tRF	25	34	6	32	35	27	27	29	26	39	21	78	24	21	17	12	17	58	11	6	19	34	4	32	29	9	21	6	42	66	63	5	27	30	66	59	9	28	25	24	50	0	26	12	8
tRF-17-F6RE98N	AGCCAGGGATTGTGGGT	17	ArgCCT	i-tRF	11	5	50	0	0	8	34	38	7	13	8	85	34	42	10	7	9	11	5	3	239	8	22	20	17	23	16	2	15	60	6	2	21	4	7	3	2	25	6	136	5	3	26	93	46
tRF-17-HSQSD2J	ATCCGGCTCGAAGGACC	17	TyrGTA	3'-tRF	8	63	13	8	22	4	19	10	19	16	34	50	4	34	12	12	15	4	11	24	5	16	22	6	11	14	16	7	7	4	15	2	8	11	2	10	12	10	34	3	8	18	9	14	10
tRF-31-X0K3XN13QXQWE	TGAAGCCAGTTGATTAGGGTGCTTAGCTGTT	31	AsnGTT	i-tRF	13	49	6	16	7	51	73	25	9	39	13	21	7	59	4	12	30	9	14	0	13	14	58	42	34	74	22	3	42	45	20	8	12	30	28	24	29	10	0	31	92	12	26	37	8
tRF-20-YP9LON4V	TTCAGTGGTAGAATTCTCGC	20	ValCAC	i-tRF	61	27	14	28	71	11	28	30	13	29	33	20	12	46	27	11	18	27	67	3	46	49	15	63	25	22	21	7	25	30	48	2	9	36	33	41	14	51	31	23	11	8	21	12	11
tRF-40-7O58J0K8UMPLBIUB	GTTAAGATGGCAGAGCCCGGTAATCGCATAAAACTTAAAA	40	LeuTAA	5'-tRF	5	46	2	8	22	44	62	36	21	19	56	11	24	12	8	23	22	9	20	17	13	36	18	2	40	21	18	10	43	22	6	29	12	62	43	63	26	25	31	14	59	3	14	15	24
tRF-41-PSQP4PW3FJI0E7UME	GCCCGGCTAGCTCAGTCGGTAGAGCATGAGACTCTTAATCT	41	LysCTT	5'-tRF	3	32	20	10	14	25	31	19	26	16	34	21	91	42	40	27	34	13	14	27	26	2	42	61	40	14	30	23	19	51	9	16	14	13	12	63	26	39	12	44	8	9	14	5	20
tRF-18-RPM830D4	GGTAGCGTGGCCGAGCGG	18	LeuTAG	5'-tRF	43	34	20	40	27	17	7	12	16	16	13	22	22	46	17	18	20	27	11	10	95	10	20	16	31	19	23	26	18	26	20	24	17	11	7	35	7	10	6	55	14	46	40	21	24
tRF-23-IRJ9ZH0SDZ	ATTCCCATTCTTGCGACCCGGGT	23	GlyCCC	i-tRF	20	27	16	37	35	32	50	46	40	75	95	10	24	8	15	7	15	20	29	13	26	30	18	26	54	21	20	1	26	26	31	8	14	33	10	35	2	7	15	24	14	9	26	1	38
tRF-29-PS5P4PW3FJF2	GCCCGGATAGCTCAGTCGGTAGAGCATCA	29	LysTTT	5'-tRF	10	15	13	119	29	29	54	51	52	29	17	1	22	21	23	13	11	11	11	3	68	6	9	44	9	59	27	9	18	49	122	16	17	13	45	21	19	10	3	3	47	3	33	30	87
tRF-29-8PR9DM3WWK1V	TCCAGGGTTCAAGTCCCTGTTCGGGCGCC	29	LysTTT	3'-tRF	50	58	25	8	0	21	58	19	14	3	69	35	22	8	42	52	0	16	29	37	87	2	47	10	1	11	8	7	13	16	29	51	4	8	7	21	7	25	31	42	23	6	16	33	4
tRF-17-H7PU4HJ	ATCCTGCCGACTACGCC	17	SerTGA	3'-tRF	16	27	4	16	14	27	34	2	33	23	4	23	2	17	17	6	7	11	29	13	9	20	6	34	19	9	9	9	15	18	15	13	23	8	7	31	36	39	53	5	35	15	19	26	22
tRF-38-Q2FWQ8P6U1J0SU04	GCGGAAGCGTGCTGGGCCCATAACCCAGAGGTCGATGG	38	MetCAT	i-tRF	0	5	32	0	0	12	23	36	0	16	52	59	146	93	0	9	26	13	3	17	78	6	27	48	13	31	29	0	5	60	4	13	8	13	0	10	0	3	22	164	2	0	16	58	83
tRF-18-V47P59D9	TAGTGGTTAGGATTCGGC	18	GluCTC	i-tRF	20	16	31	28	92	15	39	22	13	13	9	21	4	35	14	10	28	52	18	9	42	28	11	107	27	22	34	9	56	22	20	14	63	21	36	4	8	15	43	16	14	0	34	10	20
tRF-30-RRJ89O9NF5W8	GGTCCCATGGTGTAATGGTTAGCACTCTGG	30	GlnTTG	5'-tRF	23	10	0	43	26	104	38	23	26	46	0	21	7	17	57	7	3	27	23	0	17	40	6	10	7	52	24	9	36	20	27	13	27	18	17	24	4	21	31	18	44	3	7	7	85
tRF-31-9M739P8WQ0D5D	TGGTCGTGGTTGTAGTCCGTGCGAGAATACC	31	GluTTC	3'-tRF	40	53	61	24	14	40	27	34	30	3	43	35	39	17	10	13	28	11	5	13	13	32	31	20	54	16	27	17	26	24	29	8	6	17	20	24	7	18	6	7	14	18	59	15	8
tRF-27-79MP9P9NH5N	GTTTCCGTAGTGTAGTGGTTATCACGT	27	ValCAC	5'-tRF	20	18	0	13	24	13	21	17	2	29	24	12	4	10	21	3	10	18	9	9	19	10	1	17	9	25	21	13	25	19	20	5	60	34	49	74	8	46	68	29	23	5	19	23	22
tRF-17-JQSSM8N	CATATGTCCGCGTGGGT	17	LeuTAA	i-tRF	33	17	22	40	13	27	15	38	38	32	8	17	14	4	15	15	39	30	3	20	212	8	11	38	48	14	31	1	44	31	22	10	51	7	20	14	12	14	0	26	20	12	73	21	63
tRF-35-RP9830MMUKLY5Z	GGTAGTGTGGCCGAGCGGTCTAAGGCGCTGGATTT	35	LeuTAG	5'-half	3	6	4	27	16	34	15	2	7	23	4	13	7	55	19	24	24	9	32	0	24	20	9	48	3	21	26	23	32	20	29	54	21	8	17	35	9	43	22	9	56	12	28	15	36
tRF-38-PNR8YP9LON4V4R8	GCATTGGTGGTTCAGTGGTAGAATTCTCGCCTCCCACG	38	GlyCCC	5'-tRF	10	13	38	8	5	10	19	8	9	9	43	10	123	208	27	9	26	9	5	10	24	0	13	16	56	38	24	9	22	37	22	13	14	15	48	0	9	36	31	24	0	0	16	12	18
tRF-22-1OR6QOH03	AGTAAGGTCAGCTAAATAAGCT	22	MetCAT	5'-tRF	13	97	9	13	4	29	18	18	17	39	67	28	14	20	2	5	6	11	36	3	28	17	11	12	46	44	10	13	50	15	14	2	19	19	28	27	11	61	6	25	26	2	1	23	23
tRF-32-E7ZPVOH30WUI5	ACTCTTTTAGTATAAATAGTACCGTTAACTTC	32	GlyTCC	5'-half	13	85	13	8	9	8	23	23	40	23	108	23	32	34	21	12	32	4	17	10	22	18	18	24	46	19	9	38	59	20	20	18	2	81	7	3	21	50	3	27	77	18	7	3	6
tRF-35-6978WPRLXN4VZ8	GGCTCGTTGGTCTAGGGGTATGATTCTCGCTTTGG	35	ProTGG	5'-tRF	8	3	27	2	1	12	19	8	9	26	0	31	19	51	8	13	3	13	23	0	93	12	6	22	25	35	22	5	7	78	31	13	27	5	7	10	0	18	75	54	32	0	33	33	52
tRF-31-RK9P4P9L5FZUD	GGGGGTGTAGCTCAGTGGTAGAGCATTTGAC	31	CysGCA	5'-half	25	3	25	13	1	8	11	23	9	19	0	50	29	80	17	20	20	6	17	27	22	8	6	6	52	21	21	10	7	45	31	32	44	13	7	14	14	10	37	46	11	28	16	12	18
tRF-17-8R6Q46J	TCCCCGGCATCTCCACC	17	AlaTGC	3'-tRF	15	48	36	5	46	8	7	27	4	23	17	50	2	46	23	9	11	2	32	10	22	22	33	12	13	19	12	25	17	10	4	2	6	8	7	21	4	25	239	18	23	12	7	28	12
tRF-18-1SS2PMX	AGTCGGTAGAGCATCAGA	18	LysTTT	i-tRF	52	27	18	35	9	17	50	29	14	16	17	13	2	12	34	18	20	25	44	10	45	14	15	38	64	14	21	6	23	16	18	10	81	31	35	17	38	25	3	18	20	15	42	23	8
tRF-33-623K7SIR3DR2DV	GGAGACCGGGGTTCGATTCCCCGACGGGGAGCC	33	AspGTC	3'-tRF	8	30	11	10	9	25	38	136	23	16	30	17	14	34	15	37	17	0	0	20	9	0	22	16	23	7	16	9	25	14	4	13	55	10	30	3	36	21	12	24	8	9	26	7	40
tRF-44-I89NJ4S2I7L7P5QKE9	ATTGGTGGTTCAGTGGTAGAATTCTCGCCTGCCACGCGGGAGGC	44	GlyGCC	i-tRF	5	17	11	13	5	19	11	8	11	32	17	14	136	63	32	17	22	2	17	62	28	2	15	36	46	52	22	5	14	37	22	21	14	17	25	24	12	46	22	33	2	3	4	14	6
tRF-22-18VBY9PYJ	AGTGGTAGAATTCTCGCCTGCC	22	GlyGCC	i-tRF	16	29	14	7	4	36	32	20	8	29	9	32	8	5	21	9	13	11	15	3	15	12	15	15	55	16	9	4	26	37	53	11	50	16	28	9	37	46	6	46	20	8	25	54	3
tRF-33-Z4D7OOJ0QXL1D3	TTGTGAATCTGACAACAGAGGCTTACGACCCCT	33	HisGTG	i-tRF	47	48	11	10	9	36	23	34	26	19	60	47	22	25	10	18	7	48	29	6	17	40	42	32	25	9	11	10	31	22	6	8	17	44	20	49	19	28	31	35	59	24	30	31	14
tRF-17-NZ8O6FJ	CTTTTTCCAAGGACACC	17	ThrTGT	3'-tRF	28	29	35	9	4	29	36	18	36	16	19	17	2	40	17	12	28	16	21	13	30	23	35	15	34	0	7	3	36	52	42	8	14	19	20	27	5	20	31	0	64	10	44	46	10
tRF-35-SB325UB1ZZK0O5	GTAAACCGGAGATGAAAACCTTTTTCCAAGGACAC	35	ThrTGT	3'-half	11	48	4	21	18	14	85	38	85	19	52	15	24	38	17	24	22	20	35	20	15	22	31	30	66	0	26	9	22	28	43	0	6	18	15	21	0	25	3	0	32	0	21	60	18
tRF-41-U45O6QJ188FYRE980	TAATGGATAAGGCATCAGCCTCCGGAGCTGGGGATTGTGGG	41	ArgCCG	i-tRF	0	1	6	0	0	4	23	31	4	23	17	21	178	102	6	13	17	2	11	37	70	0	13	22	11	43	29	0	3	33	6	0	6	7	5	21	4	25	62	29	5	0	4	37	54
tRF-29-18VBY9PYKH1Y	AGTGGTAGAATTCTCGCCTGCCACGCGGG	29	GlyGCC	i-tRF	40	17	50	2	3	17	38	6	2	29	4	50	32	72	15	3	3	23	3	6	68	8	15	24	31	11	19	0	7	76	20	13	14	10	5	14	4	32	31	91	8	0	11	30	36
tRF-19-2YU04DKH	CACTGTAAAGCTAACTTAG	19	LysTTT	5'-tRF	40	53	34	5	7	17	54	65	73	16	30	11	12	4	6	21	3	6	47	3	34	14	13	12	34	16	9	0	29	12	36	2	10	39	12	35	19	50	6	20	47	0	28	49	34
tRF-32-SB325UB1ZZK0L	GTAAACCGGAGATGAAAACCTTTTTCCAAGGA	32	ThrTGT	i-tRF	23	36	18	18	11	12	34	36	50	16	26	17	24	8	8	35	24	18	53	34	22	18	22	26	66	0	21	9	30	31	31	0	23	10	30	31	0	46	6	0	23	0	19	44	16
tRF-42-3W2VR008R959KUMKH	CCTGTCACGCGGGAGACCGGGGTTCGATTCCCCGACGGGGAG	42	AspGTC	i-tRF	0	42	22	35	13	62	34	74	42	115	39	17	74	25	32	12	19	9	0	20	17	6	49	22	73	40	41	5	15	43	34	0	14	17	30	38	16	14	31	20	5	0	26	23	24
tRF-50-ROHL7X0OBQJE9UHY0DFK	GGTAAATATAGTTTAACCAAAACATCAGATTGTGAATCTGACAACAGAGG	50	HisGTG	5'-tRF	3	24	4	18	9	14	50	23	50	19	60	13	56	21	4	17	28	9	14	31	9	4	13	10	42	59	10	11	38	28	34	29	27	37	30	77	70	83	12	18	5	9	19	12	24
tRF-29-KF9MVH7P59H4	CCACATGGTCTAGCGGTTAGGATTCCTGG	29	GluTTC	i-tRF	15	12	6	24	35	23	85	17	11	29	0	13	2	12	17	12	13	16	32	13	17	8	20	22	19	21	25	3	21	12	47	29	23	5	35	28	21	14	6	22	32	21	14	40	42
tRF-34-I8W47W1R7HFEE2	ATTGGTCGTGGTTGTAGTCCGTGCGAGAATACCA	34	GluTTC	3'-tRF	28	39	52	94	11	19	0	29	59	16	43	35	32	63	6	24	41	18	5	58	24	40	47	8	50	14	18	29	10	14	6	0	12	30	2	7	0	21	37	18	2	53	57	12	14
tRF-42-Z3R918VBY9PYKHM24	TTGGTGGTTCAGTGGTAGAATTCTCGCCTGCCACGCGGGAGG	42	GlyGCC	i-tRF	13	12	32	2	0	21	38	23	2	6	34	29	173	97	23	6	36	2	3	13	51	4	9	32	40	62	32	7	7	76	20	18	12	17	23	28	4	36	31	52	8	0	7	21	14
tRF-35-KKM1M3WD8S746D	CCAGGCGGCCCGGGTTCGACTCCCGGTGTGGGAAC	35	GluTTC	3'-tRF	3	30	45	70	14	38	27	17	33	36	13	18	22	25	8	13	7	16	5	13	9	6	29	10	15	26	20	27	29	31	27	24	21	20	28	21	14	32	18	14	23	28	45	12	26
tRF-31-J0DPZOIPD7VIE	CAGAGAATAGTTTAAATTAGAATCTTAGCTT	31	ProTGG	5'-half	8	46	32	5	3	0	23	44	2	23	108	54	2	12	21	15	47	6	32	13	32	20	6	10	33	19	6	60	23	33	0	0	12	114	15	10	9	32	25	78	35	3	2	17	2
tRF-23-QNR8VP949	GCGTTGGTGGTATAGTGGTGAGC	23	GlyTCC	5'-tRF	25	14	26	0	3	9	14	15	28	13	4	31	22	92	14	1	6	11	9	9	76	10	3	29	34	13	13	4	7	52	26	11	21	16	5	18	5	20	62	58	2	16	23	16	10
tRF-39-PNR8YP9LON4V4REM	GCATTGGTGGTTCAGTGGTAGAATTCTCGCCTCCCACGC	39	GlyCCC	5'-tRF	10	15	18	2	3	4	19	6	4	0	21	7	99	242	15	3	79	6	5	17	15	4	11	12	91	23	33	4	15	62	45	8	29	8	58	7	7	25	0	18	8	0	9	10	14
tRF-20-1SS2P4FI	AGTCGGTAGAGCATGAGACT	20	LysCTT	i-tRF	26	22	13	13	9	18	36	11	6	39	4	21	8	15	19	16	5	9	30	23	92	2	21	21	27	13	21	11	6	17	22	20	29	12	10	18	17	20	6	27	14	27	19	33	10
tRF-42-2YU04DYJIO3ZU3U0I	CACTGTAAAGCTAACTTAGCATTAACCTTTTAAGTTAAAGAT	42	LysTTT	5'-tRF	0	55	0	8	1	25	58	25	78	26	147	10	74	68	10	15	38	0	11	51	3	8	9	16	71	33	14	11	43	14	49	40	23	53	40	42	41	39	15	18	11	3	7	8	8
tRF-46-J09PNO2OF5KDYFNP5EE	CAGAGTGTAGCTTAACACAAAGCACCCAACTTACACTTAGGAGATT	46	ValTAC	5'-tRF	6	41	1	3	4	6	7	6	73	16	230	9	58	25	27	10	38	20	12	92	1	2	11	12	48	36	7	10	12	19	26	32	29	61	15	116	23	144	49	7	0	5	7	18	3
tRF-35-8NRS9NS334L2H1	TCATTGGTCGTGGTTGTAGTCCGTGCGAGAATACC	35	GluTTC	3'-tRF	20	99	27	37	31	55	27	34	21	62	60	23	27	51	21	23	22	13	5	24	11	30	29	14	75	57	27	9	27	24	18	0	0	27	17	31	16	10	15	11	26	21	26	12	16
tRF-18-Q1Q89P04	GCGCCGCTGGTGTAGTGG	18	GlyCCC	5'-tRF	58	6	50	2	5	12	46	31	23	42	21	23	2	17	17	21	15	11	3	10	22	28	20	8	21	9	8	14	26	10	47	54	21	8	28	24	16	25	6	18	14	37	45	26	18
tRF-17-I2669KQ	ATGGAGGCCATGGGGTT	17	SerTGA	i-tRF	3	37	7	19	8	47	39	15	17	23	57	37	8	46	4	29	8	29	12	3	38	56	15	40	74	80	11	22	50	35	38	14	2	12	25	13	46	15	43	29	35	2	28	46	8
tRF-25-R4XLR828FE	GGGTGTGATAGGTGGCACGGAGAAT	25	GlnTTG	i-tRF	164	39	18	8	9	40	11	42	23	32	30	45	22	17	8	10	28	41	17	37	26	58	38	24	33	19	17	8	18	33	34	8	4	18	20	17	24	3	12	22	32	0	9	19	18
tRF-37-QKF1R38E8RO86J2	GCGGGAGACCGGGGTTCAATTCCCCGACGGGGAGCCA	37	AspGTC	3'-tRF	0	22	20	48	18	19	27	12	23	32	52	27	24	17	12	20	28	20	26	34	21	14	54	28	50	38	15	85	38	24	36	27	23	26	17	31	12	18	18	13	26	15	23	21	14
tRF-18-D8YJE7DX	AATGGTTAGCACTCTGGA	18	GlnTTG	i-tRF	25	10	7	9	18	31	7	39	54	141	14	9	6	20	10	19	5	11	0	9	23	17	9	29	27	11	22	2	20	13	24	11	16	9	15	0	8	87	37	12	11	5	17	2	11
tRF-22-32Q86N7KQ	CCGGAGCTGGGGATTGTGGGTT	22	ArgCCG	i-tRF	5	1	25	0	0	8	23	4	2	19	0	49	108	59	6	1	1	11	5	31	237	2	2	2	31	28	15	1	1	26	4	5	2	1	10	7	2	10	22	59	8	6	16	62	50
tRF-28-JP9P9NH5SYDQ	CATAGTGTAGTGGTTATCACGTCTGCTT	28	ValTAC	i-tRF	23	8	48	32	11	17	19	34	21	16	17	14	9	0	8	9	26	9	14	10	11	14	40	8	17	26	13	16	11	22	18	13	17	33	25	35	9	10	97	29	11	71	28	5	20
tRF-25-K5I34JRX6N	CCCACATGGTCTAGCGGTTAGGATT	25	GluTTC	i-tRF	18	6	18	43	18	17	62	55	7	39	0	5	27	42	38	17	17	27	32	6	45	6	22	28	33	31	21	1	22	60	93	10	19	18	12	0	9	36	9	14	8	3	30	7	10
tRF-20-4KRQ59WI	CTAGGGGTATGATTCTCGCT	20	ProTGG	i-tRF	14	4	18	0	0	4	28	14	6	9	0	68	30	97	6	7	0	11	6	3	71	8	3	15	44	11	11	5	12	101	42	20	14	19	5	9	2	5	49	145	5	0	17	58	27
tRF-17-79MP9PP	GTTTCCGTAGTGTAGTG	17	ValCAC	5'-tRF	16	35	24	30	34	31	14	12	15	36	9	6	20	30	17	12	15	16	3	6	42	28	64	10	37	22	15	69	12	35	14	32	9	10	25	79	11	10	0	27	20	40	17	35	11
tRF-30-W4R951KHZKL6	TCGTGGGTTCGAGCCCCACGTTGGGCGCCA	30	LysCTT	3'-tRF	31	46	32	13	0	17	19	21	23	16	26	26	14	12	17	35	7	9	20	34	110	2	22	20	5	9	6	14	7	20	29	10	10	10	15	28	7	57	47	24	29	37	16	54	22
tRF-18-IRMJ6VV	ATTCCCGGGCGGCGCACC	18	GlyCCC	3'-tRF	25	17	16	40	42	83	66	51	40	128	17	18	17	21	72	13	3	9	17	6	21	22	6	14	48	19	12	9	13	14	29	21	17	8	15	28	14	18	6	13	17	6	33	7	30
tRF-29-YP9LON4VN1EM	TTCAGTGGTAGAATTCTCGCCTGCCACGC	29	GlyGCC	i-tRF	11	32	0	35	20	29	11	21	54	32	17	9	17	59	12	17	38	6	3	0	17	44	15	32	71	14	129	17	13	24	74	5	4	28	86	0	7	10	3	5	26	9	21	7	18
tRF-27-JE9UHY0DFK3	CAGATTGTGAATCTGACAACAGAGGCT	27	HisGTG	i-tRF	4	12	7	13	4	31	43	11	73	3	52	29	16	25	6	15	11	25	21	6	26	17	11	15	58	27	4	5	25	24	30	8	53	28	41	4	14	82	12	11	41	2	30	27	1
tRF-21-JMRPFQRDE	CAGTCGGTAGAGCATGGGACT	21	LysCTT	i-tRF	55	15	20	8	7	19	27	21	14	23	17	27	39	12	19	18	19	23	29	37	59	24	11	14	9	28	20	12	10	33	20	10	27	34	28	28	7	21	53	37	20	12	23	30	12
tRF-18-8K587SDE	TCAGGGATGGGTTCGATT	18	GlnTTG	i-tRF	35	36	22	5	3	25	69	38	38	29	26	13	7	51	21	30	11	6	14	37	49	30	15	36	42	47	21	14	22	16	36	16	4	18	23	28	24	7	6	33	38	6	42	62	12
tRF-29-KQI34JRX6N1P	CCCATATGGTCTAGCGGTTAGGATTCCTG	29	GluTTC	i-tRF	10	25	4	16	41	32	77	36	11	72	21	17	17	34	12	15	13	11	17	3	43	12	22	36	69	16	18	4	13	43	68	0	4	20	28	24	12	14	18	13	47	6	21	15	16
tRF-39-ROHL7X0OBQJE9UF3	GGTAAATATAGTTTAACCAAAACATCAGATTGTGAATCT	39	HisGTG	5'-tRF	0	25	11	24	3	17	46	31	50	13	73	3	39	59	19	24	19	11	62	10	30	8	11	12	25	57	15	3	42	26	40	5	25	23	33	42	38	111	3	20	23	9	35	28	22
tRF-33-VNU1BDHPIWOM0L	TAGTTTAACCAAAACATCAGATTGTGAATCTGA	33	HisGTG	i-tRF	19	47	14	22	11	6	25	20	17	29	24	8	26	25	17	10	1	16	21	6	21	17	23	21	109	91	21	5	30	52	26	23	16	32	31	27	40	15	0	20	29	0	15	33	16
tRF-17-884U1D2	TCCGGCTCGAAGGACCA	17	TyrGTA	3'-tRF	11	18	91	10	22	2	0	23	14	19	0	14	4	34	12	15	11	0	3	17	11	10	15	8	5	14	9	22	11	16	15	5	25	11	28	24	9	3	34	11	20	28	40	30	20
tRF-31-E7ZPVOH30WUIE	ACTCTTTTAGTATAAATAGTACCGTTAACTT	31	GlyTCC	5'-half	16	96	18	2	3	14	58	57	38	23	99	18	12	8	19	10	28	4	23	10	7	14	18	14	25	7	14	31	39	8	27	8	32	59	12	24	14	68	12	24	23	6	11	19	10
tRF-28-KY7343RX6ND4	CCCTGGTGGTCTAGTGGTTAGGATTCGG	28	GluCTC	i-tRF	16	8	29	1	16	6	18	0	15	9	9	36	32	92	32	7	10	18	0	16	109	25	17	21	41	58	15	19	12	26	14	8	16	5	10	0	0	0	37	31	5	8	28	16	20
tRF-41-7O58J0K8UMPLBIUBD	GTTAAGATGGCAGAGCCCGGTAATCGCATAAAACTTAAAAC	41	LeuTAA	5'-tRF	8	42	9	2	18	12	34	17	7	19	43	9	24	76	4	7	19	4	20	3	26	4	11	10	21	9	18	16	43	14	13	13	14	59	48	35	21	46	15	5	23	0	4	21	8
tRF-45-3W2VR008R9D9KUMKF6	CCTGTCACGCGGGAGACCGGGGTTCAATTCCCCGACGGGGAGCCA	45	AspGTC	3'-tRF	0	17	16	21	22	32	27	46	23	69	225	10	153	42	6	13	26	0	5	20	9	14	18	18	50	50	28	10	36	18	56	8	14	37	25	35	38	50	37	1	8	6	9	3	16
tRF-39-7Z2R1HPSR9O93324	GTTTTCACCCAGGCGGCCCGGGTTCGACTCCCGGTGTGG	39	GluTTC	i-tRF	0	34	32	16	18	14	27	23	21	32	52	13	52	55	34	9	17	2	3	13	43	8	47	36	31	35	17	8	13	53	47	5	8	14	12	17	7	25	15	37	11	6	73	23	30
tRF-50-DKNPNOYB7JXNXW83X4J0	AAGGGCTTAGCTTAATTAAAGTGGCTGATTTGCGTTCAGTTGATGCAGAG	50	AlaTGC	5'-tRF	3	18	2	5	14	17	31	21	9	13	47	5	17	80	21	13	24	9	8	17	15	10	11	44	25	52	24	5	52	22	18	27	34	21	40	66	12	54	15	14	8	9	19	37	14
tRF-19-18V0JZHW	AGTGGTAGAGCATTTGACT	19	CysGCA	i-tRF	25	8	20	1	13	18	21	6	4	23	0	41	8	51	23	8	18	6	6	3	36	6	5	8	6	16	8	6	42	19	24	11	26	21	18	51	11	36	31	22	17	13	17	29	11
tRF-34-H3YD2BJ65YXEHL	ATAGTTTAACCAAAACATCAGATTGTGAATCTGA	34	HisGTG	i-tRF	3	29	11	9	18	0	43	30	13	13	43	13	16	51	27	17	10	11	9	9	11	6	17	19	55	58	13	5	33	41	18	11	24	3	28	23	69	20	0	12	50	0	19	29	10
tRF-20-0MFN7BWU	ACATCAGATTGTGAATCTGA	20	HisGTG	i-tRF	16	54	26	34	4	4	0	12	6	0	33	5	8	15	4	2	1	11	0	23	32	2	49	10	25	47	11	4	41	52	38	0	12	14	0	23	14	20	0	7	14	0	11	8	28
tRF-32-HMI8W47W1R7HH	ATATCATTGGTCGTGGTTGTAGTCCGTGCGAG	32	GluTTC	i-tRF	36	41	22	59	14	25	50	51	40	39	17	42	39	51	8	20	15	20	5	17	22	32	36	10	40	40	12	5	32	22	18	10	19	11	28	7	21	3	0	22	2	3	38	30	16
tRF-36-QKF1R38E8RO86JD	GCGGGAGACCGGGGTTCAATTCCCCGACGGGGAGCC	36	AspGTC	3'-tRF	0	27	22	10	11	32	11	12	19	19	52	31	14	38	17	17	24	18	8	27	13	8	45	12	19	16	17	72	17	8	20	18	19	13	15	14	9	3	47	16	11	9	26	19	14
tRF-31-Q1Q89P9L8422E	GCGCCGCTGGTGTAGTGGTATCATGCAAGAT	31	GlyCCC	5'-half	10	13	32	16	14	19	11	19	19	16	21	26	14	8	21	21	24	16	20	3	30	14	13	2	25	35	9	27	13	26	20	56	29	20	20	31	50	21	22	18	23	40	16	33	8
tRF-31-MUWLV47PU9XWE	CGTGATCGTATAGTGGTTAGTACTCTGCGTT	31	HisGTG	i-tRF	13	20	41	21	27	25	23	25	0	19	34	39	27	8	12	12	36	16	3	10	9	20	9	18	15	14	17	52	3	28	11	24	21	39	38	7	14	14	50	44	11	40	33	21	14
tRF-26-BBSQ6KK4RN0	AAAAAGTCATGGAGGCCATGGGGTTG	26	SerTGA	i-tRF	28	29	2	8	14	40	54	14	21	23	95	34	27	4	6	15	19	18	23	6	47	58	13	42	25	52	15	9	25	10	18	27	10	11	33	42	24	39	22	24	68	0	28	49	18
tRF-35-LSM1M3WE8SSP6D	CGCCGCGGCCCGGGTTCGATTCCCGGTCAGGGAAC	35	GluTTC	3'-tRF	3	12	29	27	18	25	27	38	47	85	30	33	32	21	19	12	47	4	0	6	7	2	40	6	3	4	18	43	5	20	9	13	21	10	15	38	16	18	31	59	8	28	21	39	34
tRF-24-MN1E8Y7ZFV	CGGTTAGGATTCCTGGTTTTCACC	24	GluTTC	i-tRF	33	42	9	40	22	38	23	36	26	39	17	14	34	8	32	15	15	18	20	6	13	6	15	24	77	14	41	6	7	14	72	8	14	39	51	35	7	7	6	11	2	3	11	7	10
tRF-38-HXD3KY7SHRRNWJV	ATCTAAAGGTCCCTGGTTCGATCCCGGGTTTCGGCACC	38	PheGAA	3'-tRF	26	10	27	10	9	19	15	23	23	23	56	33	37	4	49	51	20	30	11	41	36	0	42	24	15	26	9	72	19	28	4	5	8	5	7	21	2	10	22	20	2	21	11	21	8
tRF-22-S9Y8RH935	GTCTCTTCGGGGGCGTGGGTTC	22	LeuTAG	i-tRF	16	8	36	2	0	2	42	14	9	3	26	43	123	72	12	29	41	0	5	20	49	6	15	12	46	62	23	5	5	24	6	10	0	5	17	3	4	18	40	130	2	6	26	37	28
tRF-32-DJHP3R6J9KIW4	AAGGCATCAGCCTCCGGAGCTGGGGATTGTGG	32	ArgCCG	i-tRF	6	5	11	0	1	17	23	27	0	13	4	97	34	42	8	3	13	25	8	0	135	4	6	24	5	28	15	3	5	41	6	2	8	4	5	3	0	10	50	59	8	0	26	47	50
tRF-31-79MP9PMNH5ISD	GTTTCCGTAGTGTAGCGGTTATCACATTCGC	31	ValCAC	5'-tRF	13	25	64	35	57	38	23	17	38	36	21	29	24	34	25	20	17	13	41	0	9	30	31	18	17	21	27	44	18	28	58	24	25	15	23	17	16	21	3	1	38	15	23	26	12
tRF-19-ROD8N0J6	GGTAAAATGGCTGAGTGAA	19	TyrGTA	5'-tRF	19	60	7	9	4	40	18	14	10	42	14	25	2	46	2	4	1	20	24	9	36	25	37	15	16	55	4	4	20	17	2	2	9	19	7	41	26	41	37	20	29	2	30	58	11
tRF-43-JMRPFQ5DWXH913M80E	CAGTCGGTAGAGCATGAGACTCTTAATCTCAGGGTCGTGGGTT	43	LysCTT	i-tRF	0	8	4	2	1	2	15	10	4	16	26	34	398	97	15	10	26	2	0	34	42	6	6	22	21	31	24	0	7	37	6	2	0	10	2	0	4	18	6	42	8	0	0	17	48
tRF-29-Q99P9P9NH525	GCTTCTGTAGTGTAGTGGTTATCACGTTC	29	ValCAC	5'-tRF	21	5	4	75	57	23	34	21	21	19	17	2	7	21	17	6	24	25	29	10	19	10	24	18	13	7	21	20	13	12	43	51	66	26	33	24	21	10	9	27	47	3	28	12	28
tRF-39-18VBY9PYKHM26RIZ	AGTGGTAGAATTCTCGCCTGCCACGCGGGAGGCCCGGGT	39	GlyGCC	i-tRF	8	5	48	5	1	6	15	14	7	19	13	37	61	72	17	9	11	13	0	20	36	0	18	42	66	31	21	2	11	80	31	21	29	5	10	24	0	18	69	59	8	6	40	21	32
tRF-17-ZZK0O52	TTTTTCCAAGGACACCA	17	ThrTGT	3'-tRF	17	29	33	19	13	9	32	28	36	42	43	10	16	25	8	8	5	20	3	23	15	21	5	7	39	0	13	4	30	41	28	11	16	9	7	18	20	36	12	1	11	5	19	21	18
tRF-30-N3R718YKISQI	CTGGTGGTCTAGTGGTTAGGATTCGGCGCT	30	GluCTC	i-tRF	26	18	50	24	7	10	0	14	4	26	4	23	24	21	4	32	11	0	11	10	15	14	36	26	9	11	15	36	5	18	9	24	8	7	5	31	2	25	31	24	2	99	26	8	14
tRF-34-KY7343RX6NMHH3	CCCTGGTGGTCTAGTGGTTAGGATTCGGCGCTCT	34	GluCTC	i-tRF	20	12	77	2	7	14	11	4	21	23	34	41	29	25	12	12	13	18	3	17	40	6	49	22	23	19	19	22	17	26	15	24	19	11	20	49	0	25	31	13	17	24	30	24	18
tRF-31-ZRS3S3RX8HYVD	TTTCCGTAGTGTAGTGGTTATCACGTTCGCC	31	ValCAC	i-tRF	11	27	16	7	19	18	28	12	15	29	19	12	18	10	12	5	3	32	30	0	15	32	7	28	27	61	15	32	18	24	30	11	31	16	23	0	2	30	37	33	26	13	28	18	5
tRF-27-VKS4I7LZM3M	TAGGGGTATGATTCTCGCTTCGGGTGC	27	ProCGG	i-tRF	15	1	6	0	1	4	7	12	0	9	0	85	24	63	0	1	11	9	3	6	101	2	0	22	11	19	16	0	2	45	13	5	6	4	5	3	2	21	78	63	17	0	9	23	32
tRF-18-H9R8B7D2	ATCTCGGTGGAACCTCCA	18	GlnCTG	3'-tRF	55	15	32	18	9	25	23	14	19	16	0	23	17	34	19	38	17	11	17	6	21	32	18	12	11	9	17	35	17	24	2	29	25	17	17	38	9	18	34	37	8	21	14	23	8
tRF-36-7O58J0K8UMPLBIE	GTTAAGATGGCAGAGCCCGGTAATCGCATAAAACTT	36	LeuTAA	5'-half	10	29	6	10	20	23	31	17	16	26	47	7	17	29	15	9	15	11	5	10	21	22	11	14	29	28	24	11	30	14	36	27	36	39	30	21	7	79	15	1	38	0	16	23	26
tRF-17-KK5Y935	CCAGGGATTGTGGGTTC	17	ArgCCT	i-tRF	5	3	64	2	0	6	42	36	4	9	8	73	47	38	4	1	13	11	17	6	145	10	27	16	5	28	17	0	5	43	2	5	4	5	2	17	2	0	12	102	17	3	21	83	36
tRF-28-93R918VBY9DV	TGGGTGGTTCAGTGGTAGAATTCTCGCC	28	GlyGCC	i-tRF	11	5	25	21	3	27	11	14	9	39	17	30	39	29	17	29	5	27	17	34	15	14	29	16	9	2	17	9	23	20	38	24	36	17	20	14	4	18	12	41	5	3	35	33	32
tRF-17-LSM1M35	CGCCGCGGCCCGGGTTC	17	GluTTC	i-tRF	31	4	76	1	1	11	7	4	19	19	4	44	14	56	4	30	21	20	18	16	73	8	3	26	16	8	20	9	4	15	6	2	9	23	18	13	8	67	49	29	5	48	30	31	8
tRF-34-M2OSRN2NKSEKH9	CGGGAGACCGGGGTTCAATTCCCCGACGGGGAGC	34	AspGTC	3'-tRF	25	15	18	29	20	32	27	10	26	36	13	33	24	21	12	17	41	2	11	24	15	30	9	12	27	21	13	28	9	26	20	2	2	21	15	17	12	18	18	13	26	24	40	19	12
tRF-35-6562IZ6N4P64R9	GGCACGGAGAATTTTGGATTCTCAGGGATGGGTTC	35	GlnTTG	i-tRF	10	29	18	16	5	29	54	36	0	16	21	27	14	76	6	9	17	13	32	10	19	18	22	12	11	19	9	7	32	14	24	16	21	11	25	28	9	36	15	14	59	0	21	24	8
tRF-23-FP18LPMBD8	AGCAGAGTGGCGCAGCGGAAGCG	23	MetCAT	5'-tRF	15	15	13	2	7	21	27	10	11	32	17	35	29	68	19	3	7	13	17	10	80	8	9	14	27	11	16	5	10	74	11	18	32	17	10	0	0	54	34	65	11	15	14	21	18
tRF-42-86J8WPMN1E8Y7Z2RH	TCCCACATGGTCTAGCGGTTAGGATTCCTGGTTTTCACCCAG	42	GluTTC	5'-tRF	6	15	4	5	7	12	11	12	0	13	21	0	22	25	19	63	19	2	0	20	9	8	6	16	17	16	12	8	11	39	20	18	190	2	10	7	24	18	15	7	0	0	7	0	10
tRF-25-4S5IR2Z4R9	CTCCGGAGCTGGGGATTGTGGGTTC	25	ArgCCG	i-tRF	8	6	22	8	1	12	11	40	0	9	4	74	7	89	2	1	1	6	0	10	151	0	4	16	13	50	9	1	2	33	4	5	4	8	0	7	4	10	31	82	0	0	9	39	46
tRF-26-J09PNO2OF5D	CAGAGTGTAGCTTAACACAAAGCACC	26	ValTAC	5'-tRF	13	31	18	5	8	6	10	17	45	6	43	16	12	15	19	4	8	18	24	13	30	21	9	0	16	25	4	13	42	17	18	8	14	30	7	88	23	72	12	31	8	13	9	44	16
tRF-18-P46INO0J	GCATGGGACTCTTAATCC	18	LysCTT	i-tRF	31	6	70	9	3	20	7	4	6	0	14	18	8	25	21	24	6	20	12	26	26	15	37	8	32	13	15	16	14	17	10	11	31	16	20	51	2	20	0	5	26	37	28	60	8
tRF-31-897PVP9N1QKSD	TCCTCGTTAGTATAGTGGTTAGTATCCCCGC	31	AspGTC	5'-tRF	15	51	22	13	26	2	11	19	2	72	8	25	14	55	10	20	13	6	0	31	40	18	24	14	27	16	26	6	26	37	0	13	25	40	40	31	9	39	0	22	29	24	14	14	32
tRF-18-FYRE980E	AGCTGGGGATTGTGGGTT	18	ArgCCG	i-tRF	6	3	38	2	3	10	19	48	2	19	4	114	27	55	2	7	5	11	3	3	271	4	20	20	40	21	8	0	3	57	22	0	8	1	2	3	2	14	9	123	14	0	16	54	38
tRF-34-64R4XLR828FEKP	GGATGGGGTGTGATAGGTGGCACGGAGAATTTTG	34	GlnTTG	i-tRF	18	34	45	13	7	36	38	19	19	19	56	26	49	25	17	20	39	18	17	20	3	48	29	40	71	40	22	14	11	22	47	0	12	7	20	14	21	25	6	26	8	0	16	42	6
tRF-19-EO7N982Q	ACTAAGTGTTTGTGGGTTT	19	AsnGTT	i-tRF	31	36	4	24	7	25	27	14	52	32	26	15	17	25	10	13	78	41	17	13	7	12	22	18	33	31	16	13	15	28	11	2	32	18	17	24	45	46	3	37	26	0	9	42	12
tRF-38-L85DMKYOYRLHR0D2	CGCGGGAGACCGGGGTTCAATTCCCCGACGGGGAGCCA	38	AspGTC	3'-tRF	6	34	27	37	18	38	38	36	19	32	13	29	39	46	6	21	34	0	11	17	42	12	22	28	27	26	29	20	56	45	24	18	21	28	33	17	14	28	9	9	32	0	16	46	16
tRF-22-YP9LON4V3	TTCAGTGGTAGAATTCTCGCCT	22	ValCAC	i-tRF	104	18	20	13	11	13	28	12	23	13	52	14	18	15	21	31	13	68	70	19	32	15	19	36	9	25	34	29	23	24	44	11	9	12	10	41	14	41	6	31	23	16	21	21	32
tRF-19-RPM8301Z	GGTAGCGTGGCCGAGCGGT	19	LeuTAG	5'-tRF	26	12	38	18	13	21	50	19	28	9	8	10	9	42	12	18	7	11	5	13	84	8	9	6	19	28	14	9	9	37	34	18	34	10	25	10	12	28	12	57	14	24	35	35	20
tRF-42-RZYQHQ9M739P8WQ0F	GGTTTTTCATATCATTGGTCGTGGTTGTAGTCCGTGCGAGAA	42	GluTTC	i-tRF	1	37	6	75	7	10	31	6	16	19	125	6	64	89	4	15	26	4	5	79	0	4	9	22	85	11	13	0	11	6	47	8	0	18	25	21	9	28	0	1	5	6	11	0	4
tRF-28-08R959KUMK9	ACCGGGGTTCGATTCCCCGACGGGGAGC	28	AspGTC	3'-tRF	28	8	27	32	3	23	11	12	23	9	52	45	39	25	34	23	19	11	3	6	43	12	20	26	46	19	16	34	9	16	13	8	25	11	0	42	9	18	18	20	26	46	42	26	18
tRF-33-RPM830MMUKLYD7	GGTAGCGTGGCCGAGCGGTCTAAGGCGCTGGAT	33	LeuTAG	5'-half	6	18	0	5	7	17	23	6	4	52	0	38	4	12	23	6	19	6	14	13	22	26	2	18	5	14	27	30	10	20	4	18	12	30	28	35	12	32	28	27	35	9	11	23	14
tRF-40-73V2Y8L981PV6RRN	GTGGTTAGGATTCGGCGCTCTCACCGCCGCGGCCCGGGTT	40	GluCTC	i-tRF	1	0	91	2	0	8	23	12	2	16	0	53	44	131	12	7	19	4	8	13	65	0	9	26	46	28	27	2	3	93	27	13	8	2	7	7	0	10	28	85	2	0	33	26	30
tRF-23-4S5IR2Z4DZ	CTCCGGAGCTGGGGATTGTGGGT	23	ArgCCG	i-tRF	10	0	11	0	0	4	11	23	0	6	13	79	0	72	6	10	13	4	8	10	164	6	11	24	11	28	6	0	21	53	9	2	6	11	5	14	0	25	34	50	5	0	19	30	79
tRF-32-M2OSRNLNKSEKL	CGGGAGACCGGGGTTCGATTCCCCGACGGGGA	32	AspGTC	i-tRF	41	20	43	16	3	10	46	10	7	6	47	34	22	17	40	27	26	16	5	20	19	28	9	8	44	11	18	13	10	18	11	10	19	20	17	14	0	14	78	24	5	37	54	19	8
tRF-17-1OR6QOI	AGTAAGGTCAGCTAAAT	17	MetCAT	5'-tRF	11	31	11	20	1	4	21	14	21	39	62	21	12	51	4	8	6	16	12	9	38	15	11	19	44	22	8	13	30	15	12	17	53	25	12	55	29	87	0	22	35	2	7	31	23
tRF-24-86J8WPMNEX	TCCCACATGGTCTAGCGGTTAGGA	24	GluTTC	5'-tRF	35	22	11	10	16	6	11	21	7	32	17	18	7	21	17	23	7	16	17	17	21	14	15	8	17	19	24	9	11	26	45	24	27	24	15	35	14	32	22	9	14	15	7	10	26
tRF-24-PJ58309N0Y	GCAGCGATGGCCGAGTGGTTAAGG	24	SerTGA	5'-tRF	23	22	4	29	29	17	31	23	9	16	52	35	19	21	40	10	20	13	8	13	68	24	29	38	25	19	9	3	15	37	54	8	38	14	23	21	9	28	34	16	17	3	45	19	14
tRF-36-HQ9M739P8WQ0D5D	ATCATTGGTCGTGGTTGTAGTCCGTGCGAGAATACC	36	GluTTC	3'-tRF	11	63	25	40	14	21	7	31	45	19	47	15	24	51	17	9	22	4	5	24	7	16	58	34	52	23	18	13	9	16	27	10	10	15	15	3	9	18	15	13	11	18	21	8	10
tRF-31-UDM0IBB7Z92KB	TAAACCGGAGATGAAAACCTTTTTCCAAGGA	31	ThrTGT	i-tRF	47	24	2	18	0	14	34	40	35	36	60	21	27	25	4	21	76	9	65	24	30	20	13	8	58	0	23	13	15	16	27	2	6	23	15	14	0	21	6	0	11	0	19	23	4
tRF-41-P4R8YP9LON4VN1EH0	GCATGGGTGGTTCAGTGGTAGAATTCTCGCCTGCCACGCGG	41	GlyGCC	5'-tRF	0	6	13	10	7	6	11	27	7	3	86	23	136	89	21	10	9	0	3	20	24	4	13	34	42	40	19	2	7	82	27	35	27	20	17	14	9	32	44	46	2	0	14	10	28
tRF-34-O2Z0R95M39731V	GAAGATTGAGGGTTCGAGTCCCTTCGTGGTCGCC	34	ArgTCG	3'-tRF	31	53	2	62	54	21	7	21	21	29	0	35	12	25	23	26	28	9	26	10	45	52	0	61	25	81	26	4	38	6	52	2	12	37	25	10	4	25	9	13	44	0	16	17	12
tRF-36-UEH3YD2BJ65YXED	TAAATATAGTTTAACCAAAACATCAGATTGTGAATC	36	HisGTG	i-tRF	7	10	1	15	3	6	36	30	23	32	86	12	4	61	12	25	8	6	27	6	34	12	45	21	23	38	7	6	33	11	14	14	19	7	31	9	14	5	18	14	11	5	25	31	6
tRF-21-4S5IR2Z40	CTCCGGAGCTGGGGATTGTGG	21	ArgCCG	i-tRF	5	3	9	2	1	14	11	10	0	23	4	46	32	72	8	1	1	6	3	10	181	6	15	28	9	33	18	1	7	55	6	0	4	8	0	7	0	3	12	74	2	0	11	46	87
tRF-39-PNR8YP9LON4VN1EM	GCATTGGTGGTTCAGTGGTAGAATTCTCGCCTGCCACGC	39	GlyGCC	5'-tRF	3	6	29	13	5	12	11	10	19	16	21	13	131	80	25	27	24	6	3	13	15	4	9	24	50	21	25	10	15	49	20	18	14	18	20	24	4	46	18	20	8	0	9	7	10
tRF-49-2YU04DYJIO3ZU3U0IOHX	CACTGTAAAGCTAACTTAGCATTAACCTTTTAAGTTAAAGATTAAGAGA	49	LysTTT	5'-tRF	1	51	6	16	13	38	23	12	23	13	60	14	34	34	12	10	19	0	20	34	7	8	11	14	36	26	19	9	29	20	31	37	32	55	17	49	24	61	18	16	17	3	11	12	8
tRF-18-UJJKIWDY	TAAGCCAGGGATTGTGGG	18	ArgCCT	i-tRF	7	8	22	0	1	6	25	23	21	19	14	71	30	46	2	0	15	22	6	9	200	12	9	22	9	36	15	3	6	44	2	0	2	5	0	4	0	20	24	115	8	0	23	67	35
tRF-32-7RH3S3RX8HWVQ	GTTCCATAGTGTAGTGGTTATCACGTCTGCTT	32	ValTAC	i-tRF	41	15	29	13	14	27	15	17	9	13	13	27	7	21	4	27	22	4	11	17	22	18	9	22	23	2	27	20	18	20	20	27	27	24	28	3	4	14	9	26	23	40	54	17	12
tRF-20-I89NJ4S2	ATTGGTGGTTCAGTGGTAGA	20	GlyGCC	i-tRF	23	14	13	3	4	31	25	9	17	39	19	18	22	35	8	4	0	11	9	6	140	4	19	19	37	16	10	1	6	26	8	26	21	10	28	18	14	51	24	66	0	5	19	33	13
tRF-27-YB6L0JVRI85	TTAAAGGATAACAGCTATCCATTGGTC	27	LeuTAG	i-tRF	47	58	18	16	16	17	19	34	14	13	52	41	9	21	4	20	5	16	35	13	7	26	40	22	27	45	6	0	31	8	31	18	12	30	28	31	16	14	6	27	14	9	11	8	2
tRF-41-JHOJ7IR1JOKP1M58B	CAGCGGAAGCGTGCTGGGCCCATAACCCAGAGGTCGATGGA	41	MetCAT	i-tRF	1	12	13	0	0	4	15	19	0	16	34	57	324	21	8	0	68	13	3	82	22	0	27	36	7	23	24	0	17	35	2	0	4	14	10	7	0	7	34	50	2	0	9	28	30
tRF-17-60MV9JJ	GGAAGCGTGCTGGGCCC	17	ThrCGT	i-tRF	31	8	116	24	26	17	11	25	28	19	17	27	22	12	2	35	9	9	11	17	13	10	47	14	34	2	24	12	9	18	2	10	14	13	20	21	12	46	12	7	5	46	78	19	28
tRF-43-IK9NJ4S2I7L7P5QKY	ATGGGTGGTTCAGTGGTAGAATTCTCGCCTGCCACGCGGGAGG	43	GlyGCC	i-tRF	1	6	16	0	5	2	38	21	0	16	52	23	153	102	15	10	28	6	8	34	61	4	11	16	42	40	22	1	13	55	34	10	14	11	20	28	12	21	18	27	5	0	11	12	18
tRF-22-Z3M8ZLSSP	TTGGTCGTGGTTGTAGTCCGTG	22	GluTTC	i-tRF	38	42	16	46	3	38	19	29	14	26	39	26	2	21	27	20	13	46	17	0	24	32	31	22	42	71	15	9	35	33	29	10	6	27	15	10	21	28	18	26	26	15	19	23	28
tRF-37-KPQJ3KYU4RRWRBJ	CCCAGGCGGCCCGGGTTCGACTCCCGGTGTGGGAACC	37	GluTTC	3'-tRF	6	12	20	29	20	34	34	25	50	55	30	7	22	25	12	15	13	0	3	24	9	14	15	8	29	11	9	12	29	28	24	32	27	10	10	21	16	28	6	3	14	15	21	24	16
tRF-39-D7OOJ0QXL13XZ512	AATCTGACAACAGAGGCTTACGACCCCTTATTTACCCCA	39	HisGTG	3'-tRF	1	25	18	27	16	12	15	27	83	36	147	17	91	42	17	17	11	2	11	24	1	20	24	20	66	26	19	10	31	22	15	8	10	33	12	10	19	18	0	9	14	0	2	3	8
tRF-33-79MP909NH57SD3	GTTTCCGTAGTGGAGTGGTTATCACGTTCGCCT	33	ValCAC	5'-half	87	3	20	2	7	12	3	19	14	3	21	47	59	34	25	40	5	20	17	65	57	40	27	18	7	9	25	22	38	0	13	43	44	15	2	17	21	10	6	9	14	21	16	5	38
tRF-26-9MVH7P59N3E	TGGTCTAGCGGTTAGGATTCCTGGTT	26	GluTTC	i-tRF	57	18	16	16	7	6	27	12	7	9	4	25	4	0	36	18	3	9	8	13	49	10	20	36	31	14	13	9	25	16	15	2	44	11	10	14	12	21	3	20	5	31	57	28	12
tRF-37-HY0DFKN5ORNQY1J	ATCTGACAACAGAGGCTTACGACCCCTTATTTACCCC	37	HisGTG	3'-tRF	5	15	11	16	9	38	46	27	35	26	73	13	49	51	0	24	24	0	11	24	11	8	27	24	91	21	32	9	22	43	52	16	23	20	23	14	14	36	18	14	11	9	14	14	4
tRF-40-U45O6QJ188FYRE98	TAATGGATAAGGCATCAGCCTCCGGAGCTGGGGATTGTGG	40	ArgCCG	i-tRF	0	5	9	0	0	10	42	12	0	9	21	34	136	76	8	1	34	2	11	48	74	4	22	8	9	40	25	0	3	33	4	5	10	8	0	7	0	28	91	41	14	0	0	14	63
tRF-25-I89NJ4S2I7	ATTGGTGGTTCAGTGGTAGAATTCT	25	GlyGCC	i-tRF	12	2	14	39	6	22	14	25	8	36	43	25	14	51	44	15	10	16	21	23	21	8	27	22	11	22	4	5	15	17	6	14	19	7	31	18	8	20	18	47	23	8	23	14	15
tRF-33-JJ6RRNLIK898D6	CAGGCGGCCCGGGTTCGACTCCCGGTGTGGGAA	33	GluTTC	i-tRF	10	18	61	16	9	17	3	23	14	13	30	42	12	4	6	10	7	2	5	13	30	0	29	10	25	9	18	46	19	22	13	21	25	20	12	24	4	25	37	46	11	53	54	21	18
tRF-17-MMUKLYL	CGGTCTAAGGCGCTGGA	17	LeuTAG	i-tRF	13	12	4	13	5	19	31	10	19	36	4	26	2	55	19	6	9	27	20	0	30	16	4	36	23	19	28	4	15	28	61	5	6	30	61	21	19	32	18	22	14	3	33	17	20
tRF-22-WB86N7O52	TCGAATCCCACTTCTGACACCA	22	LeuCAG	3'-tRF	13	10	34	21	24	10	11	10	28	23	8	27	12	17	17	10	22	16	14	20	72	24	24	65	5	9	11	16	25	26	34	29	32	14	38	14	9	28	31	13	17	9	50	10	10
tRF-32-RKVP4P93FJIY1	GGGGGTATAGCTCAGTGGGTAGAGCATTTGAC	32	CysGCA	5'-half	5	12	22	8	1	21	27	17	7	6	17	23	42	42	19	13	19	18	3	37	70	10	9	20	13	19	10	11	5	39	29	24	21	23	10	10	9	28	12	52	14	6	33	31	20
tRF-17-I7XUK8N	ATTCTTGCGACCCGGGT	17	GlyCCC	i-tRF	25	17	18	46	27	19	31	21	33	9	21	1	12	4	17	23	24	23	14	10	45	18	13	57	33	28	9	9	14	14	27	56	100	8	30	3	9	14	3	14	17	6	21	21	10
tRF-19-UJJKIWIZ	TAAGCCAGGGATTGTGGGT	19	ArgCCT	i-tRF	23	5	43	13	13	12	31	40	11	26	8	43	22	21	6	4	9	18	26	37	126	2	15	38	23	21	18	4	18	53	9	2	19	14	20	17	7	21	9	63	2	6	9	53	54
tRF-34-DJHP3R6J9KIWIZ	AAGGCATCAGCCTCCGGAGCTGGGGATTGTGGGT	34	ArgCCG	i-tRF	1	1	32	0	0	17	11	14	4	13	0	103	19	34	10	1	7	6	11	13	151	2	20	14	11	31	15	1	3	37	4	0	8	2	5	7	0	18	25	72	5	3	23	47	58
tRF-17-RX6N38Q	GGTTAGGATTCCTGGTT	17	GluTTC	i-tRF	21	20	29	5	13	9	25	11	6	6	9	21	6	20	21	18	16	38	12	16	11	8	23	31	18	13	5	13	11	26	24	20	19	12	15	9	2	20	0	27	8	18	17	2	6
tRF-39-KY7343RX6NMH49EK	CCCTGGTGGTCTAGTGGTTAGGATTCGGCGCTCTCACCG	39	GluCTC	i-tRF	10	18	32	48	18	17	15	34	0	19	17	15	52	89	40	12	3	4	3	20	38	10	6	50	48	19	42	1	10	26	13	5	32	8	12	3	7	10	28	14	2	6	28	10	14
tRF-27-FP18LPMBQ43	AGCAGAGTGGCGCAGCGGAAGCGTGCT	27	MetCAT	5'-tRF	8	29	0	13	11	12	15	4	16	6	0	10	2	17	25	17	3	4	17	3	30	32	2	24	11	7	8	6	5	28	102	13	47	14	40	42	2	43	18	16	38	9	9	17	30
tRF-26-U05OJIH6Z3D	TAAAGGATAACAGCTATCCATTGGTC	26	LeuTAG	i-tRF	36	42	13	35	14	27	27	31	7	9	43	25	17	42	23	24	1	13	23	6	5	34	2	14	27	35	14	0	34	12	20	8	12	37	7	14	26	10	9	31	2	6	11	10	20
tRF-17-L85J3KQ	CGCGGGAGGCCCGGGTT	17	GlyGCC	i-tRF	26	3	22	2	1	2	27	0	7	13	0	43	0	80	19	3	20	0	5	3	59	20	2	10	25	40	9	1	9	37	9	21	12	11	2	7	2	28	18	119	5	0	11	17	14
tRF-33-389MV47P596V03	CCTGGTGGTCTAGTGGTTAGGATTCGGCGCTCT	33	GluCTC	i-tRF	10	10	52	0	11	2	15	8	14	23	0	34	32	21	6	17	11	9	3	3	32	18	38	10	23	11	24	20	13	20	22	10	0	13	20	45	2	21	47	13	14	24	42	23	16
tRF-32-NMEH623K7SIRJ	CTGTCACGCGGGAGACCGGGGTTCGATTCCCC	32	AspGTC	i-tRF	33	32	13	54	13	14	34	12	9	49	8	15	29	4	25	12	17	27	8	6	38	20	24	53	48	16	35	6	9	33	120	13	17	26	25	17	4	3	15	26	14	0	21	7	8
tRF-23-R959KUMK9	GGTTCGATTCCCCGACGGGGAGC	23	AspGTC	3'-tRF	18	20	18	10	7	32	23	59	23	13	30	22	17	25	12	13	26	6	0	13	22	8	11	10	27	14	16	16	10	26	9	10	59	17	56	17	12	18	0	13	2	24	21	5	12
tRF-21-1KVUY9QZ0	AGGGGTATGATTCTCGCTTTG	21	ProTGG	i-tRF	18	0	41	2	0	4	19	25	2	6	0	71	49	46	0	0	7	13	0	0	68	4	22	32	15	26	10	3	1	39	18	2	8	2	0	17	0	14	18	102	5	0	19	58	42
tRF-22-ZLBS5EOBJ	TTGTAAACCGGAGATGAAAACC	22	ThrTGT	i-tRF	109	15	6	18	9	21	73	57	35	23	130	26	19	25	10	34	20	34	29	17	11	26	24	14	48	0	5	3	26	12	36	0	4	15	15	7	0	39	6	0	17	0	9	31	18
tRF-29-V6Z3M8ZLSSJ8	TATCATTGGTCGTGGTTGTAGTCCGTGCG	29	GluTTC	i-tRF	18	42	18	27	9	34	50	65	7	9	13	15	14	46	8	9	7	6	17	10	32	16	29	18	42	52	12	1	43	53	6	18	2	17	10	21	12	21	0	26	29	6	45	33	16
tRF-20-R118LO9E	GGGCCAGTGGCGCAATGGAT	20	ArgACG	5'-tRF	2	18	9	3	14	13	3	3	17	9	0	20	4	10	2	18	3	2	0	13	40	32	13	0	16	16	8	35	6	17	4	5	24	19	12	27	14	10	43	27	14	37	28	27	35
tRF-23-QNR8VP9N9	GCGTTGGTGGTATAGTGGTTAGC	23	GlyTCC	5'-tRF	16	14	11	11	3	4	28	7	2	23	9	24	24	51	12	4	8	27	12	16	59	10	5	26	34	19	5	5	15	30	26	5	16	5	18	9	14	72	18	49	11	2	23	16	8
tRF-24-74HK9FM0EE	GTGTGATAGGTGGCACGGAGAATT	24	GlnTTG	i-tRF	206	36	4	27	3	8	15	34	40	23	91	31	29	17	8	24	19	37	20	51	11	26	18	36	54	33	10	5	22	8	31	5	4	8	10	35	19	10	6	24	17	0	4	23	2
tRF-28-OB9ZFH690MV	GAAAATGTTTAGACGGGCTCACATCACC	28	PheGAA	i-tRF	1	12	2	0	5	2	34	2	2	26	13	34	9	12	2	4	510	2	3	0	7	4	11	0	21	4	24	26	2	10	0	0	0	23	12	14	4	18	9	54	71	43	7	5	4
tRF-40-NMEH623K7SIR3DR2	CTGTCACGCGGGAGACCGGGGTTCGATTCCCCGACGGGGA	40	AspGTC	i-tRF	0	25	34	8	20	42	23	25	4	29	69	9	39	34	27	30	32	0	0	24	22	20	36	24	36	35	18	3	6	43	36	2	8	14	12	17	9	3	31	18	11	18	42	23	20
tRF-27-Q1Q89P9L842	GCGCCGCTGGTGTAGTGGTATCATGCA	27	GlyCCC	5'-tRF	11	20	11	73	33	40	34	42	33	55	26	14	9	17	19	9	9	9	17	10	26	30	6	26	15	19	18	10	14	16	45	35	25	27	20	24	7	28	6	3	41	6	11	17	26
tRF-31-1ER37E14PH5BE	AGGATGGGGTGTGATAGGTGGCACGGAGAAT	31	GlnTTG	i-tRF	65	51	22	18	5	23	31	27	30	62	39	23	7	17	8	13	9	6	32	31	7	38	38	18	40	19	19	4	14	12	65	13	19	24	7	10	16	18	15	39	23	0	14	35	12
tRF-20-VBY9PYKH	TAGAATTCTCGCCTGCCACG	20	GlyGCC	i-tRF	10	20	54	5	16	8	7	31	59	49	21	21	9	17	8	15	36	0	17	13	17	16	13	18	40	9	52	23	9	16	45	0	8	11	43	7	7	3	12	18	2	3	50	21	18
tRF-27-R9J89O94F55	GGTTCCATGGTGTAATGGTGAGCACTC	27	GlnCTG	5'-tRF	32	37	1	15	16	22	10	14	10	26	0	9	4	25	8	2	3	32	18	6	25	10	15	14	11	0	14	2	22	22	22	17	38	19	18	51	2	20	37	16	17	0	5	6	25
tRF-17-QK11M35	GCGGGAGGCCCGGGTTC	17	GlyGCC	i-tRF	33	5	98	13	0	10	19	10	2	6	0	39	12	17	10	18	19	13	8	6	89	6	9	26	11	16	15	9	13	35	4	5	23	17	17	7	2	28	37	67	11	40	30	24	18
tRF-36-YKISQI45LSM1M3E	TTAGGATTCGGCGCTCTCACCGCCGCGGCCCGGGTT	36	GluCTC	i-tRF	3	1	38	0	3	0	19	19	2	26	0	33	42	102	27	13	15	6	0	17	74	10	4	40	11	11	25	4	10	60	11	0	14	7	0	17	0	10	44	82	2	3	16	35	40
tRF-27-EWBJUIVFYD3	ACTGTAAAGCTAACTTAGCATTAACCT	27	LysTTT	i-tRF	23	96	16	21	22	51	108	31	57	55	34	14	19	25	6	7	1	0	35	6	13	12	31	8	7	16	6	0	9	12	18	8	14	40	25	84	7	39	12	22	17	3	28	35	22
tRF-29-04SXQ3V2Y72E	ACATGGTCTAGCGGTTAGGATTCCTGGTT	29	GluTTC	i-tRF	15	8	13	16	14	21	19	14	2	23	0	10	7	8	6	15	3	20	20	0	21	20	45	28	21	2	10	14	10	16	11	21	19	5	25	7	2	36	3	11	17	43	26	14	36
tRF-42-93R918VBY9PYKHM24	TGGGTGGTTCAGTGGTAGAATTCTCGCCTGCCACGCGGGAGG	42	GlyGCC	i-tRF	3	3	34	0	0	0	23	17	4	13	39	14	200	85	12	1	13	2	5	31	59	8	6	34	44	35	18	0	13	64	22	18	38	17	2	7	4	14	25	29	2	0	16	15	18
tRF-24-6SXMSL732Z	GGCCGTGATCGTATAGTGGTTAGT	24	HisGTG	5'-tRF	17	6	33	0	0	2	14	12	2	16	0	25	26	30	12	9	10	9	0	16	53	8	1	21	34	30	9	8	12	61	12	14	33	21	7	4	5	36	62	97	0	5	7	21	18
tRF-28-FN8DYDZDL90L	AGATTTCAACTTAACTTGACCGCTCTGA	28	ValTAC	i-tRF	1	31	5	1	11	0	0	0	4	23	24	37	0	0	0	2	6	2	6	0	7	17	11	0	27	0	1	122	20	0	2	17	0	124	20	4	2	10	12	29	135	8	1	0	6
tRF-25-MBQ4NKKQBR	CGGAAGCGTGCTGGGCCCATAACCC	25	MetCAT	i-tRF	23	17	16	16	11	51	38	17	85	128	34	15	27	4	2	6	13	6	5	13	9	6	4	24	21	11	6	3	1	16	40	5	10	10	5	7	21	7	3	22	17	9	7	14	12
tRF-35-51MLHVHBEXBIYF	GAGCCCGGTAATCGCATAAAACTTAAAACTTTACA	35	LeuTAA	i-tRF	5	17	0	10	3	2	23	34	21	9	204	10	17	55	10	49	28	0	26	55	7	14	31	6	34	19	23	14	51	2	13	10	14	23	51	14	0	0	28	11	14	0	14	23	10
tRF-29-WHR95R3LMJFV	TCGCGGGTTCGATCCCCGTACGGGCCACC	29	IleAAT	3'-tRF	13	79	29	5	3	6	11	23	33	3	21	18	27	25	12	24	3	0	20	37	124	4	63	4	7	7	9	7	17	16	22	18	2	7	17	17	7	18	34	26	11	31	7	58	20
tRF-36-JE9UHY0DFKN5ORD	CAGATTGTGAATCTGACAACAGAGGCTTACGACCCC	36	HisGTG	i-tRF	3	13	16	5	7	17	31	10	35	13	86	10	22	34	4	43	11	11	0	58	36	12	20	6	73	14	12	3	32	10	65	8	29	8	40	10	12	25	6	31	26	3	28	24	32
tRF-17-YRRHQFJ	TTCCCGGGCGGCGCACC	17	GlyCCC	3'-tRF	21	36	38	2	33	19	11	10	11	49	30	19	9	25	25	24	5	13	11	17	5	16	20	26	34	26	12	36	14	16	11	2	6	1	15	21	2	10	75	0	8	31	21	8	8
tRF-39-I2UKJ6P9M0NK5YJY	ATGGATAAGGCATCAGCCTCCGGAGCTGGGGATTGTGGG	39	ArgCCG	i-tRF	0	3	4	0	1	8	3	8	0	9	8	70	42	89	6	1	15	9	0	13	139	2	13	40	13	19	26	0	3	55	6	0	4	0	10	7	0	36	50	59	0	6	21	37	52
tRF-26-L85DMKYUYRD	CGCGGGAGACCGGGGTTCGATTCCCC	26	AspGTC	i-tRF	30	8	9	16	20	21	27	21	16	23	13	18	17	17	17	9	26	30	23	10	53	16	4	46	44	21	17	6	19	18	15	16	17	5	28	31	9	14	37	57	8	9	57	3	12
tRF-28-M0IBB7Z92KU	CGGAGATGAAAACCTTTTTCCAAGGACA	28	ThrTGT	i-tRF	25	15	45	2	9	12	69	25	16	9	21	29	19	8	19	9	36	2	35	3	21	18	27	8	17	0	6	10	23	28	45	0	10	17	17	10	2	0	12	1	23	12	23	47	10
tRF-28-RW5P7JE2ON0P	GGTGTGATAGGTGGCACGGAGAATTTTG	28	GlnTTG	i-tRF	75	24	18	8	7	12	54	21	35	26	47	43	9	12	10	13	24	25	17	34	28	26	49	24	40	16	12	4	23	12	22	10	2	15	23	35	7	7	9	14	29	0	11	28	2
tRF-23-897PVP94Z	TCCTCGTTAGTATAGTGGTGAGT	23	AspGTC	5'-tRF	11	15	13	35	27	14	42	17	16	26	21	11	17	17	15	13	15	11	3	3	21	0	42	16	21	33	32	1	21	18	9	24	8	14	15	35	7	10	0	29	5	9	21	21	14
tRF-30-J65YXENDBP1I	CATCAGATTGTGAATCTGACAACAGAGGCT	30	HisGTG	i-tRF	22	27	9	1	0	34	39	15	19	13	28	22	20	0	6	22	23	22	18	6	28	36	9	10	27	13	9	1	25	19	32	17	24	30	15	0	17	25	12	36	26	0	30	39	3
tRF-25-M0IBB7Z92K	CGGAGATGAAAACCTTTTTCCAAGG	25	ThrTGT	i-tRF	82	30	16	8	11	12	31	31	35	19	43	30	24	17	15	26	19	23	26	13	24	24	31	28	19	0	13	8	13	26	18	0	17	20	12	59	0	21	3	0	11	6	21	33	6
tRF-20-ROD8N0X0	GGTAAAATGGCTGAGTGAAG	20	TyrGTA	5'-tRF	19	62	0	19	3	22	10	14	6	19	28	9	6	20	4	4	11	6	3	3	17	30	13	15	16	22	5	4	22	17	2	17	4	16	23	41	8	30	6	18	44	2	13	27	6
tRF-17-PSQP4P5	GCCCGGCTAGCTCAGTC	17	LysCTT	5'-tRF	31	20	41	18	7	27	19	23	7	26	8	18	9	8	6	27	3	6	17	3	47	10	24	50	11	11	34	14	10	45	15	2	2	15	35	35	4	10	22	16	8	18	33	39	10
tRF-23-74HK9FM07	GTGTGATAGGTGGCACGGAGAAT	23	GlnTTG	i-tRF	141	39	52	18	9	19	31	12	26	19	26	54	4	12	19	17	24	37	11	6	7	30	33	20	48	33	7	4	18	12	49	16	8	17	15	14	7	10	6	18	11	0	16	10	16
tRF-17-KJZ8R35	CCAGCTTTGGGGGGTTC	17	SerTGA	i-tRF	17	41	22	17	4	25	32	17	6	26	14	16	10	46	6	22	10	20	6	16	28	28	0	22	48	44	10	0	26	11	16	35	4	9	18	37	26	5	12	25	17	0	25	37	11
tRF-33-9O08F4BDNZ8ODX	TGTAAACCGGAGATGAAAACCTTTTTCCAAGGA	33	ThrTGT	i-tRF	30	29	13	2	11	19	27	14	42	36	56	18	24	17	10	30	43	20	47	13	11	18	20	22	34	2	9	8	19	22	40	0	10	15	20	17	0	7	12	0	38	0	28	35	6
tRF-41-IK9NJ4S2I7L7P5QKB	ATGGGTGGTTCAGTGGTAGAATTCTCGCCTGCCACGCGGGA	41	GlyGCC	i-tRF	1	10	38	0	1	12	31	31	7	19	13	26	91	80	21	7	20	4	0	10	68	10	13	46	34	31	19	3	6	68	31	27	8	8	12	21	7	10	9	50	2	3	19	19	38
tRF-24-INVDRI2QFV	ATGTTTAGACGGGCTCACATCACC	24	PheGAA	i-tRF	20	17	16	5	7	0	11	8	2	26	17	10	9	12	6	15	552	2	3	0	15	22	13	4	9	16	17	27	0	22	2	0	12	20	25	7	9	14	0	27	41	40	11	7	0
tRF-34-EH623K7SIR3DIY	ACGCGGGAGACCGGGGTTCGATTCCCCGACGGGG	34	AspGTC	i-tRF	11	18	22	13	11	38	7	29	26	32	13	10	17	29	10	9	38	11	8	13	38	14	15	16	23	14	51	4	30	45	27	21	14	8	17	0	19	14	12	14	41	24	14	7	20
tRF-33-I7JKIKYUY9H3D3	ATTCTCAGGGATGGGTTCGATTCTCATAGTCCT	33	GlnTTG	i-tRF	21	39	2	8	5	42	34	23	42	42	17	27	24	25	10	15	7	27	14	13	19	20	27	28	38	33	9	0	25	31	18	0	14	8	15	42	9	39	6	31	14	6	7	47	6
tRF-22-8XF6RE98N	TCCTAAGCCAGGGATTGTGGGT	22	ArgCCT	i-tRF	11	5	41	5	5	10	3	34	2	9	4	42	47	29	2	1	17	4	8	0	105	0	11	38	17	16	15	0	7	82	20	2	17	5	7	0	0	10	12	39	8	0	19	65	34
tRF-26-1KVUY9QZR4D	AGGGGTATGATTCTCGCTTTGGGTGC	26	ProTGG	i-tRF	1	1	13	0	0	0	3	12	0	6	4	91	37	72	4	0	20	4	0	0	38	4	4	16	1	2	14	0	5	39	13	5	4	5	0	7	4	14	78	82	14	0	9	19	69
tRF-33-6978WPRLXN480Q	GGCTCGTTGGTCTAGGGGTATGATTCTCGGTTT	33	ProTGG	5'-half	20	3	9	8	41	8	15	10	0	13	8	30	2	21	0	7	11	6	23	6	9	8	29	10	23	14	9	39	13	24	18	8	12	23	10	17	12	28	22	7	26	40	7	19	14
tRF-23-32Q86N7K05	CCGGAGCTGGGGATTGTGGGTTC	23	ArgCCG	i-tRF	5	3	6	0	1	12	23	8	0	9	0	33	56	55	2	4	0	2	11	17	145	8	9	8	17	35	9	0	1	8	0	0	0	7	7	0	0	28	12	54	2	0	7	65	50
tRF-35-3W2VR008R959KU	CCTGTCACGCGGGAGACCGGGGTTCGATTCCCCGA	35	AspGTC	i-tRF	15	22	16	40	16	27	7	10	16	36	21	25	27	21	19	21	11	11	11	17	11	16	6	26	42	23	15	3	9	31	58	8	17	44	66	38	7	10	37	18	2	3	35	26	8
tRF-21-SQ6KK4RN0	GTCATGGAGGCCATGGGGTTG	21	SerTGA	i-tRF	18	29	6	13	18	40	46	12	14	19	47	29	19	38	6	12	15	16	5	6	26	50	4	26	25	23	6	2	21	16	20	18	2	13	12	31	26	18	12	29	26	6	30	37	8
tRF-23-K8HJ83MLDS	CCCGGATAGCTCAGTCGGTAGAG	23	LysTTT	i-tRF	65	34	18	18	16	10	11	23	11	23	4	21	22	21	40	13	3	13	23	20	40	12	9	30	48	28	6	0	34	39	20	16	17	21	25	10	7	10	15	24	0	12	9	15	2
tRF-29-79MP9P9MH525	GTTTCCGTAGTGTAGTGGTCATCACGTTC	29	ValAAC	5'-tRF	21	13	6	24	11	17	27	6	4	9	0	11	2	0	8	9	1	4	29	0	9	16	9	22	17	9	15	7	11	12	52	35	51	4	33	17	12	43	25	11	47	9	9	5	24
tRF-29-6XQ6S8V0J8HW	GGCTAGCTCAGTCGGTAGAGCATGGGACT	29	LysCTT	i-tRF	25	6	20	8	33	6	0	19	7	19	0	11	22	17	23	7	17	23	23	3	13	10	15	10	3	9	6	21	6	16	6	16	10	26	15	35	19	7	44	37	11	28	23	10	16
tRF-18-UDM0IBR	TAAACCGGAGATGAAAAC	18	ThrTGT	i-tRF	223	22	2	10	13	44	34	19	28	13	73	29	9	29	10	24	11	81	59	13	28	40	27	12	44	2	10	10	21	20	18	0	8	24	17	10	0	54	34	0	44	0	9	15	6
tRF-29-2QR7F8YKIRJZ	CACATGGTCTAGCGGTTAGGATTCCTGGT	29	GluTTC	i-tRF	28	13	4	18	13	47	15	19	2	23	17	30	2	8	12	6	19	27	26	0	1	18	20	32	7	19	28	7	10	18	22	8	19	17	33	17	7	3	3	11	32	3	28	8	20
tRF-18-B1RHODV	AAACCGGGCGGAAACACC	18	ValCAC	3'-tRF	75	12	6	27	14	23	19	10	28	9	43	26	9	8	10	20	19	2	8	17	9	10	40	8	31	7	11	19	7	31	9	21	10	1	2	14	4	3	15	9	17	43	4	12	14
tRF-22-K8HJ83MLL	CCCGGATAGCTCAGTCGGTAGA	22	LysTTT	i-tRF	43	15	13	18	16	12	31	42	7	19	4	25	24	25	12	18	0	30	8	13	38	2	27	44	38	9	19	0	32	33	9	8	2	24	10	24	4	39	18	35	2	3	4	15	4
tRF-28-WJ9X0UD3940E	TCGGCTGTTAACCGAAAGGTTGGTGGTT	28	AsnGTT	i-tRF	11	34	2	2	13	8	3	74	35	36	17	39	4	59	8	17	15	60	3	13	34	14	6	34	91	4	7	1	9	35	29	10	19	31	17	14	14	7	12	16	5	0	9	21	4
tRF-36-3W2VR008R959KUD	CCTGTCACGCGGGAGACCGGGGTTCGATTCCCCGAC	36	AspGTC	i-tRF	8	37	4	21	20	14	19	23	23	19	21	18	9	8	40	10	11	4	0	13	21	18	15	24	58	16	18	2	23	37	88	0	19	23	66	24	12	14	6	16	17	0	42	10	20
tRF-28-789LV47PJPDP	GTTGGTGGTATAGTGGTTAGCATAGCTG	28	GlyTCC	i-tRF	4	10	11	17	19	50	32	7	10	39	33	22	12	5	10	3	10	11	6	3	30	12	13	17	13	19	12	3	20	22	18	11	26	14	25	32	11	25	0	23	11	8	17	12	10
tRF-18-1SS2P4DX	AGTCGGTAGAGCATGGGA	18	LysCTT	i-tRF	31	25	16	16	11	10	58	23	21	19	13	19	0	17	12	20	7	23	17	6	76	8	11	28	5	7	16	6	13	22	11	18	25	5	12	14	9	14	3	35	14	9	40	7	22
tRF-47-779PZBHFEERZYQHQ9MN	GTTCTTGTAGTTGAAATACAACGATGGTTTTTCATATCATTGGTCGT	47	GluTTC	5'-tRF	5	24	6	8	11	12	23	14	30	32	65	11	66	29	19	20	11	4	3	17	0	6	6	18	17	9	18	6	11	18	34	35	17	15	28	70	38	72	22	7	26	9	7	19	8
tRF-29-1ER37E14PHHX	AGGATGGGGTGTGATAGGTGGCACGGAGA	29	GlnTTG	i-tRF	52	49	38	16	11	34	54	36	35	69	60	14	19	46	23	3	11	9	8	20	11	26	36	8	27	4	6	0	7	33	6	5	17	15	7	42	29	39	6	31	38	0	23	12	10
tRF-18-PJ583004	GCAGCGATGGCCGAGTGG	18	SerTGA	5'-tRF	13	34	11	18	1	25	19	17	11	16	8	22	2	8	12	20	22	13	3	17	72	6	15	20	7	16	12	13	31	18	20	35	25	14	15	21	7	10	3	37	11	9	7	14	18
tRF-48-1OR6QOH04MR1J5KUB40P	AGTAAGGTCAGCTAAATAAGCTATCGGGCCCATACCCCGAAAATGTTG	48	MetCAT	5'-tRF	2	14	7	1	1	13	10	4	26	16	129	4	22	15	2	5	90	0	9	16	7	15	15	5	18	36	17	8	20	22	18	23	21	21	20	32	20	41	0	7	14	5	7	12	6
tRF-31-FSXMSL73VL4YD	AGCCGTGATCGTATAGTGGTTAGTACTCTGC	31	HisGTG	5'-tRF	20	10	6	27	18	38	15	8	19	13	0	1	4	21	27	24	26	6	35	10	22	24	0	28	9	38	19	9	25	14	52	16	21	7	10	3	24	28	0	5	23	3	14	12	52
tRF-17-8K587SI	TCAGGGATGGGTTCGAT	17	GlnTTG	i-tRF	20	20	22	10	3	17	50	6	16	29	39	10	12	34	19	21	13	13	29	3	49	46	27	26	42	28	12	5	13	6	36	5	10	4	5	21	55	3	9	9	20	9	21	51	6
tRF-48-PNR8YP9LON4V4REH62DJ	GCATTGGTGGTTCAGTGGTAGAATTCTCGCCTCCCACGCGGGAGACCC	48	GlyCCC	5'-tRF	6	8	32	18	0	14	15	6	14	23	30	6	39	59	12	17	22	13	3	3	17	4	15	22	29	28	16	2	11	51	2	10	17	13	38	35	7	43	28	26	8	9	11	19	16
tRF-20-P12IU5YK	GCACCCAACTTACACTTAGG	20	ValTAC	i-tRF	12	18	13	9	6	22	18	3	32	19	28	12	4	10	6	4	0	27	6	0	1	19	35	24	23	27	10	0	17	2	4	5	7	16	7	51	46	20	0	7	11	2	5	54	3
tRF-24-R918VBY9I3	GGTTCAGTGGTAGAATTCTCGCCT	24	ValCAC	i-tRF	22	10	13	9	11	20	7	34	8	29	19	14	26	20	12	19	8	18	21	19	28	30	33	10	32	19	20	26	18	17	16	14	14	39	20	4	20	20	6	25	17	32	53	25	25
tRF-29-897PVP941Q1J	TCCTCGTTAGTATAGTGGTGAGTATCCCC	29	AspGTC	5'-tRF	5	15	2	24	18	17	42	14	21	49	21	18	14	51	4	15	0	4	3	6	24	28	13	28	25	19	19	8	7	22	36	5	17	13	28	10	9	46	9	9	38	18	21	12	24
tRF-34-P4R8YP9LON4VHM	GCATGGGTGGTTCAGTGGTAGAATTCTCGCCTGC	34	GlyGCC	5'-half	3	20	6	10	9	2	15	19	11	13	8	7	14	34	10	21	34	44	23	17	13	20	0	16	7	23	11	41	56	20	18	62	19	26	43	14	21	28	3	13	41	3	9	35	24
tRF-29-2VR008R9591K	CACGCGGGAGACCGGGGTTCGATTCCCCG	29	AspGTC	i-tRF	55	17	11	18	0	14	3	10	2	9	17	34	17	4	19	17	28	25	3	13	13	4	9	24	25	16	18	6	10	31	47	18	19	15	7	21	7	18	25	44	8	15	14	14	8
tRF-17-8Y3DUV2	TCCTGCCGACTACGCCA	17	SerTGA	3'-tRF	1	97	82	27	102	8	0	2	11	0	8	13	0	17	6	3	1	6	5	3	0	8	51	32	31	23	88	5	234	22	34	2	6	10	10	10	14	10	18	5	17	9	9	5	4
tRF-17-FNKKYU3	AGATTCCAGGTTCGACT	17	ArgACG	i-tRF	26	12	84	13	9	6	7	4	9	0	17	47	12	8	19	40	13	18	0	62	9	6	11	2	13	4	29	11	6	16	4	0	34	1	2	10	19	3	9	3	5	62	19	5	12
tRF-19-OUR830JZ	GACGAGGTGGCCGAGTGGT	19	SerGCT	5'-tRF	23	18	7	5	3	15	39	4	2	16	9	31	4	25	14	5	16	34	9	9	36	10	1	29	9	13	11	13	39	6	22	14	16	14	20	37	34	77	56	12	29	8	17	18	1
tRF-25-I8W47W1R7H	ATTGGTCGTGGTTGTAGTCCGTGCG	25	GluTTC	i-tRF	15	13	22	37	16	29	38	48	9	19	43	7	4	29	19	15	24	30	23	3	32	30	15	30	21	50	15	9	25	12	15	5	10	18	7	14	19	18	3	31	20	3	21	28	12
tRF-35-3HPSR95933JKB6	CCGCGGCCCGGGTTCGATTCCCGGTCAGGGAACCA	35	GluTTC	3'-tRF	6	12	13	8	16	8	34	12	9	23	26	11	9	12	10	20	5	11	0	6	19	0	27	14	9	0	5	51	11	24	4	35	70	5	20	31	19	3	6	35	17	18	26	10	30
tRF-25-RW5P7JE2ON	GGTGTGATAGGTGGCACGGAGAATT	25	GlnTTG	i-tRF	80	67	16	16	3	27	31	25	50	32	39	33	7	17	6	15	1	34	26	62	13	56	24	22	56	11	19	1	18	20	27	18	14	13	20	17	2	32	0	29	14	0	16	15	10
tRF-40-6RJ89O9NF5W8EZOM	GGCCCCATGGTGTAATGGTTAGCACTCTGGACTTTGAATC	40	GlnTTG	5'-tRF	6	17	4	13	1	12	27	6	0	6	8	30	27	46	40	7	7	9	5	6	19	8	2	22	5	14	24	3	17	24	22	13	38	13	23	45	0	28	31	24	0	3	14	12	18
tRF-45-779PZBHFEERZYQHQ9M	GTTCTTGTAGTTGAAATACAACGATGGTTTTTCATATCATTGGTC	45	GluTTC	5'-tRF	1	15	0	0	5	17	58	19	40	16	43	5	59	17	4	15	13	0	26	20	5	6	9	10	5	7	13	5	15	6	20	24	12	33	28	73	33	129	12	9	11	0	0	15	4
tRF-24-R4XLR828E6	GGGTGTGATAGGTGGCACGGAGAA	24	GlnTTG	i-tRF	53	49	9	5	1	19	31	29	19	16	39	26	22	25	15	27	66	23	17	24	7	38	27	16	48	43	11	4	13	12	24	5	14	23	17	17	12	18	0	33	35	0	14	26	18
tRF-22-WE8S68L52	TCGATTCCCGGGCGGCGCACCA	22	GlyCCC	3'-tRF	15	13	2	13	13	8	38	12	52	23	39	6	29	21	12	12	41	2	3	13	68	10	13	63	17	16	10	4	9	14	22	92	32	17	7	14	2	25	59	11	23	0	16	30	26
tRF-41-F8DHXY6RHDK2RSI2E	AGCGGAAGCGTGCTGGGCCCATAACCCAGAGGTCGATGGAT	41	MetCAT	i-tRF	5	15	16	2	7	29	27	25	14	13	8	39	116	34	34	12	13	4	3	27	36	12	45	30	21	33	14	4	11	43	11	8	2	8	5	0	2	28	25	48	14	6	11	28	28
tRF-27-Z3R9512R12K	TTGGTGGTTCGAGCCCACCCAGGGACG	27	AsnGTT	i-tRF	15	36	36	13	1	10	19	19	16	6	8	29	7	0	27	21	9	6	11	41	36	2	58	8	3	2	7	22	7	22	20	13	12	8	7	21	9	21	3	7	5	96	33	21	32
tRF-35-VPZOKB0MFN7BWU	TATAGTTTAACCAAAACATCAGATTGTGAATCTGA	35	HisGTG	i-tRF	4	35	14	17	8	13	21	23	17	23	33	6	2	20	12	12	18	4	24	13	15	12	9	21	65	36	14	8	25	24	24	5	14	14	23	37	46	10	0	12	32	0	7	23	5
tRF-26-1KVUY9Q9R4D	AGGGGTATGATTCTCGCTTCGGGTGC	26	ProCGG	i-tRF	5	1	0	0	0	2	11	4	0	9	0	74	14	72	2	0	11	9	11	0	89	4	4	26	7	2	12	0	1	20	11	8	14	7	5	0	0	25	40	26	5	0	7	49	58
tRF-24-Z3M8ZLSSJ8	TTGGTCGTGGTTGTAGTCCGTGCG	24	GluTTC	i-tRF	20	27	6	29	3	38	23	29	33	13	34	22	7	46	10	10	11	13	5	3	34	6	24	30	27	50	15	5	32	33	13	10	6	5	5	14	43	14	3	27	23	12	7	14	20
tRF-30-I8W47W1R7HFE	ATTGGTCGTGGTTGTAGTCCGTGCGAGAAT	30	GluTTC	i-tRF	63	36	20	32	20	25	15	21	47	26	17	18	19	21	10	21	39	13	14	20	1	26	38	10	48	28	12	14	18	10	29	0	4	24	12	7	7	18	22	16	17	15	16	5	8
tRF-33-J4S2I7L7P5QKY	CAGTGGTAGAATTCTCGCCTGCCACGCGGGAGG	33	GlyGCC	i-tRF	13	6	16	0	1	0	19	23	7	13	13	73	61	29	2	1	11	18	3	27	63	6	20	12	38	21	27	6	1	66	15	21	4	8	2	10	0	28	6	78	2	0	7	33	34
tRF-41-18YKISQI45LSM1M3E	AGTGGTTAGGATTCGGCGCTCTCACCGCCGCGGCCCGGGTT	41	GluCTC	i-tRF	6	3	73	0	0	6	11	17	4	16	17	25	56	68	23	6	7	4	5	0	47	6	6	22	34	21	12	4	6	43	9	2	19	1	2	14	0	10	40	55	0	0	16	12	28
tRF-32-FQ947673FEWSJ	AGCATTGGTGGTTCAGTGGTAGAATTCTCGCC	32	GlyGCC	5'-half	16	8	16	36	14	18	57	26	28	16	4	14	8	20	8	16	6	27	21	13	23	6	29	17	2	5	4	7	22	4	4	5	41	7	10	0	11	20	12	18	47	5	19	12	1
tRF-23-6SXMSL730H	GGCCGTGATCGTATAGTGGTTAG	23	HisGTG	5'-tRF	8	6	39	3	1	0	3	17	0	9	0	40	8	30	8	2	11	22	9	3	88	4	5	14	32	13	5	2	6	46	16	11	33	18	5	4	2	61	80	71	2	8	5	29	20
tRF-32-93R918VBY9PYJ	TGGGTGGTTCAGTGGTAGAATTCTCGCCTGCC	32	GlyGCC	i-tRF	10	18	20	16	1	34	3	17	19	42	4	7	2	46	4	10	22	11	20	10	17	18	15	12	17	11	27	4	9	20	31	43	10	11	51	21	14	14	9	22	23	6	21	19	20
tRF-20-PNR8YP9L	GCATTGGTGGTTCAGTGGTA	20	GlyGCC	5'-tRF	7	4	24	13	1	4	7	3	4	19	0	14	10	51	2	8	13	4	6	3	109	17	3	8	74	27	7	5	11	33	16	26	7	14	10	18	14	67	37	47	2	10	17	25	3
tRF-30-Y8L981PV6RRN	TTCGGCGCTCTCACCGCCGCGGCCCGGGTT	30	GluCTC	i-tRF	15	3	25	0	1	2	11	19	0	16	4	65	39	63	10	1	5	2	5	10	95	8	9	26	17	23	11	0	9	51	9	21	17	2	0	0	0	28	47	80	0	6	23	28	24
tRF-34-SR04SXQ3V2Y72E	GTCCCACATGGTCTAGCGGTTAGGATTCCTGGTT	34	GluTTC	5'-half	5	1	27	5	0	19	108	17	33	3	8	7	2	12	10	20	3	48	65	3	15	12	9	8	3	4	9	9	21	22	13	5	87	2	5	14	12	14	3	29	38	12	21	15	14
tRF-45-2YU04DYJIO3ZU3U0IO	CACTGTAAAGCTAACTTAGCATTAACCTTTTAAGTTAAAGATTAA	45	LysTTT	5'-tRF	1	34	6	5	7	23	34	29	40	23	73	10	111	25	6	12	55	0	8	27	1	2	13	14	19	21	10	6	10	12	40	13	10	34	23	42	45	32	6	5	11	6	7	7	2
tRF-30-68K87SERM492	GGCGGCCCGGGTTCGACTCCCGGTGTGGGA	30	GluTTC	i-tRF	16	27	41	2	3	21	7	8	11	16	21	34	14	0	2	9	7	4	0	3	15	6	24	18	7	2	6	14	2	16	2	35	25	7	12	10	2	28	15	29	8	62	40	21	4
tRF-27-R8YP9LON4V3	GGTGGTTCAGTGGTAGAATTCTCGCCT	27	ValCAC	i-tRF	44	16	26	28	9	6	3	26	17	23	24	35	22	25	14	31	20	13	18	6	40	6	19	28	11	11	25	42	12	8	20	2	33	14	18	41	11	46	6	22	14	13	32	21	16
tRF-28-KK761RNNMJDV	CCAGGGTTCAAGTCCCTGTTCGGGCGCC	28	LysTTT	3'-tRF	63	41	11	2	1	17	7	4	2	16	0	19	0	4	10	23	5	11	20	3	78	6	60	6	13	2	7	15	13	20	11	10	0	4	5	17	2	21	53	7	5	18	2	42	12
tRF-30-8PR9DM3WWKL6	TCCAGGGTTCAAGTCCCTGTTCGGGCGCCA	30	LysTTT	3'-tRF	25	8	11	5	13	23	19	14	9	6	26	15	9	8	6	12	3	18	29	41	66	4	11	18	17	11	9	8	17	33	6	21	12	1	0	35	7	75	31	29	5	28	21	30	14
tRF-36-8L8NRS9NS334L2B	TCATATCATTGGTCGTGGTTGTAGTCCGTGCGAGAA	36	GluTTC	i-tRF	21	41	20	35	5	25	34	51	78	29	39	31	24	4	12	10	15	6	5	6	11	24	31	16	34	11	11	4	11	4	20	8	6	17	5	21	4	36	15	18	26	3	7	7	4
tRF-24-QNR8VP9NEU	GCGTTGGTGGTATAGTGGTTAGCA	24	GlyTCC	5'-tRF	4	12	5	13	16	22	18	17	26	29	19	29	14	25	6	2	1	16	9	0	44	4	11	10	37	5	7	0	18	44	34	14	33	12	20	0	11	30	12	25	17	2	36	8	18
tRF-31-KQI34JRX6N38E	CCCATATGGTCTAGCGGTTAGGATTCCTGGT	31	GluTTC	i-tRF	16	22	16	8	11	36	34	8	2	29	0	19	17	21	12	18	11	6	17	3	0	10	22	16	15	33	15	20	10	18	40	10	12	27	10	3	7	14	6	14	17	24	26	7	18
tRF-35-2BJ65YXENDBP1I	CAAAACATCAGATTGTGAATCTGACAACAGAGGCT	35	HisGTG	i-tRF	2	45	7	3	1	27	25	15	21	19	28	13	16	15	6	11	10	9	21	9	50	8	13	19	30	25	12	5	7	6	59	20	4	23	23	23	2	56	24	27	26	2	9	21	5
tRF-24-32Q86N7KKK	CCGGAGCTGGGGATTGTGGGTTCG	24	ArgCCG	i-tRF	1	12	6	0	0	2	19	6	0	16	0	57	52	59	6	1	19	18	5	27	145	4	15	12	15	31	12	0	2	12	4	2	2	11	0	3	2	18	22	70	2	0	9	56	50
tRF-33-79MP9P9NH57YD3	GTTTCCGTAGTGTAGTGGTTATCACGTTTGCCT	33	ValAAC	5'-half	13	5	18	10	9	8	15	14	30	29	26	13	17	21	23	37	38	9	14	13	7	14	13	16	19	26	27	20	17	16	24	21	17	13	15	3	24	7	0	22	17	12	21	12	18
tRF-39-ML5FX24ZD7JKW42E	CGGTAGAGCATGAGACTCTTAATCTCAGGGTCGTGGGTT	39	LysCTT	i-tRF	0	6	9	8	1	6	23	14	0	16	4	35	106	68	8	10	20	4	11	20	49	6	6	24	38	38	15	1	13	53	29	16	14	5	5	0	0	14	9	63	0	0	4	30	24
tRF-31-M1M3WD8S746DD	CGGCCCGGGTTCGACTCCCGGTGTGGGAACC	31	GluTTC	3'-tRF	20	5	22	24	13	25	7	23	38	13	17	19	22	25	19	10	19	23	5	0	13	10	24	16	40	9	12	20	9	12	9	0	10	7	0	59	16	3	9	27	17	34	40	7	10
tRF-34-IWOMXF026ZED13	ATTGTGAATCTGACAACAGAGGCTTACGACCCCT	34	HisGTG	i-tRF	30	25	0	10	41	29	23	19	23	19	56	11	4	8	6	9	26	39	26	20	13	22	20	32	15	14	12	9	35	14	22	0	4	14	35	49	12	43	12	31	26	3	47	23	10
tRF-37-7673FEWS3V2VR0M	GTTCAGTGGTAGAATTCTCGCCTGCCACGCGGGAGGC	37	GlyGCC	i-tRF	11	3	6	0	1	2	15	6	4	9	21	10	148	12	6	4	24	9	3	37	32	4	33	10	19	26	28	0	5	49	6	10	8	4	0	7	2	3	25	96	14	0	9	12	28
tRF-32-6Q947673FEWSJ	GGCATTGGTGGTTCAGTGGTAGAATTCTCGCC	32	GlyGCC	5'-half	5	14	13	15	4	13	43	7	43	16	0	8	6	10	6	17	16	29	24	0	3	10	5	8	9	13	7	17	7	17	6	8	26	1	12	27	20	10	0	18	62	5	21	23	10
tRF-19-73V2Y81W	GTGGTTAGGATTCGGCGCT	19	GluCTC	i-tRF	40	15	25	8	7	21	23	19	16	9	17	14	9	38	8	17	15	25	14	27	34	4	11	20	36	9	12	7	6	16	24	29	23	10	15	0	9	32	18	18	2	15	35	5	16
tRF-34-JY7383RPD9W1JV	CATTGGTGGTTCAGTGGTAGAATTCTCGCCTGCC	34	GlyGCC	i-tRF	6	20	13	30	3	36	28	7	10	39	4	14	6	30	6	9	21	27	21	6	21	12	9	22	23	19	27	8	23	22	30	23	16	16	20	9	8	10	24	14	17	2	5	18	15
tRF-35-KQI34JRX6N38Z9	CCCATATGGTCTAGCGGTTAGGATTCCTGGTTTTC	35	GluTTC	i-tRF	8	20	9	21	13	19	46	10	19	6	8	14	17	21	15	21	13	20	29	13	1	18	47	32	25	9	19	7	35	20	56	35	19	23	25	10	4	25	15	7	11	6	7	19	8
tRF-39-2VR008R9D9KUMKEV	CACGCGGGAGACCGGGGTTCAATTCCCCGACGGGGAGCC	39	AspGTC	3'-half	0	12	16	32	0	14	42	44	83	65	13	6	17	25	6	10	17	4	11	13	9	6	15	8	7	26	11	24	15	18	29	8	8	11	2	17	21	21	66	13	5	3	11	5	6
tRF-25-BBSQ6KK4RN	AAAAAGTCATGGAGGCCATGGGGTT	25	SerTGA	i-tRF	20	27	2	43	5	34	46	27	9	19	39	27	2	25	6	18	9	9	5	6	28	30	22	18	17	14	6	0	30	6	11	5	10	13	35	21	14	18	22	16	56	3	21	44	14
tRF-20-DMI2669K	AAGTCATGGAGGCCATGGGG	20	SerTGA	i-tRF	5	17	0	211	22	8	31	21	4	6	26	11	14	21	23	10	1	13	23	0	24	26	18	8	23	31	8	0	15	24	13	10	2	8	15	17	24	7	0	16	23	6	4	35	2
tRF-18-MP9P9NDD	CGTAGTGTAGTGGTTATC	18	ValCAC	i-tRF	14	24	7	28	6	9	18	17	8	9	14	8	8	30	8	10	11	27	12	3	69	6	11	22	34	11	15	2	28	15	18	11	46	16	20	23	14	15	0	34	14	16	30	18	11
tRF-17-8S68BFJ	TCCCGGGCGGAAACACC	17	ValCAC	3'-tRF	19	47	16	0	19	4	3	7	4	26	28	36	24	25	2	8	5	4	3	13	3	19	9	17	2	5	7	3	7	8	8	8	2	16	0	32	11	0	124	3	35	8	0	10	1
tRF-28-W4R951KHZKDM	TCGTGGGTTCGAGCCCCACGTTGGGCGC	28	LysCTT	3'-tRF	11	44	13	2	1	8	19	4	9	3	4	13	0	12	23	17	9	16	23	24	109	6	27	8	9	16	3	5	2	18	38	21	4	20	10	10	2	14	34	24	5	34	4	62	16
tRF-41-D8H0PMF732Q86N7KE	AATGGATAAGGCATCAGCCTCCGGAGCTGGGGATTGTGGGT	41	ArgCCG	i-tRF	1	0	4	0	3	2	11	21	0	16	8	37	106	42	6	6	5	0	3	31	65	6	4	18	13	21	12	0	2	37	13	5	6	13	5	7	2	32	31	33	0	0	14	28	61
tRF-30-9KIWRNL3KQNK	TGGGGATTGTGGGTTCGAGTCCCATCTGGG	30	ArgCCG	i-tRF	5	3	48	0	0	2	3	21	0	0	8	98	17	55	4	0	13	16	11	13	118	6	6	16	11	21	6	0	3	33	11	2	2	5	10	21	2	14	6	83	2	0	28	40	93
tRF-24-QZ2S3HPS2E	GCTTTCACCGCCGCGGCCCGGGTT	24	GluTTC	i-tRF	23	22	11	8	5	2	0	6	28	13	4	11	17	59	17	6	19	23	3	10	36	4	15	4	42	2	7	3	6	74	31	5	10	14	2	31	29	36	6	7	11	0	119	7	10
tRF-28-MBQ4NKKQBRX	CGGAAGCGTGCTGGGCCCATAACCCAGA	28	MetCAT	i-tRF	15	17	13	18	5	19	23	34	33	42	17	18	27	8	10	15	3	6	11	17	11	10	6	20	42	9	14	1	14	20	22	2	12	28	15	10	21	10	3	33	5	6	9	10	6
tRF-19-J4S2I71V	CAGTGGTAGAATTCTCGCC	19	ValCAC	i-tRF	23	16	9	11	11	11	21	14	32	23	33	14	4	15	17	9	6	27	21	3	30	6	15	17	39	25	15	5	6	22	12	5	24	10	10	4	8	36	6	11	8	2	13	29	10
tRF-26-RPM8309MUKD	GGTAGCGTGGCCGAGTGGTCTAAGGC	26	LeuTAG	5'-tRF	15	36	11	13	18	17	38	14	19	42	43	9	32	12	4	7	1	9	20	0	15	14	24	24	29	7	3	4	11	2	31	0	17	36	45	21	12	0	9	22	11	3	35	19	26
tRF-32-QJ3KYU4RRWRBJ	GCGGCCCGGGTTCGACTCCCGGTGTGGGAACC	32	GluTTC	3'-tRF	11	10	36	29	14	34	31	48	19	29	13	22	9	4	15	26	7	2	5	17	17	10	29	12	36	7	20	25	14	14	6	10	8	2	10	17	12	14	9	11	11	21	52	15	18
tRF-37-PNR8YP9LON4V4R1	GCATTGGTGGTTCAGTGGTAGAATTCTCGCCTCCCAC	37	GlyCCC	5'-tRF	2	12	29	1	3	20	14	7	13	6	9	10	42	81	12	0	3	6	3	26	11	4	21	5	13	25	10	6	17	72	24	5	14	16	12	0	5	20	49	44	11	0	5	37	3
tRF-29-87R95RM3Y8FV	TCCCTGGTTCGATCCCGGGTTTCGGCACC	29	PheGAA	3'-tRF	23	96	16	5	0	6	15	10	14	9	30	14	2	0	36	18	0	4	17	0	80	0	74	0	5	2	4	12	6	20	11	29	8	0	5	7	2	7	9	22	0	15	0	28	18
tRF-17-S998LO5	GTCTCTGTGGCGCAATC	17	AsnGTT	5'-tRF	13	17	11	18	3	4	3	2	9	13	0	9	2	29	2	12	7	16	5	3	26	16	20	4	7	7	9	17	5	10	9	2	21	13	17	45	24	3	22	26	11	37	26	17	10
tRF-32-EERZYQHQ9M73P	ACGATGGTTTTTCATATCATTGGTCGTGGTTG	32	GluTTC	i-tRF	7	47	5	15	9	40	28	11	17	16	14	6	32	25	2	5	10	16	36	3	13	10	7	12	74	27	9	2	23	33	8	11	2	16	7	27	49	46	0	9	11	0	9	58	1
tRF-33-1ER37E14PH5B0Q	AGGATGGGGTGTGATAGGTGGCACGGAGAATTT	33	GlnTTG	i-tRF	38	37	16	10	1	47	27	21	28	13	65	39	4	17	10	18	32	23	53	24	5	42	47	22	42	26	17	4	10	24	29	5	14	17	10	10	12	7	0	18	44	0	4	60	8
tRF-27-V6Z3M8ZLSSP	TATCATTGGTCGTGGTTGTAGTCCGTG	27	GluTTC	i-tRF	13	37	9	21	9	27	31	38	19	16	0	30	32	12	6	13	15	13	14	13	19	22	13	14	50	35	8	4	27	24	29	2	8	4	2	10	9	36	0	16	38	3	7	23	10
tRF-24-4S5IR2Z42E	CTCCGGAGCTGGGGATTGTGGGTT	24	ArgCCG	i-tRF	11	0	11	2	3	10	3	14	0	6	0	57	17	17	4	0	7	4	8	6	110	6	4	6	17	31	12	0	6	41	11	5	4	4	0	0	0	36	12	48	0	0	9	44	34
tRF-31-6QR47673FEWSD	GGCATGGGTGGTTCAGTGGTAGAATTCTCGC	31	GlyGCC	5'-tRF	10	20	9	29	11	12	27	25	38	16	26	3	2	17	8	13	13	39	26	10	28	8	27	6	9	23	11	2	40	28	6	5	40	2	0	14	7	18	18	16	23	12	47	30	50
tRF-22-RKIP4OI3H	GGGGGATTAGCTCAAATGGTAG	22	AlaAGC	5'-tRF	10	17	20	5	0	4	19	12	4	9	8	27	49	17	12	13	9	39	8	6	82	2	24	10	27	11	12	4	3	39	18	8	19	4	0	0	0	10	47	65	5	3	19	31	8
tRF-34-PW5SVP9N15WV2P	GCCGTGATCGTATAGTGGTTAGTACTCTGCGTTG	34	HisGTG	5'-half	6	12	34	21	27	8	34	19	16	16	26	17	7	8	6	7	20	20	3	10	28	14	45	2	21	14	20	119	5	22	9	2	10	27	25	17	2	10	25	24	20	18	4	15	14
tRF-37-VKXZFYYDU37Y93Q	TAGGGTGCTTAGCTGTTAACTAAGTGTTTGTGGGTTT	37	AsnGTT	i-tRF	6	27	4	24	9	36	34	17	45	26	47	10	7	8	8	15	13	11	14	10	13	8	9	22	34	64	21	3	19	10	13	10	0	5	2	14	16	46	3	22	29	12	9	33	30
tRF-17-0RER9LJ	ACCCCACTCCTGGTACC	17	LeuTAA	3'-tRF	25	18	5	1	8	6	3	7	6	16	4	6	2	5	4	14	13	6	3	3	3	30	5	1	13	33	5	11	15	11	30	0	12	5	15	13	20	0	130	27	2	8	21	12	0
tRF-32-EH623K7SIR3D4	ACGCGGGAGACCGGGGTTCGATTCCCCGACGG	32	AspGTC	i-tRF	13	27	11	0	14	19	19	8	9	9	47	6	19	4	21	32	64	13	0	0	24	4	2	12	19	9	107	8	31	74	31	21	23	1	23	3	21	7	15	33	0	6	30	5	40
tRF-28-F9LKXNYQIUDE	AGCTCCGAGGTGATTTTCATATTGAATT	28	CysGCA	5'-half	15	51	11	10	3	4	15	8	2	36	69	51	7	8	10	1	55	2	8	6	11	20	15	8	3	2	3	65	18	8	2	10	10	50	15	28	4	10	3	31	41	18	2	8	2
tRF-21-845JJ8RY0	TCATGGAGGCCATGGGGTTGG	21	SerTGA	i-tRF	20	29	22	8	22	23	15	31	26	16	26	25	9	12	12	9	9	32	8	17	43	40	11	32	33	43	9	2	34	16	22	10	6	15	12	38	16	10	3	18	53	6	7	14	4
tRF-18-779PZBDB	GTTCTTGTAGTTGAAATA	18	GluTTC	5'-tRF	24	29	1	11	0	4	25	20	13	16	24	2	10	0	0	1	1	2	9	9	9	6	21	7	9	33	7	4	9	15	24	2	14	7	5	18	11	56	6	23	11	0	0	25	22
tRF-17-WS7K092	TCTCGGTGGGACCTCCA	17	GlnTTG	3'-tRF	14	12	16	7	21	2	3	18	8	26	9	14	0	10	0	11	0	16	18	13	5	4	13	14	4	8	6	11	22	0	2	17	21	1	5	0	17	25	87	9	8	13	21	8	5
tRF-24-87R8WP9NEX	TCCCTGGTGGTCTAGTGGTTAGGA	24	GluCTC	5'-tRF	6	12	16	5	6	6	10	9	2	9	33	14	10	30	17	2	3	9	12	6	28	6	11	17	25	0	6	31	14	13	16	14	24	1	12	23	8	5	49	11	5	18	21	23	8
tRF-30-X0K3XN13QXQW	TGAAGCCAGTTGATTAGGGTGCTTAGCTGT	30	AsnGTT	i-tRF	21	20	9	16	0	38	31	25	2	32	26	13	12	25	19	6	3	18	11	17	15	12	31	22	44	28	21	0	25	16	9	0	2	20	15	28	24	3	3	18	74	0	23	15	14
tRF-22-MN1E8Y7Z2	CGGTTAGGATTCCTGGTTTTCA	22	GluTTC	i-tRF	10	25	22	16	5	21	15	14	21	32	21	9	4	29	19	13	9	23	5	3	7	32	20	38	66	9	18	0	2	24	47	10	17	33	28	14	21	14	18	5	14	6	9	8	14
tRF-32-04SXQ3V2Y7RZ5	ACATGGTCTAGCGGTTAGGATTCCTGGTTTTC	32	GluTTC	i-tRF	8	18	9	8	18	49	27	10	0	23	13	23	14	12	8	6	13	9	14	17	3	20	2	14	13	9	21	12	6	16	29	10	10	11	20	10	9	3	12	13	14	12	26	12	10
tRF-29-R9JP9P9NH523	GGTTCCATAGTGTAGTGGTTATCACGTCT	29	ValTAC	5'-tRF	11	15	9	24	16	6	15	4	7	19	17	10	2	8	21	26	9	13	5	3	9	16	6	18	9	26	15	11	9	12	38	10	29	2	35	10	7	46	3	9	14	6	7	24	16
tRF-18-32Q86N00	CCGGAGCTGGGGATTGTG	18	ArgCCG	i-tRF	1	0	6	0	5	8	11	21	0	13	4	53	52	12	2	3	11	0	5	34	99	10	2	22	11	33	8	0	5	31	0	0	2	1	7	0	0	25	18	70	2	0	4	28	65
tRF-40-81JJ6RRNLIK898O1	TCACCCAGGCGGCCCGGGTTCGACTCCCGGTGTGGGAACC	40	GluTTC	3'-half	0	3	32	10	5	27	7	12	28	23	13	15	47	8	36	15	17	0	11	20	15	2	13	24	3	11	6	31	17	14	18	16	4	4	10	28	2	10	18	5	5	6	19	12	16
tRF-17-9N1EWJM	TGGTTAGGATTCGGCGC	17	GluCTC	i-tRF	18	24	22	16	24	10	19	21	14	32	13	19	4	25	21	4	13	0	23	0	21	8	20	10	34	7	47	3	15	12	36	18	12	20	35	10	12	10	28	9	2	12	9	5	18
tRF-23-8NRS9NS3DK	TCATTGGTCGTGGTTGTAGTCCG	23	GluTTC	i-tRF	20	39	4	29	7	42	42	23	26	55	13	18	9	46	10	15	5	11	11	10	26	10	15	12	50	21	8	0	23	14	13	5	4	13	7	28	19	7	3	16	26	0	9	17	12
tRF-28-HP3R6J9KIWDY	ATCAGCCTCCGGAGCTGGGGATTGTGGG	28	ArgCCG	i-tRF	10	0	4	0	1	8	11	8	0	3	0	34	24	68	0	1	1	4	0	13	122	0	0	14	15	19	15	0	3	24	0	8	2	1	5	7	0	18	3	65	5	0	4	51	87
tRF-27-K5I34JRX6NJ	CCCACATGGTCTAGCGGTTAGGATTCC	27	GluTTC	i-tRF	26	10	4	24	16	17	15	12	7	23	4	14	12	12	15	7	5	27	17	0	30	12	9	12	9	16	14	8	23	14	31	10	21	15	23	7	12	25	9	7	11	3	16	21	18
tRF-18-H9R8O7D2	ATCTCGGTGGGACCTCCA	18	GlnTTG	3'-tRF	4	12	14	15	11	2	7	12	15	9	4	20	8	15	4	16	5	6	0	0	9	17	13	12	13	0	5	19	25	13	4	11	16	3	10	0	23	15	43	16	26	5	15	14	8
tRF-37-8HM2OSRNLNKSEKL	TCACGCGGGAGACCGGGGTTCGATTCCCCGACGGGGA	37	AspGTC	i-tRF	6	18	64	13	16	23	11	10	7	16	8	27	27	17	17	20	32	13	8	13	1	14	15	22	25	4	16	27	6	18	11	5	14	8	2	24	2	10	12	31	2	37	26	19	8
tRF-22-WB8US5652	TCGAATCCGAGTCACGGCACCA	22	HisGTG	3'-tRF	36	34	38	10	9	14	3	4	14	6	13	17	19	4	25	13	15	13	3	17	32	8	20	34	19	19	5	13	9	14	20	21	14	24	5	49	7	7	22	11	0	43	14	14	18
tRF-30-18VBY9PYKHM2	AGTGGTAGAATTCTCGCCTGCCACGCGGGA	30	GlyGCC	i-tRF	10	0	34	0	1	19	11	14	7	19	26	49	37	51	17	4	13	9	14	3	45	2	22	22	27	11	17	2	0	64	18	5	23	0	10	17	4	10	0	95	5	0	11	37	12
tRF-25-RPM8309MUK	GGTAGCGTGGCCGAGTGGTCTAAGG	25	LeuTAG	5'-tRF	15	25	2	18	3	10	27	10	14	19	26	23	42	46	4	10	11	20	3	10	47	12	2	12	13	11	12	3	7	24	34	2	19	10	5	7	7	14	18	54	20	0	30	24	24
tRF-17-WSNKP92	TCTCGCTGGGGCCTCCA	17	ThrTGT	3'-tRF	11	16	18	1	14	4	7	14	10	6	14	14	0	20	4	14	3	6	9	9	23	15	13	7	13	13	3	7	20	0	16	0	2	5	10	27	11	15	149	20	5	2	15	14	1
tRF-30-KQI34JRX6N38	CCCATATGGTCTAGCGGTTAGGATTCCTGG	30	GluTTC	i-tRF	6	10	13	16	42	23	100	17	7	0	34	22	7	25	4	13	11	2	11	0	19	18	29	8	31	11	24	6	6	18	54	8	38	18	12	35	0	21	12	22	14	6	33	7	18
tRF-34-4R94SX73V2Y81W	CTCCCTGGTGGTCTAGTGGTTAGGATTCGGCGCT	34	GluCTC	5'-half	13	10	45	0	24	12	11	12	2	6	0	17	17	17	6	7	3	11	8	0	5	12	24	14	11	9	15	32	13	22	4	5	10	13	15	17	9	10	53	18	26	15	38	10	16
tRF-21-18VBY9PYD	AGTGGTAGAATTCTCGCCTGC	21	GlyGCC	i-tRF	21	24	1	19	19	18	18	33	23	13	0	28	14	35	12	10	0	16	6	3	34	2	7	19	46	5	7	6	15	15	20	17	43	14	7	4	14	20	6	36	2	0	5	14	1
tRF-29-KY7SHRRNWJE2	CCCTGGTTCGATCCCGGGTTTCGGCACCA	29	PheGAA	3'-tRF	30	61	11	2	1	19	23	4	19	6	13	25	0	0	12	26	3	23	26	6	91	0	42	10	9	16	6	16	5	8	15	8	4	4	2	3	0	10	34	7	0	21	4	28	18
tRF-33-ROHL7X0OBQJE0N	GGTAAATATAGTTTAACCAAAACATCAGATTGT	33	HisGTG	5'-half	6	36	4	5	7	17	54	25	54	32	30	18	19	21	4	4	7	0	8	10	26	2	4	10	34	40	8	1	17	10	40	8	10	11	15	14	19	32	3	18	53	3	2	8	14
tRF-30-389MV47P596V	CCTGGTGGTCTAGTGGTTAGGATTCGGCGC	30	GluCTC	i-tRF	5	18	45	13	1	12	11	8	4	13	34	33	24	34	6	10	13	11	0	6	9	6	38	0	5	7	6	36	6	8	24	10	8	7	10	7	7	21	12	14	8	56	40	8	10
tRF-41-S8V0J8O9YEKPRS93E	GTCGGTAGAGCATGGGACTCTTAATCCCAGGGTCGTGGGTT	41	LysCTT	i-tRF	1	6	9	5	0	4	19	4	4	3	0	47	17	114	0	0	9	0	3	10	61	4	9	28	3	26	7	3	9	41	22	8	4	2	5	17	0	3	25	35	2	0	7	30	48
tRF-30-1ER37E14PH5B	AGGATGGGGTGTGATAGGTGGCACGGAGAA	30	GlnTTG	i-tRF	57	30	32	18	9	25	27	23	47	13	47	15	17	17	10	13	24	13	23	10	3	32	38	28	48	14	9	1	3	18	24	8	23	21	30	17	9	50	6	26	23	0	19	37	12
tRF-31-J09PNO2OF5KDE	CAGAGTGTAGCTTAACACAAAGCACCCAACT	31	ValTAC	5'-half	8	18	7	11	3	4	3	4	54	16	86	17	14	20	2	10	6	9	15	3	19	8	1	7	27	16	12	8	14	26	4	8	26	23	10	46	8	77	12	18	5	13	7	33	3
tRF-38-73FEWS3V2VR0PSDZ	GTGGTAGAATTCTCGCCTGCCACGCGGGAGGCCCGGGT	38	GlyGCC	i-tRF	1	3	52	5	1	17	15	8	2	0	8	25	54	68	30	1	22	9	3	6	51	6	13	32	29	28	24	6	3	66	18	10	2	10	2	3	4	18	31	63	5	0	19	15	26
tRF-36-YP9LON4VN1EH6KD	TTCAGTGGTAGAATTCTCGCCTGCCACGCGGGAGGC	36	GlyGCC	i-tRF	11	3	20	2	1	2	11	12	4	19	13	45	91	21	4	3	13	25	8	34	24	12	15	18	15	31	16	2	7	31	15	5	4	8	12	17	0	7	15	87	5	0	11	21	34
tRF-18-E76INB0J	ACTCTGGACTCTGAATCC	18	GlnCTG	i-tRF	7	4	69	7	0	6	18	7	2	0	4	21	14	10	25	14	13	20	9	9	5	6	19	3	11	8	18	13	12	8	6	14	2	12	12	13	5	41	0	0	29	45	25	23	6
tRF-23-I8W47W1R00	ATTGGTCGTGGTTGTAGTCCGTG	23	GluTTC	i-tRF	30	30	2	27	1	4	27	25	11	16	21	17	34	17	6	20	20	25	8	3	15	8	6	14	62	45	12	5	23	20	31	2	8	18	15	38	14	14	3	26	14	12	4	26	14
tRF-36-6562IZ6N4P64R90	GGCACGGAGAATTTTGGATTCTCAGGGATGGGTTCG	36	GlnTTG	i-tRF	10	13	2	10	3	21	31	2	14	16	26	11	12	42	17	21	34	11	17	31	32	14	11	24	23	16	16	1	25	16	36	24	17	8	12	21	7	64	28	9	14	9	21	15	4
tRF-22-Z3R918VBQ	TTGGTGGTTCAGTGGTAGAATT	22	GlyGCC	i-tRF	10	12	16	1	1	2	14	7	4	13	4	18	24	10	8	11	5	4	12	3	73	12	15	19	30	25	13	3	15	30	16	2	16	27	10	37	5	67	43	33	20	16	3	12	10
tRF-27-ZP7OHFO6FJ3	TTTAGGTTAAATACAGACCAAGAGCCT	27	TrpTCA	i-tRF	47	60	9	35	3	4	34	34	7	23	56	18	27	29	4	15	7	9	23	6	9	2	38	50	42	38	17	7	26	18	18	0	10	20	0	10	4	10	0	16	23	6	14	14	12
tRF-26-08F4BDNZ8O0	ACCGGAGATGAAAACCTTTTTCCAAG	26	ThrTGT	i-tRF	30	22	11	29	5	2	34	44	14	6	21	33	9	17	4	21	5	9	29	24	28	6	9	18	50	0	12	10	9	20	24	0	21	17	30	10	0	18	9	0	8	0	16	33	2
tRF-35-XENDBP1IUUK7VZ	TGAATCTGACAACAGAGGCTTACGACCCCTTATTT	35	HisGTG	i-tRF	0	58	6	5	14	10	19	0	0	49	78	61	7	34	8	9	9	4	8	3	32	14	13	8	33	21	5	92	13	10	4	2	0	168	17	21	0	21	22	20	23	15	0	3	2
tRF-40-93R918VBY9PYKHM2	TGGGTGGTTCAGTGGTAGAATTCTCGCCTGCCACGCGGGA	40	GlyGCC	i-tRF	1	1	36	0	0	12	11	21	9	23	13	26	89	80	2	3	9	2	5	20	59	2	20	26	23	38	11	3	6	66	27	5	14	5	2	7	2	21	15	74	5	3	16	17	40
tRF-18-YRRHQFD2	TTCCCGGGCGGCGCACCA	18	GlyCCC	3'-tRF	10	12	38	35	26	2	27	21	16	26	13	9	4	12	12	21	17	9	17	6	17	10	13	22	27	4	21	18	15	14	6	18	38	11	12	10	4	28	91	5	5	9	19	19	8
tRF-29-Z3R9512R121V	TTGGTGGTTCGAGCCCACCCAGGGACGCC	29	AsnGTT	3'-tRF	20	30	16	0	0	14	15	14	23	6	39	21	12	0	12	44	0	2	26	10	49	8	45	6	5	9	6	18	7	18	4	8	6	1	0	45	2	43	31	41	5	15	11	46	12
tRF-41-RZYQHQ9M739P8WQ0B	GGTTTTTCATATCATTGGTCGTGGTTGTAGTCCGTGCGAGA	41	GluTTC	i-tRF	8	24	6	24	11	6	3	2	7	3	56	5	59	34	4	17	13	0	0	51	1	10	4	26	79	21	9	0	22	10	36	8	6	13	30	14	9	10	6	1	20	3	14	5	2
tRF-31-RKVP4PRL5FZUD	GGGGGTATAGCTCAGGGGTAGAGCATTTGAC	31	CysGCA	5'-half	1	1	18	5	13	12	11	17	9	6	4	34	7	59	19	13	11	6	5	24	63	14	6	4	3	7	13	22	6	24	15	8	8	7	7	3	9	18	12	22	2	18	26	12	22
tRF-33-FQ947673FEWSD3	AGCATTGGTGGTTCAGTGGTAGAATTCTCGCCT	33	GlyGCC	5'-half	12	6	11	22	14	9	36	17	49	6	19	8	24	0	6	25	13	16	24	19	19	8	25	14	13	25	14	5	4	15	22	14	33	3	7	37	37	25	0	33	67	0	13	27	15
tRF-32-9M739P8WQ0D52	TGGTCGTGGTTGTAGTCCGTGCGAGAATACCA	32	GluTTC	3'-tRF	10	30	25	75	7	8	7	19	52	32	21	19	7	68	2	7	9	2	3	17	11	16	54	2	29	14	9	18	3	8	4	10	12	18	2	0	7	10	25	3	8	12	30	5	8
tRF-27-ROD8N0X0JYL	GGTAAAATGGCTGAGTGAAGCATTGGA	27	TyrGTA	5'-tRF	17	33	1	7	9	13	39	17	4	6	0	10	18	15	0	2	13	4	9	3	5	23	9	10	20	61	9	5	18	8	6	2	12	12	20	23	2	5	0	3	41	2	25	33	13
tRF-37-87R8WP9N1EWJQ72	TCCCTGGTGGTCTAGTGGTTAGGATTCGGCGCTCTCA	37	GluCTC	5'-tRF	3	5	57	10	9	25	15	21	4	9	26	30	42	63	17	18	5	2	0	6	45	4	29	20	34	11	16	18	7	16	15	10	0	5	12	14	4	21	9	29	5	24	28	12	18
tRF-30-MIF91SS2P4FI	CGGCTAGCTCAGTCGGTAGAGCATGAGACT	30	LysCTT	i-tRF	38	12	13	8	22	29	7	10	7	3	4	14	19	21	10	23	13	39	14	10	5	32	20	12	13	11	9	32	10	14	11	10	14	10	17	28	9	14	66	11	11	12	14	8	6
tRF-40-Q2FWQ8P6U1J0SU9E	GCGGAAGCGTGCTGGGCCCATAACCCAGAGGTCGATGGAT	40	MetCAT	i-tRF	1	10	18	0	1	10	50	23	4	9	17	39	143	34	8	4	20	6	8	13	30	2	47	28	15	28	24	1	0	41	6	0	2	7	2	0	0	0	25	106	0	0	7	39	46
tRF-31-3JVIJMRPFQ5DE	CCGGCTAGCTCAGTCGGTAGAGCATGAGACT	31	LysCTT	i-tRF	6	3	27	10	33	14	7	10	4	6	4	7	4	12	6	4	7	2	5	10	3	2	24	10	5	4	9	18	1	14	2	16	12	15	17	14	12	25	132	39	20	53	16	23	24
tRF-50-2YU04DYJIO3ZU3U0IO5B	CACTGTAAAGCTAACTTAGCATTAACCTTTTAAGTTAAAGATTAAGAGAA	50	LysTTT	5'-tRF	3	41	9	8	7	23	31	21	28	39	30	18	44	17	8	23	22	2	3	48	3	4	15	24	25	23	11	4	25	18	13	21	17	34	10	28	33	14	9	9	14	3	4	14	14
tRF-37-V29K9UV36562IZ4	TAGGATGGGGTGTGATAGGTGGCACGGAGAATTTTGG	37	GlnTTG	5'-tRF	5	25	4	5	1	19	31	6	7	9	4	18	4	51	8	10	24	6	17	10	0	32	2	32	25	28	21	5	30	20	20	13	19	14	25	31	9	36	15	7	20	0	7	8	4
tRF-20-8XF6RE98	TCCTAAGCCAGGGATTGTGG	20	ArgCCT	i-tRF	6	1	38	5	0	4	27	10	2	13	17	34	89	38	2	1	15	4	3	3	72	8	15	22	13	21	15	0	3	60	11	10	8	5	0	7	4	3	6	46	0	0	21	37	36
tRF-22-VKS4I7LZP	TAGGGGTATGATTCTCGCTTTG	22	ProTGG	i-tRF	10	3	27	5	1	12	11	14	0	9	8	57	47	29	2	1	9	16	3	0	65	2	22	30	5	11	17	0	0	62	22	0	6	10	2	17	2	3	12	96	2	0	16	42	30
tRF-38-RPFQ5DWXH913M80E	GGTAGAGCATGAGACTCTTAATCTCAGGGTCGTGGGTT	38	LysCTT	i-tRF	0	6	11	5	0	10	31	10	4	36	0	30	64	80	6	12	5	4	3	6	72	0	20	22	11	19	14	0	9	45	22	0	10	2	5	10	7	0	6	76	0	0	11	24	34
tRF-35-9O08F4BDNZ8O6F	TGTAAACCGGAGATGAAAACCTTTTTCCAAGGACA	35	ThrTGT	i-tRF	3	18	13	37	5	29	58	21	23	32	56	19	7	38	8	9	34	16	32	37	21	20	15	16	19	0	12	4	27	31	13	0	10	28	10	35	0	21	6	1	17	0	28	31	6
tRF-32-67M8LOMLQHWU3	GGCCTCGTGGCGCAACGGTAGCGCGTCTGACT	32	TrpCCA	5'-half	11	8	2	8	22	2	0	4	0	0	4	13	2	8	19	7	9	6	17	3	0	24	6	4	17	7	21	57	10	18	0	8	12	23	10	21	12	7	9	18	11	6	9	3	12
tRF-21-83RPD9W1E	TCAGTGGTAGAATTCTCGCCT	21	ValCAC	i-tRF	52	10	9	11	4	6	14	11	13	29	4	20	16	15	12	16	21	25	21	6	28	17	29	21	11	22	19	21	28	35	18	17	29	18	12	4	17	36	24	22	38	13	13	27	30
tRF-29-B162XB0ZZR0Y	AAACCGGAGATGAAAACCTTTTTCCAAGG	29	ThrTGT	i-tRF	18	18	4	10	5	21	15	29	26	3	17	30	19	29	4	40	19	11	20	13	19	8	11	6	21	0	17	3	14	14	11	0	6	23	7	45	0	10	15	0	11	0	11	15	12
tRF-30-QJ3KYU4RRWRB	GCGGCCCGGGTTCGACTCCCGGTGTGGGAA	30	GluTTC	i-tRF	18	20	20	10	3	36	27	2	16	26	8	30	24	4	32	7	9	0	0	10	21	8	20	14	7	11	10	25	1	16	2	8	34	13	7	7	2	10	12	18	11	34	28	26	8
tRF-42-I89NJ4S2I7L7P5QKH	ATTGGTGGTTCAGTGGTAGAATTCTCGCCTGCCACGCGGGAG	42	GlyGCC	i-tRF	3	10	16	18	3	14	19	0	14	26	30	6	61	34	15	17	5	2	8	3	22	8	9	32	71	50	21	3	18	33	61	10	21	10	17	7	4	39	9	31	17	0	9	5	18
tRF-26-4S5IR2Z4R90	CTCCGGAGCTGGGGATTGTGGGTTCG	26	ArgCCG	i-tRF	1	0	20	2	0	23	23	10	0	0	4	59	22	29	4	0	13	16	5	13	122	2	6	22	17	16	16	0	9	18	4	5	6	5	0	0	0	7	18	59	2	0	9	23	42
tRF-30-WE6MODJRWVU6	TCGATGGATCGAAACCATCCTCTGCTACCA	30	MetCAT	3'-tRF	0	12	16	10	5	25	34	31	16	19	47	13	4	25	12	17	1	4	8	27	22	8	11	14	9	14	15	5	15	24	0	10	17	4	0	28	2	43	3	16	8	0	21	21	4
tRF-19-9MVKS4F5	TGGTCTAGGGGTATGATTC	19	ProTGG	i-tRF	4	12	3	3	72	6	21	12	15	16	14	4	10	25	4	11	3	9	3	13	11	34	1	33	11	16	7	3	20	19	63	2	9	25	36	18	0	10	6	11	14	5	17	14	6
tRF-18-8R6Q46D2	TCCCCGGCATCTCCACCA	18	AlaTGC	3'-tRF	10	13	43	5	24	0	11	12	2	42	13	10	12	25	4	7	7	11	26	24	38	6	11	4	13	4	12	14	9	6	6	0	10	7	5	10	7	10	135	24	14	12	14	26	6
tRF-17-8SOUPR2	TCCCGGACGAGCCCCCA	17	ProTGG	3'-tRF	7	4	39	3	16	0	0	0	6	0	19	14	6	5	10	3	0	18	0	9	25	15	7	24	25	30	9	6	20	4	8	14	16	25	12	0	17	5	68	3	11	5	21	14	1
tRF-24-R71KVUY9IQ	GGTCTAGGGGTATGATTCTCGCTT	24	ProTGG	i-tRF	2	6	1	0	0	9	25	7	0	13	0	24	18	30	4	1	3	0	12	0	69	8	5	0	20	11	5	2	3	68	26	5	2	1	7	27	0	30	18	58	2	8	3	33	25
tRF-39-Z3R918VBY9PYKH1Y	TTGGTGGTTCAGTGGTAGAATTCTCGCCTGCCACGCGGG	39	GlyGCC	i-tRF	1	12	27	0	11	4	15	6	2	16	13	11	86	59	10	6	13	18	0	10	30	2	9	18	13	31	21	1	9	86	29	21	10	13	20	3	12	10	15	31	5	0	7	14	8
tRF-49-1OR6QOH04MR1J5KUB4K4	AGTAAGGTCAGCTAAATAAGCTATCGGGCCCATACCCCGAAAATGTTGG	49	MetCAT	5'-tRF	1	16	3	5	8	11	14	7	13	26	52	2	34	10	8	4	60	4	27	9	7	8	9	3	13	27	8	6	18	6	16	8	31	12	12	32	20	36	18	3	8	8	1	12	3
tRF-20-1MNKYUPR	AGGTCCTGGGTTCGAGCCCC	20	ValTAC	i-tRF	10	3	98	0	0	12	7	25	30	0	13	15	12	8	15	15	13	4	5	20	7	0	6	8	9	9	19	1	3	10	11	2	10	1	5	28	2	0	9	14	23	43	38	26	4
tRF-19-6998LOJX	GGCTCTGTGGCGCAATGGA	19	ArgTCT	5'-tRF	6	6	3	5	8	4	10	7	4	0	0	8	6	10	4	2	10	2	0	0	26	21	43	1	13	0	8	56	6	13	6	5	2	7	5	27	11	25	37	11	14	18	17	12	3
tRF-18-5BF900R	GAGAAAGCTCACAAGAAC	18	SerGCT	5'-half	15	15	32	0	11	0	3	6	2	23	4	5	4	29	17	9	9	4	17	3	22	20	13	2	7	11	10	27	7	8	6	0	0	42	20	10	4	10	9	11	23	6	14	19	2
tRF-49-PNR8YP9LON4VN1EH6K1K	GCATTGGTGGTTCAGTGGTAGAATTCTCGCCTGCCACGCGGGAGGCCCG	49	GlyGCC	5'-tRF	1	3	0	8	1	17	11	14	9	16	13	11	54	51	4	15	17	11	3	0	30	4	9	24	17	4	18	8	9	41	13	29	36	10	7	10	7	18	28	14	2	9	11	12	18
tRF-38-D8H0PMF732Q86N00	AATGGATAAGGCATCAGCCTCCGGAGCTGGGGATTGTG	38	ArgCCG	i-tRF	0	6	6	8	0	14	15	12	4	16	13	34	101	25	4	4	13	4	3	27	47	6	13	24	13	47	19	0	15	37	13	0	2	11	10	7	0	18	34	55	2	0	16	62	38
tRF-18-88I26WDY	TCCGGATGGAGGCGTGGG	18	LeuCAA	i-tRF	23	5	9	0	0	0	3	12	0	19	4	41	14	89	2	1	22	6	5	3	147	4	11	24	19	9	15	2	3	31	15	13	6	1	2	0	0	10	59	61	0	0	19	21	48
tRF-29-Z4195R8190FV	TTGTGAGTTCGATCCTCACCTGGAGCACC	29	IleTAT	3'-tRF	20	36	16	10	5	12	38	29	7	3	13	22	27	8	8	24	5	13	23	24	26	4	27	2	13	9	11	12	11	14	4	32	10	2	7	38	7	25	15	44	0	9	4	33	6
tRF-18-F6RE980E	AGCCAGGGATTGTGGGTT	18	ArgCCT	i-tRF	5	3	13	0	0	12	19	23	0	19	4	47	24	42	6	0	11	6	17	3	99	2	4	14	33	21	9	1	1	49	15	5	4	18	2	0	0	10	15	130	2	3	16	60	30
tRF-19-43RX6N19	CTAGTGGTTAGGATTCGGC	19	GluCTC	i-tRF	11	12	3	22	69	9	18	15	4	13	4	10	18	46	8	12	11	43	9	13	50	17	9	68	6	2	18	4	30	19	10	11	55	30	15	4	0	0	43	16	2	2	7	2	11
tRF-44-JY7383RPD9W1X6L8HY	CATTGGTGGTTCAGTGGTAGAATTCTCGCCTGCCACGCGGGAGG	44	GlyGCC	i-tRF	1	8	34	2	0	6	19	10	11	9	26	7	96	46	17	3	17	6	3	10	32	0	4	22	34	31	15	0	13	51	34	32	17	7	17	10	4	7	47	13	5	0	11	8	4
tRF-37-V6Z3M8ZLSSXUOLJ	TATCATTGGTCGTGGTTGTAGTCCGTGCGAGAATACC	37	GluTTC	3'-tRF	1	39	18	24	1	27	15	36	9	39	39	23	32	17	17	23	17	4	0	17	5	16	24	10	60	21	21	16	9	14	15	2	8	14	15	17	16	3	6	13	5	6	4	5	10
tRF-35-FJI0E7UM8KSWRN	AGAGCATGAGACTCTTAATCTCAGGGTCGTGGGTT	35	LysCTT	i-tRF	3	8	7	1	0	2	10	6	0	13	0	48	58	46	17	5	10	9	0	16	44	4	3	19	30	16	7	0	4	52	14	0	19	0	0	0	0	30	24	88	2	0	3	37	45
tRF-17-08F4BD3	ACCGGAGATGAAAACCT	17	ThrTGT	i-tRF	94	24	13	18	18	12	34	8	4	19	43	6	22	38	2	30	3	18	29	13	5	46	27	16	25	0	15	5	15	24	22	0	4	14	25	3	0	3	3	1	14	0	19	12	2
tRF-27-9M739P8WQ0F	TGGTCGTGGTTGTAGTCCGTGCGAGAA	27	GluTTC	i-tRF	25	67	9	37	3	21	7	48	57	9	39	37	19	21	4	9	22	23	8	13	22	16	27	12	38	21	6	5	7	14	15	2	2	20	15	3	4	3	25	26	8	3	2	23	12
tRF-19-R828FEKP	GGTGGCACGGAGAATTTTG	19	GlnTTG	i-tRF	31	60	5	7	4	20	32	12	17	23	33	31	10	10	2	11	10	18	15	36	23	15	35	17	37	25	13	7	17	4	16	14	9	19	2	41	14	10	18	20	2	2	5	12	16
tRF-49-FP18LPMBQ4NKKQBRFKJL	AGCAGAGTGGCGCAGCGGAAGCGTGCTGGGCCCATAACCCAGAGGTCGA	49	MetCAT	5'-tRF	0	6	4	0	0	10	19	8	2	13	30	21	148	34	4	1	17	4	11	27	7	4	2	8	0	14	16	4	15	28	9	8	19	28	7	10	9	14	22	18	2	0	16	8	10
tRF-32-2QR7F8YKIR9NQ	CACATGGTCTAGCGGTTAGGATTCCTGGTTTT	32	GluTTC	i-tRF	3	17	0	16	18	29	23	4	16	36	4	23	4	25	4	9	20	27	14	0	0	2	11	12	7	7	45	5	22	2	22	16	10	14	23	24	14	18	12	3	17	0	14	10	12
tRF-19-R9JP9PJZ	GGTTCCATAGTGTAGTGGT	19	ValTAC	5'-tRF	3	14	16	11	8	15	10	4	4	9	9	2	6	0	8	8	5	2	12	16	28	4	21	0	18	8	9	12	6	0	16	2	33	3	7	32	23	15	6	22	8	37	9	16	8
tRF-17-PP6N7KQ	GCCAGGGATTGTGGGTT	17	ArgCCT	i-tRF	6	8	20	0	0	17	11	40	0	36	0	58	12	21	17	0	11	6	0	0	141	2	11	16	7	16	11	0	9	39	2	5	6	4	0	7	0	3	0	80	8	0	11	58	18
tRF-24-SP5830MM2S	GTCAGGATGGCCGAGCGGTCTAAG	24	LeuCAG	5'-tRF	1	37	9	0	3	9	3	7	2	16	9	20	14	20	8	5	16	13	6	3	86	4	23	3	25	19	28	6	4	41	4	2	26	16	12	13	2	0	12	42	8	2	0	25	33
tRF-18-94V4SMD0	TGGTGTAGTGGTATCATG	18	GlyCCC	i-tRF	15	13	6	29	46	32	54	36	19	72	0	3	9	8	19	4	1	4	3	3	49	14	11	42	19	14	17	3	14	10	49	10	19	11	7	7	12	0	0	7	5	3	9	0	26
tRF-18-M91MP3D5	CGTTCAGGTCGCAGTCTC	18	LeuCAG	i-tRF	1	5	6	18	9	14	42	12	23	59	0	5	7	4	6	4	9	2	11	6	34	16	15	26	29	19	17	9	10	8	40	0	21	1	5	7	9	10	6	7	11	3	4	15	16
tRF-31-YSV4VH7Q2QW1E	TTCCGTAGTGTAGCGGTTATCACATTCGCCT	31	ValCAC	i-tRF	6	8	25	8	26	6	11	17	16	16	17	23	22	4	4	9	20	11	5	0	0	8	9	4	5	21	14	69	18	20	4	0	6	39	15	17	12	0	15	14	14	21	16	5	4
tRF-34-79MP9P9NH57S1O	GTTTCCGTAGTGTAGTGGTTATCACGTTCGCCTA	34	ValAAC	5'-half	8	12	13	10	9	21	15	25	9	16	26	2	17	17	12	23	11	6	8	6	32	4	15	24	19	21	10	31	13	31	6	10	34	5	12	3	26	21	12	29	17	6	19	14	22
tRF-33-HQ9M739P8WQ07	ATCATTGGTCGTGGTTGTAGTCCGTGCGAGAAT	33	GluTTC	i-tRF	26	22	41	24	5	6	23	17	16	19	30	25	22	12	2	9	15	16	5	37	5	20	13	18	34	9	11	8	5	6	58	2	6	2	12	14	0	14	12	26	14	12	19	10	12
tRF-23-N1EH6KK80E	CTGCCACGCGGGAGGCCCGGGTT	23	GlyGCC	i-tRF	10	12	20	2	1	6	38	8	4	9	4	13	17	21	23	1	1	16	0	3	13	10	4	14	27	19	9	1	6	26	40	2	14	15	33	42	7	10	22	50	11	0	57	17	30
tRF-34-ROHL7X0OBQJEK0	GGTAAATATAGTTTAACCAAAACATCAGATTGTG	34	HisGTG	5'-tRF	6	37	6	16	7	10	42	29	40	16	30	17	22	17	10	6	5	9	20	10	21	8	9	8	5	35	9	4	21	20	36	2	8	20	10	35	12	7	3	14	8	0	19	30	8
tRF-34-R008R959KUMKEV	GGGAGACCGGGGTTCGATTCCCCGACGGGGAGCC	34	AspGTC	3'-tRF	15	18	16	13	7	49	7	53	11	19	13	19	7	21	6	9	17	6	0	6	3	2	9	6	19	2	10	16	6	18	6	10	17	7	12	3	33	14	22	7	14	6	16	15	12
tRF-31-S0SP4BUJVS6RB	GTAAGGTCAGCTAAATAAGCTATCGGGCCCA	31	MetCAT	i-tRF	6	31	3	3	0	0	28	12	19	9	67	9	6	20	12	3	8	4	33	3	3	4	5	15	41	41	3	5	9	13	6	14	29	27	18	13	31	5	0	3	8	0	13	23	5
tRF-23-490VL8K80E	CTCTCACCGCCGCGGCCCGGGTT	23	GluCTC	i-tRF	18	30	18	5	9	2	19	6	4	9	0	17	12	42	21	9	26	9	3	6	55	2	20	14	25	21	15	4	19	8	36	8	10	17	2	14	0	14	18	35	0	0	57	21	8
tRF-19-M0NK5YJY	CGGAGCTGGGGATTGTGGG	19	ArgCCG	i-tRF	5	12	11	0	3	6	7	23	0	9	0	39	34	29	12	3	3	23	8	10	126	20	6	4	13	2	10	0	3	35	2	0	17	0	2	31	0	28	22	67	11	0	26	15	32
tRF-20-40KK5Y93	CTAAGCCAGGGATTGTGGGT	20	ArgCCT	i-tRF	23	3	36	2	14	12	54	10	0	23	4	34	12	38	10	0	5	13	14	3	74	2	9	14	11	21	6	7	11	24	15	0	19	2	35	10	4	0	9	50	5	0	14	40	14
tRF-34-8L8NRS9NS3341S	TCATATCATTGGTCGTGGTTGTAGTCCGTGCGAG	34	GluTTC	i-tRF	6	13	6	8	3	36	31	29	52	6	43	33	12	46	10	3	5	16	5	10	15	14	22	22	29	38	3	1	10	16	9	8	6	7	0	31	7	25	9	7	23	3	14	26	8
tRF-43-779PZBHFEERZYQHQ04	GTTCTTGTAGTTGAAATACAACGATGGTTTTTCATATCATTGG	43	GluTTC	5'-tRF	0	13	4	5	9	12	15	6	21	3	65	2	17	29	12	7	22	2	14	24	0	4	9	16	21	9	14	1	26	6	9	35	17	44	20	56	57	97	22	5	8	3	4	14	2
tRF-31-Z3R918VBY9PYD	TTGGTGGTTCAGTGGTAGAATTCTCGCCTGC	31	GlyGCC	i-tRF	3	14	28	20	4	52	18	12	6	42	24	12	10	5	2	2	1	13	15	3	11	10	9	8	18	13	16	23	14	11	22	17	19	14	20	13	5	0	12	11	8	16	7	21	10
tRF-30-RKVP4P9L5FZU	GGGGGTATAGCTCAGTGGTAGAGCATTTGA	30	CysGCA	5'-tRF	6	14	11	13	4	22	36	4	6	29	24	12	4	35	14	1	1	6	3	3	59	19	0	10	0	11	10	7	20	13	10	17	16	16	18	13	8	15	12	14	5	13	25	10	33
tRF-36-3IRW18V6XO59KND	CCGCTGGTGTAGTGGTATCATGCAAGATTCCCATTC	36	GlyCCC	i-tRF	10	8	6	21	18	17	7	14	14	36	8	34	19	38	8	10	5	0	8	6	21	8	2	22	7	28	23	4	19	14	20	24	29	13	30	0	7	18	6	22	2	6	14	12	8
tRF-26-FN7BWU2F5JE	AGATTGTGAATCTGACAACAGAGGCT	26	HisGTG	i-tRF	25	16	22	9	3	18	25	11	26	19	38	12	4	0	0	2	10	9	18	13	7	23	9	1	18	5	11	8	14	26	38	0	16	14	23	9	5	46	24	12	26	0	27	35	8
tRF-29-J6P9M0NK5YJY	CATCAGCCTCCGGAGCTGGGGATTGTGGG	29	ArgCCG	i-tRF	1	0	4	0	0	10	11	4	0	3	0	62	29	17	2	1	1	4	8	24	87	2	9	8	7	33	11	1	2	18	0	0	4	8	0	0	0	10	12	68	14	0	7	58	71
tRF-48-779PZBHFEERZYQHQ9M00	GTTCTTGTAGTTGAAATACAACGATGGTTTTTCATATCATTGGTCGTG	48	GluTTC	5'-tRF	1	13	6	18	5	10	19	19	35	23	30	3	39	21	17	12	11	2	11	6	1	4	13	12	21	19	17	1	29	12	13	21	10	11	28	91	45	28	6	14	14	6	7	14	2
tRF-27-RZYQHQ9M73P	GGTTTTTCATATCATTGGTCGTGGTTG	27	GluTTC	i-tRF	3	16	3	11	1	18	25	26	10	19	19	18	0	20	6	9	6	18	9	0	5	8	9	5	39	8	4	1	11	11	26	5	12	5	28	23	20	10	6	9	23	27	15	23	6
tRF-27-Q3V2Y7RZ812	GCGGTTAGGATTCCTGGTTTTCACCCA	27	GluTTC	i-tRF	60	22	32	10	1	2	19	17	2	16	13	7	2	4	8	3	13	11	20	10	5	6	2	14	23	2	2	4	1	6	36	16	36	8	28	10	14	14	0	26	8	18	35	7	18
tRF-32-8NRS9NS334L2I	TCATTGGTCGTGGTTGTAGTCCGTGCGAGAAT	32	GluTTC	i-tRF	13	53	22	24	3	29	15	14	30	29	21	34	24	38	10	6	7	18	5	0	15	26	15	16	58	35	9	9	10	6	9	0	12	14	7	14	16	7	6	24	8	12	11	8	4
tRF-25-7383RPD9W1	GTGGTTCAGTGGTAGAATTCTCGCC	25	ValCAC	i-tRF	23	16	22	5	1	13	3	6	4	9	14	16	10	15	14	9	10	32	18	6	30	6	17	10	18	27	11	6	11	19	2	17	12	16	15	18	8	46	12	29	17	10	15	33	13
tRF-40-Z3R918VBY9PYKHM2	TTGGTGGTTCAGTGGTAGAATTCTCGCCTGCCACGCGGGA	40	GlyGCC	i-tRF	3	6	29	0	0	8	46	8	2	19	21	18	89	51	17	7	17	9	5	6	28	10	18	36	11	28	18	5	9	68	34	16	19	2	2	10	2	3	37	27	11	0	7	10	26
tRF-22-ZRS3S3RX5	TTTCCGTAGTGTAGTGGTTATC	22	ValCAC	i-tRF	10	22	50	24	47	2	7	1	8	29	4	0	12	20	17	1	3	36	6	3	9	2	21	36	23	58	21	11	18	22	20	17	9	23	25	4	8	10	0	5	0	0	17	18	13
tRF-26-I89NJ4S2I7D	ATTGGTGGTTCAGTGGTAGAATTCTC	26	GlyGCC	i-tRF	5	14	1	20	18	13	25	4	10	19	9	27	22	71	27	9	6	11	21	3	21	6	21	8	18	11	9	6	9	6	16	8	14	0	20	27	11	30	0	31	38	2	27	2	1
tRF-17-8R6546J	TCCCCGGCACCTCCACC	17	AlaTGC	3'-tRF	11	18	18	13	18	10	3	14	4	16	4	19	2	17	2	10	9	0	14	13	5	8	4	2	3	16	5	22	11	8	9	0	8	27	5	21	7	7	97	14	11	28	16	19	4
tRF-37-S2P4FINOW6RM7KQ	GTAGAGCATGAGACTCTTAATCTCAGGGTCGTGGGTT	37	LysCTT	i-tRF	0	8	0	0	0	4	14	11	0	9	0	52	42	40	14	1	3	2	0	16	90	0	5	12	18	11	21	0	3	55	10	2	2	3	2	4	2	5	6	69	5	0	3	39	28
tRF-35-UKJ6P9M0NK5Y93	TAAGGCATCAGCCTCCGGAGCTGGGGATTGTGGGT	35	ArgCCG	i-tRF	0	1	9	0	0	17	15	14	0	9	0	67	17	25	2	3	5	0	11	3	80	4	13	10	3	21	6	1	5	41	11	8	4	4	2	10	0	25	50	50	2	0	21	47	61
tRF-28-M8ZLSSXUOLD2	CGTGGTTGTAGTCCGTGCGAGAATACCA	28	GluTTC	3'-tRF	16	25	18	127	3	4	0	19	50	9	73	31	17	46	4	27	3	0	0	20	13	30	40	0	7	11	8	9	5	2	2	5	14	18	0	7	0	18	6	9	17	12	11	0	0
tRF-29-J0DPZOIPD729	CAGAGAATAGTTTAAATTAGAATCTTAGC	29	ProTGG	5'-tRF	26	20	29	5	3	6	7	6	7	13	60	31	4	21	10	1	47	6	14	0	28	16	6	12	13	7	6	56	6	2	2	5	0	76	0	3	2	7	3	14	35	9	2	8	2
tRF-28-Z3R9512R12DM	TTGGTGGTTCGAGCCCACCCAGGGACGC	28	AsnGTT	3'-tRF	16	30	9	0	3	14	19	27	11	3	4	18	9	12	10	23	3	9	17	13	93	0	33	4	15	4	7	16	5	6	27	16	2	2	5	14	7	18	15	26	2	21	26	30	4
tRF-17-ROD8N0P	GGTAAAATGGCTGAGTG	17	TyrGTA	5'-tRF	6	12	1	15	11	13	18	6	4	6	19	6	2	15	4	3	3	11	12	0	5	10	19	15	9	30	8	0	18	11	2	5	4	1	15	23	14	20	6	9	32	2	23	16	15
tRF-37-7X9PN547202L2YF	GTTTATGTAGCTTACCTCCTCAAAGCAATACACTGAA	37	PheGAA	5'-tRF	15	58	4	5	0	21	27	8	14	19	8	7	29	12	12	12	9	9	44	10	1	16	13	10	17	21	11	10	14	10	13	8	4	26	12	73	33	14	12	48	14	3	14	19	10
tRF-31-QJ3KYU4RRWRBD	GCGGCCCGGGTTCGACTCCCGGTGTGGGAAC	31	GluTTC	3'-tRF	11	25	20	10	3	47	3	14	19	13	4	31	12	21	4	4	11	2	0	3	19	6	13	16	17	9	3	8	7	12	11	24	23	2	7	17	14	7	9	5	17	3	23	10	16
tRF-18-M0NK5Y04	CGGAGCTGGGGATTGTGG	18	ArgCCG	i-tRF	18	1	4	5	5	8	15	34	9	16	0	33	7	8	2	7	11	18	0	10	143	6	9	14	23	7	12	0	11	28	2	5	10	8	7	14	2	28	9	26	0	3	30	12	28
tRF-20-08F4BDNZ	ACCGGAGATGAAAACCTTTT	20	ThrTGT	i-tRF	73	25	6	16	1	8	15	34	21	9	13	14	34	21	6	13	0	18	5	0	19	36	18	10	31	0	9	8	9	8	22	0	17	11	12	28	0	7	0	0	14	0	9	21	12
tRF-25-2YU04DYJIO	CACTGTAAAGCTAACTTAGCATTAA	25	LysTTT	5'-tRF	15	36	11	2	7	4	27	10	30	23	34	14	12	21	8	4	1	9	29	3	7	4	31	6	17	33	15	2	17	10	36	27	4	26	15	28	29	14	0	3	26	3	19	7	26
tRF-26-1IUUK7VZ0RB	AGGCTTACGACCCCTTATTTACCCCA	26	HisGTG	3'-tRF	15	32	6	21	3	10	19	10	102	19	21	39	42	21	4	10	9	6	0	3	11	26	6	16	38	21	6	1	7	4	4	8	6	15	2	7	7	18	9	14	14	3	4	8	2
tRF-32-F1R3WE8RO86J2	AGACCGGGGTTCGATTCCCCGACGGGGAGCCA	32	AspGTC	3'-tRF	23	20	13	29	0	4	11	8	19	3	13	6	9	4	19	12	22	4	3	24	21	10	15	20	9	2	4	11	7	6	6	16	49	2	0	21	19	46	12	24	11	31	21	7	10
tRF-36-NDBP1IUUK7VZ0RB	CTGACAACAGAGGCTTACGACCCCTTATTTACCCCA	36	HisGTG	3'-tRF	1	29	9	27	3	2	3	17	100	3	69	45	34	46	6	20	26	0	3	31	7	8	9	14	42	14	10	6	22	8	15	5	12	15	5	0	4	18	0	1	8	6	14	1	0
tRF-26-2QR7F8YKIRE	CACATGGTCTAGCGGTTAGGATTCCT	26	GluTTC	i-tRF	15	3	2	10	5	47	23	14	0	9	4	5	7	8	0	10	9	11	5	10	9	10	22	8	11	14	22	1	6	10	20	10	14	8	20	7	4	79	6	9	17	3	33	31	6
tRF-23-17NSRJ7K05	AGTCTCTTCGGGGGCGTGGGTTC	23	LeuTAG	i-tRF	18	3	52	2	1	12	11	12	16	0	21	14	17	38	12	34	15	11	3	20	5	4	22	16	23	26	36	9	6	20	9	2	6	23	12	7	7	7	0	26	5	18	26	23	8
tRF-21-8KRPFQZDE	TCAGGGGTAGAGCATTTGACT	21	CysGCA	i-tRF	17	0	18	0	0	2	0	0	0	6	0	31	8	122	14	3	3	4	3	0	40	2	5	22	20	11	2	1	0	52	14	5	9	5	0	18	2	5	49	36	0	0	3	14	16
tRF-32-14PH5BZY598KL	AGGTGGCACGGAGAATTTTGGATTCTCAGGGA	32	GlnTTG	i-tRF	23	12	0	5	3	23	73	0	16	9	17	22	9	34	10	9	7	16	8	24	17	10	22	20	19	28	9	0	3	20	43	5	12	11	23	24	4	25	3	31	5	0	7	28	20
tRF-20-FI23W8WR	AGACTCAAGTTCTGGTCTCC	20	LeuCAA	i-tRF	1	24	0	10	26	6	7	12	71	23	0	1	9	8	4	10	0	27	0	0	9	6	2	34	27	2	19	1	3	16	97	2	19	8	15	10	14	10	3	9	20	6	21	3	2
tRF-23-IK9NJ4S2DE	ATGGGTGGTTCAGTGGTAGAATT	23	GlyGCC	i-tRF	6	12	3	7	4	13	7	3	4	29	4	31	12	30	12	5	5	13	9	6	84	4	11	10	20	13	11	1	23	26	4	14	16	10	28	13	5	30	6	23	14	2	1	18	16
tRF-32-68K87SERM4921	GGCGGCCCGGGTTCGACTCCCGGTGTGGGAAC	32	GluTTC	3'-tRF	6	13	9	13	16	21	23	10	11	46	4	26	17	4	4	6	9	2	5	3	5	2	11	6	9	14	9	16	17	14	2	5	14	13	7	3	12	7	9	26	11	18	11	14	8
tRF-20-OUR8309N	GACGAGGTGGCCGAGTGGTT	20	SerGCT	5'-tRF	10	10	1	3	14	6	3	6	4	6	4	22	8	30	36	3	13	13	6	29	13	6	3	14	16	5	9	13	12	13	6	2	29	19	15	27	11	36	137	20	5	13	17	8	3
tRF-22-WB8Y3DUV2	TCGAATCCTGCCGACTACGCCA	22	SerTGA	3'-tRF	0	12	6	27	9	19	23	17	19	39	43	18	2	12	10	9	22	16	14	3	43	16	18	34	7	9	13	4	9	12	22	18	17	30	15	10	0	10	15	5	11	0	40	7	30
tRF-23-YPZEP27K0E	TTCAGTTGATGCAGAGTGGGGTT	23	AlaTGC	i-tRF	47	18	11	5	9	19	23	14	16	59	17	22	7	21	6	30	22	11	11	13	11	18	13	0	46	28	18	10	0	16	13	5	8	11	12	0	4	46	6	27	32	15	16	33	14
tRF-29-18YKISQI451V	AGTGGTTAGGATTCGGCGCTCTCACCGCC	29	GluCTC	i-tRF	15	20	16	16	3	14	15	10	2	23	26	23	12	21	4	6	13	11	14	10	19	2	0	18	17	7	23	5	3	14	15	2	10	4	25	7	0	25	15	26	2	0	23	19	8
tRF-19-14PH5BKQ	AGGTGGCACGGAGAATTTT	19	GlnTTG	i-tRF	47	31	7	9	4	6	14	7	26	13	24	37	22	15	12	16	6	18	18	16	15	10	13	14	69	50	3	0	11	17	32	5	7	14	0	13	29	20	6	38	23	0	3	35	1
tRF-18-QNR8VP04	GCGTTGGTGGTATAGTGG	18	GlyTCC	5'-tRF	13	6	1	3	4	11	14	0	19	0	9	17	4	25	27	8	6	0	0	16	38	6	15	8	20	13	3	21	12	13	2	0	14	3	2	55	11	10	6	16	2	18	36	25	13
tRF-40-BDYBEZ03J076IRW9	AAAACTTAAAACTTTACAGTCAGAGGTTCAATTCCTCTTC	40	LeuTAA	i-tRF	1	6	4	5	1	12	42	17	33	3	34	0	22	34	4	13	5	2	11	37	3	10	4	8	44	14	12	3	19	4	74	8	32	14	10	14	9	7	12	22	20	0	2	1	6
tRF-22-739P8WQ0F	GTGGTTGTAGTCCGTGCGAGAA	22	GluTTC	i-tRF	28	39	38	18	1	21	3	29	30	42	39	25	7	17	10	15	22	9	3	3	3	22	9	8	23	23	12	6	10	6	27	13	0	11	2	7	2	18	15	26	8	6	2	10	6
tRF-18-OR183O04	GACCCAGTGGCCTAATGG	18	ArgCCG	5'-tRF	15	12	3	1	4	15	7	6	10	6	4	18	4	15	10	11	5	4	6	13	5	15	23	0	16	13	8	22	3	13	8	5	9	9	5	32	2	0	12	18	8	35	27	35	8
tRF-34-RKVPNPML5FZUHM	GGGGGTATAGCTTAGCGGTAGAGCATTTGACTGC	34	CysGCA	5'-half	1	13	22	21	9	19	19	6	30	9	8	27	22	63	6	13	26	4	5	3	38	0	2	32	21	9	21	4	25	20	31	18	21	4	5	21	4	3	6	31	0	6	23	10	14
tRF-19-SB325U0R	GTAAACCGGAGATGAAAAC	19	ThrTGT	i-tRF	102	39	13	10	7	10	19	23	61	29	104	15	24	8	8	26	7	53	26	10	11	44	20	14	23	0	9	9	5	14	13	0	10	20	20	3	0	32	9	0	20	0	21	12	4
tRF-25-ZLBS5EOB3Z	TTGTAAACCGGAGATGAAAACCTTT	25	ThrTGT	i-tRF	33	18	6	10	7	21	23	6	23	26	17	18	19	12	8	15	13	44	26	13	13	20	27	24	21	0	10	3	11	18	34	0	10	18	17	38	0	39	9	0	32	0	2	26	6
tRF-34-HMI8W47W1R7HE6	ATATCATTGGTCGTGGTTGTAGTCCGTGCGAGAA	34	GluTTC	i-tRF	16	44	16	37	3	21	23	40	52	16	30	34	44	34	6	3	17	4	8	6	7	22	22	14	29	28	12	6	11	26	22	8	0	15	12	24	9	7	15	13	17	3	9	15	6
tRF-37-JE9UHY0DFKN5OR3	CAGATTGTGAATCTGACAACAGAGGCTTACGACCCCT	37	HisGTG	i-tRF	3	13	4	5	0	2	11	12	50	0	47	6	17	29	0	20	7	32	8	27	9	12	18	18	71	11	11	0	26	4	49	8	21	11	10	21	4	7	3	29	20	6	26	23	10
tRF-23-R918VBY9DV	GGTTCAGTGGTAGAATTCTCGCC	23	ValCAC	i-tRF	16	6	24	11	8	0	3	7	4	26	4	6	12	30	8	9	6	18	9	9	40	8	7	12	27	8	15	6	22	8	4	20	16	12	20	9	20	41	0	22	2	16	19	23	5
tRF-26-PYRP4PW3FJB	GCCTGGGTAGCTCAGTCGGTAGAGCA	26	LysTTT	5'-tRF	20	6	0	35	26	32	38	21	16	32	26	6	14	4	10	6	5	9	0	0	57	32	4	26	42	19	17	3	17	14	29	2	12	14	35	14	0	3	6	13	23	18	19	3	28
tRF-23-Q72S3HPSDZ	GCTCTCACCGCCGCGGCCCGGGT	23	GluCTC	i-tRF	10	6	29	8	0	6	11	10	16	13	21	17	7	29	0	6	19	16	0	0	38	4	9	24	38	16	9	4	6	24	18	2	12	20	25	35	7	18	6	3	11	6	85	8	6
tRF-24-5BKD09Z5F0	GAGAACCAACACCTCTTTACAGTG	24	LysTTT	i-tRF	0	20	5	1	4	11	43	14	21	23	28	22	12	15	8	3	5	11	21	9	21	19	31	10	51	16	1	3	20	19	18	2	2	18	0	4	5	36	0	12	26	5	7	21	13
tRF-28-VEX0K3XN13DW	TAGATTGAAGCCAGTTGATTAGGGTGCT	28	AsnGTT	5'-tRF	30	17	2	2	3	17	3	6	2	3	8	17	7	4	2	7	5	6	3	0	3	28	2	22	11	40	10	2	25	12	13	0	10	24	15	17	16	64	6	13	47	0	21	33	30
tRF-37-P4R8YP9LON4VN11	GCATGGGTGGTTCAGTGGTAGAATTCTCGCCTGCCAC	37	GlyGCC	5'-tRF	0	6	38	2	1	12	3	25	2	13	43	11	76	38	17	6	11	4	8	17	32	8	9	16	11	9	12	15	10	22	22	13	12	2	5	24	4	21	22	24	0	0	11	17	10
tRF-32-821IQ4YUH5S84	TCAGAAGGCTGCGTGTTCGAATCACGTCGGGG	32	TrpCCA	i-tRF	0	0	22	0	0	6	11	19	2	13	4	51	47	17	2	4	5	13	0	17	68	0	22	16	7	9	10	1	2	37	9	2	4	1	2	3	0	7	3	74	11	3	21	26	87
tRF-29-MEF91SS2PMER	CGGATAGCTCAGTCGGTAGAGCATCAGAC	29	LysTTT	i-tRF	136	8	20	13	20	8	3	10	11	6	8	7	9	12	10	18	9	67	29	24	13	20	6	38	11	7	13	24	19	28	9	29	4	1	7	3	12	14	9	7	14	3	16	15	4
tRF-22-R9O9337KF	GGTTCGACTCCCGGTGTGGGAA	22	GluTTC	i-tRF	28	12	18	10	5	6	11	8	7	6	13	23	17	25	17	21	20	4	0	3	13	10	4	22	29	19	14	18	2	14	11	0	12	18	7	21	2	7	53	13	0	15	54	12	16
tRF-21-18V0JZOYD	AGTGGTAGAGCATTTGACTGC	21	CysGCA	i-tRF	6	4	0	1	0	6	43	11	8	9	0	2	4	20	19	9	18	13	21	3	42	10	5	7	11	5	9	3	7	15	20	26	19	10	7	13	14	20	6	27	2	2	15	23	8
tRF-19-40KK5YJY	CTAAGCCAGGGATTGTGGG	19	ArgCCT	i-tRF	8	0	13	0	7	4	0	34	2	6	0	74	32	21	4	3	0	2	20	0	126	2	15	10	11	28	12	0	2	37	6	2	4	8	0	3	9	3	0	93	0	0	4	51	38
tRF-32-JJ6RRNLIK898L	CAGGCGGCCCGGGTTCGACTCCCGGTGTGGGA	32	GluTTC	i-tRF	18	13	61	2	13	19	7	12	4	13	8	13	27	8	6	13	13	4	3	6	19	2	27	12	19	4	15	26	6	8	0	10	10	5	7	17	2	14	6	22	11	34	30	14	8
tRF-40-VEX0K3XN13QXQWUI	TAGATTGAAGCCAGTTGATTAGGGTGCTTAGCTGTTAACT	40	AsnGTT	5'-tRF	0	30	4	18	5	23	34	12	21	23	43	13	24	25	17	3	13	0	5	20	5	20	18	22	5	19	17	30	30	6	24	10	2	42	12	3	14	18	6	9	23	3	16	7	12
tRF-22-YKISQI45K	TTAGGATTCGGCGCTCTCACCG	22	GluCTC	i-tRF	35	1	38	5	5	10	7	31	0	29	4	25	19	25	10	3	3	6	11	6	72	6	2	12	33	7	7	3	11	45	18	8	8	7	2	3	2	14	9	39	0	6	7	30	56
tRF-28-4KRQ59WIWK0M	CTAGGGGTATGATTCTCGCTTCGGGTGC	28	ProCGG	i-tRF	1	1	4	8	0	10	7	8	0	6	4	45	17	59	4	1	7	0	5	6	43	2	0	8	0	16	3	0	3	20	13	2	4	4	0	10	0	7	37	55	0	0	7	17	32
tRF-23-3W2VR008DZ	CCTGTCACGCGGGAGACCGGGGT	23	AspGTC	i-tRF	6	22	11	18	5	23	7	34	14	62	34	11	17	38	17	7	11	9	3	0	32	2	13	30	34	23	15	7	25	16	29	8	4	7	12	14	2	3	28	16	11	3	16	15	24
tRF-17-4YO9XEJ	CTCTGGACTCTGAATCC	17	GlnCTG	i-tRF	24	2	39	1	3	20	0	6	2	9	9	10	6	5	10	16	3	13	0	6	5	6	21	8	16	2	14	18	14	11	10	0	14	9	12	18	5	5	0	16	5	45	23	23	8
tRF-36-Q99P9P9NH57S36D	GCTTCTGTAGTGTAGTGGTTATCACGTTCGCCTCAC	36	ValCAC	5'-tRF	11	15	13	24	11	23	42	12	11	9	8	6	19	63	17	15	7	23	20	6	24	0	15	18	19	14	18	7	38	8	2	46	6	10	20	3	2	25	0	13	17	3	11	10	6
tRF-31-Y6V4V47Q2WNIE	TTCCATAGTGTAGTGGTTATCACGTCTGCTT	31	ValTAC	i-tRF	16	6	22	18	9	12	15	27	9	6	13	15	7	8	10	20	22	11	17	3	5	6	11	14	27	9	15	14	17	6	13	24	8	24	17	14	4	7	22	16	5	18	23	19	8
tRF-25-PW5SVP9N15	GCCGTGATCGTATAGTGGTTAGTAC	25	HisGTG	5'-tRF	15	16	9	1	4	4	10	15	8	16	4	36	14	46	8	3	5	13	0	0	30	2	9	24	25	8	17	4	12	28	14	2	16	9	0	0	8	10	43	82	2	2	3	12	11
tRF-19-FP18LP1X	AGCAGAGTGGCGCAGCGGA	19	MetCAT	5'-tRF	11	8	6	8	0	10	7	10	9	36	0	22	9	21	6	10	3	18	11	10	72	2	4	10	1	2	12	3	19	14	20	5	21	1	20	21	4	18	9	18	5	9	26	19	10
tRF-39-7O58J0K8UMPLBI26	GTTAAGATGGCAGAGCCCGGTAATCGCATAAAACTTAAA	39	LeuTAA	5'-tRF	3	13	9	0	13	19	23	17	14	32	21	5	17	46	6	12	5	4	5	6	17	10	4	4	42	9	13	5	25	12	27	5	14	24	25	14	14	25	12	1	5	3	4	10	10
tRF-22-R918VBY9M	GGTTCAGTGGTAGAATTCTCGC	22	ValCAC	i-tRF	20	20	13	11	11	11	21	15	6	26	38	13	4	15	8	5	6	9	6	3	46	21	3	17	18	16	11	1	11	8	20	8	26	10	12	23	17	36	6	16	20	0	9	14	11
tRF-30-RPD9W1X6L85J	GGTAGAATTCTCGCCTGCCACGCGGGAGGC	30	GlyGCC	i-tRF	21	3	32	2	0	17	0	8	2	13	0	42	29	42	6	10	22	18	14	0	38	2	24	18	38	4	12	1	10	26	6	2	4	4	5	0	4	7	3	83	0	0	11	23	14
tRF-28-73FEWS3V2VDY	GTGGTAGAATTCTCGCCTGCCACGCGGG	28	GlyGCC	i-tRF	16	0	29	2	0	6	11	8	2	9	17	31	37	29	0	4	13	27	0	3	43	0	6	22	7	7	15	1	1	47	6	2	12	8	12	3	2	14	9	42	2	0	7	31	36
tRF-29-RZYQHQ9M73KB	GGTTTTTCATATCATTGGTCGTGGTTGTA	29	GluTTC	i-tRF	4	10	0	15	6	2	43	26	28	3	38	12	14	25	0	9	5	20	6	3	11	2	19	5	39	11	3	1	17	0	26	2	7	16	2	13	2	82	0	27	5	2	7	14	8
tRF-30-62IZ6N4P64R9	GGAGAATTTTGGATTCTCAGGGATGGGTTC	30	GlnTTG	i-tRF	11	13	0	8	5	29	38	17	26	26	26	3	4	8	8	9	13	23	11	17	28	24	18	8	33	23	3	2	21	12	24	8	8	7	28	38	14	18	9	18	17	6	4	39	8
tRF-20-S79PVOEO	GTCCTTGTAGTATAAACTAA	20	ThrTGT	5'-tRF	33	48	11	0	9	2	7	17	16	39	30	15	2	8	2	4	3	13	26	6	9	18	24	12	29	4	6	0	10	18	36	0	6	37	5	35	12	64	0	0	41	6	14	24	26
tRF-41-JY7383RPD9W1X6L80	CATTGGTGGTTCAGTGGTAGAATTCTCGCCTGCCACGCGGG	41	GlyGCC	i-tRF	3	3	13	10	3	8	27	12	0	13	26	11	66	21	8	4	13	9	0	17	21	0	4	12	67	16	18	0	14	51	29	21	17	14	10	17	0	18	22	7	0	0	14	14	14
tRF-23-YUBS68BFD2	TTCGAAACCGGGCGGAAACACCA	23	ValCAC	3'-tRF	15	8	2	16	20	6	23	17	19	26	8	3	19	17	8	15	1	13	11	13	43	8	9	8	11	2	15	3	25	31	4	2	17	10	17	7	4	14	6	26	23	0	4	23	16
tRF-36-S2I7L7P5QK11M3E	GTAGAATTCTCGCCTGCCACGCGGGAGGCCCGGGTT	36	GlyGCC	i-tRF	1	10	32	0	1	4	7	17	4	55	13	37	14	8	4	1	7	0	47	3	13	4	0	6	3	4	12	1	7	14	24	2	2	1	25	0	9	0	15	70	2	9	9	42	4
tRF-24-4KRQ59W3K4	CTAGGGGTATGATTCTCGGTTTGG	24	ProTGG	i-tRF	10	0	9	0	3	8	23	14	0	6	0	39	49	51	0	6	9	0	3	3	47	8	18	18	9	11	11	0	0	57	6	0	0	5	2	0	0	10	9	67	0	0	14	33	32
tRF-40-RKVP4P93FJIYEVFM	GGGGGTATAGCTCAGTGGGTAGAGCATTTGACTGCAGATC	40	CysGCA	5'-tRF	0	5	4	0	0	4	7	4	9	9	0	25	39	51	8	7	0	2	0	13	38	4	2	6	7	19	16	1	6	33	18	2	17	1	12	7	0	32	31	9	8	0	2	5	12
tRF-28-J8WPMN1E8Y0E	CATGGTCTAGCGGTTAGGATTCCTGGTT	28	GluTTC	i-tRF	13	5	9	10	13	17	15	12	4	6	0	13	17	25	10	12	7	18	29	10	3	16	6	16	13	28	15	15	13	22	13	13	6	13	2	0	12	25	3	7	8	9	23	8	14
tRF-45-DKNPNOYB7JXNXW83X4	AAGGGCTTAGCTTAATTAAAGTGGCTGATTTGCGTTCAGTTGATG	45	AlaTGC	5'-tRF	3	29	6	5	9	8	23	8	14	23	34	6	49	29	12	10	17	2	0	13	7	8	11	12	17	11	9	2	52	16	15	21	8	11	5	7	24	28	3	1	2	6	11	10	8
tRF-21-RK9P4P9L0	GGGGGTGTAGCTCAGTGGTAG	21	ValAAC	5'-tRF	11	12	4	2	7	8	19	10	2	16	0	11	9	8	17	7	7	30	3	0	51	0	4	18	19	4	15	14	6	28	15	2	10	5	2	7	2	14	22	41	5	3	42	17	6
tRF-25-94V4SMIFFN	TGGTGTAGTGGTATCATGCAAGATT	25	GlyCCC	i-tRF	11	10	4	18	11	6	19	8	7	16	4	5	0	4	10	4	5	16	8	6	43	6	11	12	27	4	9	1	3	6	13	24	53	2	12	10	9	7	3	3	0	3	19	19	10
tRF-45-Q72S3HPSR95933JKB6	GCTCTCACCGCCGCGGCCCGGGTTCGATTCCCGGTCAGGGAACCA	45	GluCTC	3'-tRF	1	18	16	13	3	10	15	19	4	0	99	3	59	17	0	20	7	2	3	34	26	10	11	14	25	23	13	0	11	28	6	10	40	27	5	35	7	25	53	3	2	3	19	5	4
tRF-29-3W2VR008R9IE	CCTGTCACGCGGGAGACCGGGGTTCGATT	29	AspGTC	i-tRF	10	12	29	5	7	8	34	8	7	9	21	17	19	29	10	6	20	18	0	6	22	22	13	18	29	14	9	1	3	20	24	2	17	18	17	10	2	21	25	20	5	0	69	8	22
tRF-40-IK9NJ4S2I7L7P5QK	ATGGGTGGTTCAGTGGTAGAATTCTCGCCTGCCACGCGGG	40	GlyGCC	i-tRF	0	1	13	2	0	8	42	8	4	26	13	15	44	102	12	3	28	2	3	3	49	6	15	40	17	43	25	7	7	53	13	5	12	1	2	10	12	21	15	29	2	0	4	10	22
tRF-28-M87SFR2W9JDV	CGTGGGTTCGAGCCCCACGTTGGGCGCC	28	LysCTT	3'-tRF	36	37	0	13	0	10	3	8	14	0	17	23	4	4	21	30	0	9	5	3	72	0	40	6	1	2	8	17	13	20	11	13	19	4	0	14	2	7	12	9	2	21	4	17	16
tRF-33-9LON4VN1EH6KDJ	TGGTAGAATTCTCGCCTGCCACGCGGGAGGCCC	33	GlyGCC	i-tRF	3	1	2	5	18	21	3	10	28	36	26	18	2	29	12	3	9	2	3	13	11	20	9	24	36	16	35	5	11	18	18	13	10	7	10	10	7	7	12	18	11	3	21	12	10
tRF-33-HL7X0OBQJE9UDD	ATATAGTTTAACCAAAACATCAGATTGTGAATC	33	HisGTG	i-tRF	4	14	1	22	4	4	32	34	4	16	38	6	4	66	14	31	5	16	67	3	63	6	25	5	34	52	3	0	20	17	8	8	19	7	23	18	5	30	0	3	8	0	30	8	10
tRF-20-PIN24YDR	GCACTCTGGACTCTGAATCC	20	GlnCTG	i-tRF	21	10	29	5	4	4	3	1	2	13	9	12	14	10	10	12	5	11	6	13	0	4	17	5	23	5	13	23	6	4	10	2	4	12	7	32	8	46	0	9	14	18	23	6	6
tRF-24-J0DPZOIPED	CAGAGAATAGTTTAAATTAGAATC	24	ProTGG	5'-tRF	16	49	38	8	1	2	3	2	2	19	69	25	14	8	6	4	26	2	8	17	34	26	4	10	9	0	3	27	19	10	2	5	8	21	10	10	9	0	6	18	17	0	2	8	0
tRF-32-XSXMSL73VL4YK	TGCCGTGATCGTATAGTGGTTAGTACTCTGCG	32	HisGTG	5'-tRF	36	15	22	10	3	6	15	4	16	0	8	25	29	12	19	12	24	11	0	10	13	18	20	8	15	9	11	27	3	20	13	2	8	14	12	17	2	7	22	27	17	15	11	12	6
tRF-17-1SS2P44	AGTCGGTAGAGCATGGG	17	LysCTT	i-tRF	30	18	32	18	14	23	11	17	9	3	8	18	2	17	15	3	0	11	3	10	82	8	9	26	21	19	12	7	9	8	18	13	12	11	7	21	7	14	3	35	5	31	11	14	18
tRF-22-NK5Y93W05	CTGGGGATTGTGGGTTCGAGTC	22	ArgCCG	i-tRF	0	1	29	0	5	6	7	27	4	36	8	95	32	21	4	6	22	4	3	3	107	4	6	46	1	23	8	0	13	24	4	0	2	1	0	0	2	0	9	89	0	0	11	12	65
tRF-24-RPM830MM2S	GGTAGCGTGGCCGAGCGGTCTAAG	24	LeuTAG	5'-tRF	16	17	6	5	11	10	19	10	7	9	4	39	52	25	4	9	3	6	0	6	66	16	6	4	5	28	9	2	3	20	22	8	8	11	0	0	2	3	28	37	14	9	33	24	16
tRF-37-6L1F8J4S5IR2Z44	GGATAAGGCATCAGCCTCCGGAGCTGGGGATTGTGGG	37	ArgCCG	i-tRF	1	6	4	0	0	10	7	8	0	9	4	50	27	42	0	1	11	0	0	24	103	4	4	30	13	9	15	0	2	12	0	0	8	7	2	7	0	25	34	42	5	0	9	28	30
tRF-28-73V2Y8L981DV	GTGGTTAGGATTCGGCGCTCTCACCGCC	28	GluCTC	i-tRF	16	17	13	8	3	10	27	8	19	16	21	26	14	63	2	4	9	6	3	13	13	6	18	8	13	7	14	5	7	16	6	10	12	21	23	0	7	3	15	24	14	0	11	14	20
tRF-26-739P8WQ0D5D	GTGGTTGTAGTCCGTGCGAGAATACC	26	GluTTC	3'-tRF	23	56	22	21	3	19	15	25	33	13	17	34	12	17	8	9	20	4	0	17	5	14	20	2	38	9	12	22	13	6	2	2	6	21	25	14	7	3	9	16	5	6	23	19	12
tRF-19-9N1EWJI5	TGGTTAGGATTCGGCGCTC	19	GluCTC	i-tRF	20	18	11	0	5	2	0	14	11	32	8	11	4	21	17	7	15	6	11	3	15	12	11	6	21	19	38	2	11	20	49	10	25	11	45	7	2	25	22	16	0	9	7	5	12
tRF-23-BJ06EX2ZY	AAAGCACCCAACTTACACTTAGG	23	ValTAC	i-tRF	41	29	11	11	8	18	39	11	4	3	24	17	18	20	2	5	5	11	3	26	1	32	11	10	34	33	9	0	23	22	10	2	9	19	7	4	23	10	12	22	17	2	3	10	6
tRF-36-0668K87SERM492B	ACCCAGGCGGCCCGGGTTCGACTCCCGGTGTGGGAA	36	GluTTC	i-tRF	3	6	22	21	11	10	19	12	33	42	8	3	2	38	2	7	7	4	3	0	0	2	4	4	11	4	26	10	2	24	11	35	12	11	7	7	16	21	28	13	5	28	9	3	12
tRF-18-F1R3WE0J	AGACCGGGGTTCGATTCC	18	AspGTC	i-tRF	36	13	57	16	16	19	23	36	26	19	13	9	7	12	10	10	7	23	11	10	13	10	4	6	23	19	18	4	6	26	15	8	17	10	17	10	2	14	9	11	17	12	23	26	10
tRF-31-6978WPRLXN48E	GGCTCGTTGGTCTAGGGGTATGATTCTCGGT	31	ProTGG	5'-half	3	5	2	13	18	4	3	12	2	16	4	35	9	8	10	4	5	11	17	6	9	8	6	2	9	11	6	19	3	12	4	18	12	11	17	7	14	14	50	7	17	3	14	10	30
tRF-30-HP3R6J9KIWRN	ATCAGCCTCCGGAGCTGGGGATTGTGGGTT	30	ArgCCG	i-tRF	1	0	2	0	0	8	23	21	2	19	0	59	34	42	6	0	3	0	8	3	74	10	2	4	11	23	3	0	2	18	11	0	0	0	0	10	0	10	18	20	2	0	4	26	46
tRF-21-I89NJ4S2B	ATTGGTGGTTCAGTGGTAGAA	21	GlyGCC	i-tRF	7	18	11	9	3	13	14	1	4	9	33	12	6	25	12	7	10	6	12	3	75	10	5	15	25	5	5	0	6	24	8	11	14	14	20	13	2	25	6	33	2	2	7	18	11
tRF-24-RNLIK898HR	GGGTTCGACTCCCGGTGTGGGAAC	24	GluTTC	3'-tRF	10	6	11	21	5	17	23	17	16	16	21	13	7	21	8	10	3	4	14	3	13	4	18	12	9	4	18	5	26	33	15	32	8	7	12	3	12	14	47	11	5	24	23	15	12
tRF-30-9LON4VN1EH6K	TGGTAGAATTCTCGCCTGCCACGCGGGAGG	30	GlyGCC	i-tRF	8	12	9	5	1	8	19	19	0	19	30	31	34	21	12	0	19	18	8	6	53	0	18	26	15	14	13	4	1	37	31	8	8	10	5	3	7	3	15	104	0	0	4	24	18
tRF-36-9FM0DZ9EW6RERND	TGGCACGGAGAATTTTGGATTCTCAGGGATGGGTTC	36	GlnTTG	i-tRF	8	17	4	0	3	36	11	19	2	13	13	15	4	42	15	30	26	6	5	10	13	24	13	6	23	16	9	6	35	18	9	2	8	13	12	7	7	36	3	13	23	0	2	10	6
tRF-35-DJHP3R6J9KIWRN	AAGGCATCAGCCTCCGGAGCTGGGGATTGTGGGTT	35	ArgCCG	i-tRF	1	1	22	0	0	10	15	6	0	13	13	43	14	63	8	1	13	6	14	3	107	0	6	12	3	14	7	0	3	28	4	5	8	1	0	3	0	21	12	63	0	3	4	30	42
tRF-18-9KIWRNDL	TGGGGATTGTGGGTTCGA	18	ArgCCG	i-tRF	0	0	64	0	0	2	19	12	11	0	0	59	22	17	0	1	17	4	3	6	109	4	4	16	3	19	6	1	1	22	4	2	14	0	0	0	0	0	12	57	2	0	16	33	67
tRF-24-79MP9P9MF2	GTTTCCGTAGTGTAGTGGTCATCA	24	ValAAC	5'-tRF	30	17	16	24	11	4	3	27	4	9	4	15	12	4	12	1	1	6	23	6	36	2	22	24	21	19	11	8	21	10	13	8	6	7	17	17	16	10	3	24	8	0	19	7	6
tRF-31-64R4XLR828FEE	GGATGGGGTGTGATAGGTGGCACGGAGAATT	31	GlnTTG	i-tRF	62	44	22	16	9	10	19	8	28	26	47	15	2	21	17	4	17	13	38	17	5	24	15	14	29	21	8	5	7	6	31	8	6	10	15	24	4	3	0	14	26	0	7	14	8
tRF-30-Z41951819026	TTGTGAGTTCGAGCCTCACCTGGAGCACCA	30	IleTAT	3'-tRF	30	22	25	16	1	29	15	10	35	3	8	26	12	21	23	21	3	6	8	6	19	2	24	6	9	0	6	19	14	8	0	13	17	2	10	45	2	32	18	31	5	9	11	35	14
tRF-26-B0845JJ8RY0	AAAAGTCATGGAGGCCATGGGGTTGG	26	SerTGA	i-tRF	8	30	11	5	1	2	27	4	4	6	21	15	7	25	6	7	7	27	14	10	26	36	6	24	17	14	12	6	14	16	20	10	12	2	5	17	19	28	3	31	47	6	26	62	0
tRF-18-HR0VX6D2	ATCCCACCGCTGCCACCA	18	LeuTAG	3'-tRF	8	15	11	8	22	6	3	4	4	9	0	11	4	0	8	10	5	6	29	6	1	22	15	4	7	7	7	21	13	10	6	8	19	11	23	3	9	10	66	18	8	15	14	17	6
tRF-40-EFOK8YR951K36D26	ACGCAGAAGGTCCTGGGTTCGAGCCCCAGTGGAACCACCA	40	ValTAC	3'-tRF	3	3	16	8	11	8	11	0	4	32	13	7	0	12	6	17	26	6	8	3	19	6	11	18	7	28	55	36	30	124	9	8	8	5	23	0	36	18	6	11	8	18	9	15	20
tRF-17-U45O65P	TAATGGATAAGGCACTG	17	ArgCCT	i-tRF	5	16	3	7	6	18	10	9	4	42	0	2	0	0	0	1	15	2	18	0	30	12	5	21	16	0	17	8	7	24	22	0	14	5	20	0	11	5	24	7	8	2	3	2	5
tRF-34-8PLML38BWS72E3	TCCAGCGATCCGAGTTCAAATCTCGGTGGAACCT	34	GlnCTG	i-tRF	5	13	16	18	14	6	7	6	7	9	4	13	7	8	17	6	15	11	3	31	0	12	27	2	5	19	7	37	6	8	9	16	29	24	5	21	21	10	31	24	8	24	9	14	10
tRF-22-DFKON5EX4	AAGCACCCAACTTACACTTAGG	22	ValTAC	i-tRF	23	33	3	11	3	29	10	11	23	9	28	4	8	10	17	3	5	22	6	9	0	17	13	7	16	16	6	0	15	13	10	2	14	18	7	23	23	15	18	12	11	5	5	16	3
tRF-21-DMI2669KE	AAGTCATGGAGGCCATGGGGT	21	SerTGA	i-tRF	8	10	4	59	9	17	38	19	11	26	4	15	14	21	4	27	1	18	5	10	22	30	9	16	29	35	9	0	21	10	9	0	4	23	12	7	9	3	9	9	23	0	9	24	8
tRF-47-U1BDHPIWOMXF026ZEDJ	TAACCAAAACATCAGATTGTGAATCTGACAACAGAGGCTTACGACCC	47	HisGTG	i-tRF	5	8	4	8	5	6	42	12	21	6	47	2	12	21	2	17	13	2	3	68	17	6	4	8	21	0	6	1	14	10	18	5	59	18	56	21	9	3	9	9	11	0	19	1	0
tRF-22-93R918VBQ	TGGGTGGTTCAGTGGTAGAATT	22	GlyGCC	i-tRF	10	6	13	5	13	0	14	9	4	32	4	31	4	46	12	12	11	6	15	0	50	28	1	14	18	11	14	0	4	17	26	2	16	18	5	9	0	15	12	38	5	2	15	16	8
tRF-30-J87383RPD9W1	CATGGGTGGTTCAGTGGTAGAATTCTCGCC	30	GlyGCC	i-tRF	10	22	4	21	13	8	38	17	16	29	13	5	9	12	21	9	11	11	11	6	45	12	15	14	9	7	19	9	17	14	18	5	21	5	7	7	12	3	0	24	11	9	21	24	16
tRF-46-779PZBHFEERZYQHQ9M0	GTTCTTGTAGTTGAAATACAACGATGGTTTTTCATATCATTGGTCG	46	GluTTC	5'-tRF	1	12	11	2	11	12	3	12	30	13	17	6	32	12	8	10	5	0	3	10	1	8	18	24	21	11	8	3	18	6	9	8	4	13	15	52	41	50	9	5	5	3	7	17	6
tRF-32-18VBY9P9KHM2L	AGTGGTAGAATTCTCGCCTCCCACGCGGGAGA	32	GlyCCC	i-tRF	35	20	20	8	0	6	11	12	0	6	8	25	29	42	4	6	22	4	5	10	36	0	33	12	21	31	12	5	7	31	15	0	6	10	5	14	2	7	0	54	8	3	0	35	12
tRF-27-QNR8VP94FQH	GCGTTGGTGGTATAGTGGTGAGCATAG	27	GlyTCC	5'-tRF	14	14	7	11	13	18	18	9	8	29	14	18	18	35	2	1	1	11	0	6	71	8	5	21	25	13	9	3	12	33	28	0	7	9	7	4	2	0	6	16	2	0	3	6	8
tRF-29-8W1W18YMEN1V	TCCGTAGTGTAGTGGTTATCACGTTCGCC	29	ValCAC	i-tRF	5	8	24	3	4	6	10	4	8	6	0	25	6	30	8	7	6	13	3	6	21	6	9	8	23	5	7	13	9	17	16	5	24	12	18	13	8	36	56	16	11	13	28	12	20
tRF-18-NZ8O6FD2	CTTTTTCCAAGGACACCA	18	ThrTGT	3'-tRF	21	20	9	20	4	4	10	20	23	19	14	9	14	5	4	8	10	0	12	16	9	17	7	8	34	0	6	0	11	15	4	5	14	19	5	18	0	25	31	3	5	8	5	18	1
tRF-17-Q3V2Y74	GCGGTTAGGATTCCTGG	17	GluTTC	i-tRF	13	20	1	7	4	11	14	6	8	19	4	8	2	25	14	7	1	6	9	3	32	10	9	17	23	11	12	0	6	26	22	11	31	16	15	13	5	5	6	11	11	2	42	10	5
tRF-35-JE9UHY0DFKN5OR	CAGATTGTGAATCTGACAACAGAGGCTTACGACCC	35	HisGTG	i-tRF	3	20	9	5	1	25	15	19	64	13	47	3	14	25	4	20	7	9	8	13	24	8	11	10	34	7	10	3	29	6	29	8	12	5	45	17	14	7	12	11	14	0	14	21	8
tRF-19-I89NJ42H	ATTGGTGGTTCAGTGGTAG	19	GlyGCC	i-tRF	12	2	14	1	3	4	46	12	4	23	0	10	2	46	2	3	3	2	6	0	69	0	0	10	44	30	9	0	6	24	16	5	12	10	15	18	5	41	31	22	0	0	3	4	13
tRF-26-JE9UHY0DFKD	CAGATTGTGAATCTGACAACAGAGGC	26	HisGTG	i-tRF	3	12	18	5	4	18	32	14	58	9	19	9	14	10	10	5	10	0	0	3	11	8	23	1	30	5	11	10	1	8	28	11	4	18	25	32	17	5	0	9	17	5	15	10	1
tRF-29-HPIWOMXF02IW	ATCAGATTGTGAATCTGACAACAGAGGCT	29	HisGTG	i-tRF	14	35	9	0	1	20	36	9	19	16	43	16	2	20	4	12	5	9	18	0	25	19	9	5	20	8	3	5	22	11	20	17	7	16	10	32	8	51	12	5	20	5	11	25	10
tRF-17-90PQR3P	TGGAGGCCATGGGGTTG	17	SerTGA	i-tRF	11	20	3	9	3	31	18	7	4	13	14	14	2	15	4	18	8	18	6	3	28	12	17	33	39	36	5	5	26	28	10	0	7	12	18	13	5	15	43	3	23	2	1	23	8
tRF-21-J8WPMN1EE	CATGGTCTAGCGGTTAGGATT	21	GluTTC	i-tRF	10	6	2	8	16	8	11	17	7	26	0	9	9	0	10	10	3	20	14	3	55	4	9	24	75	21	21	0	15	12	15	0	29	8	23	3	7	3	9	16	5	0	9	1	10
tRF-18-9N1EWJDW	TGGTTAGGATTCGGCGCT	18	GluCTC	i-tRF	41	12	16	8	29	6	7	8	9	3	8	13	7	17	2	6	15	13	32	3	17	6	20	4	23	14	18	16	15	18	4	10	17	13	40	7	16	14	18	14	17	18	40	7	8
tRF-30-9FM0DZ9EW6RE	TGGCACGGAGAATTTTGGATTCTCAGGGAT	30	GlnTTG	i-tRF	42	12	1	3	3	20	14	4	6	3	14	24	8	20	2	5	11	36	24	13	3	47	5	15	27	8	8	3	15	11	20	2	2	1	7	37	0	67	43	12	20	2	1	16	1
tRF-35-8L8NRS9NS334L2	TCATATCATTGGTCGTGGTTGTAGTCCGTGCGAGA	35	GluTTC	i-tRF	16	39	16	46	18	6	11	25	28	19	21	27	7	29	8	6	13	4	3	17	7	12	9	8	40	21	8	2	18	6	9	2	4	5	0	7	2	14	0	13	11	6	9	3	4
tRF-38-7O58J0K8UMPLBI0F	GTTAAGATGGCAGAGCCCGGTAATCGCATAAAACTTAA	38	LeuTAA	5'-tRF	1	32	6	5	3	29	11	6	50	23	21	3	14	21	8	7	19	0	5	10	9	10	4	8	31	33	18	5	25	6	11	24	10	20	15	42	9	28	12	3	20	0	9	10	4
tRF-32-J6P9M0NK5Y935	CATCAGCCTCCGGAGCTGGGGATTGTGGGTTC	32	ArgCCG	i-tRF	0	3	9	0	1	2	15	12	2	6	4	61	29	25	0	1	1	0	3	17	86	4	6	12	9	4	4	1	0	10	0	0	4	1	0	7	4	0	18	48	2	0	7	28	36
tRF-25-9M739P8WQ0	TGGTCGTGGTTGTAGTCCGTGCGAG	25	GluTTC	i-tRF	13	13	20	35	20	27	23	29	11	6	21	18	29	17	2	4	5	9	3	10	40	8	40	14	29	40	5	2	5	12	9	0	6	5	5	31	4	14	9	11	14	0	2	7	4
tRF-34-KKM1M3WD8S74I6	CCAGGCGGCCCGGGTTCGACTCCCGGTGTGGGAA	34	GluTTC	i-tRF	8	6	52	2	0	10	19	10	7	49	13	23	17	8	6	15	3	0	0	6	7	2	13	10	7	2	3	9	11	6	2	13	17	4	12	21	7	21	15	7	2	9	38	7	4
tRF-18-7X9PN5D5	GTTTATGTAGCTTACCTC	18	PheGAA	5'-tRF	50	22	2	2	1	6	27	2	26	16	52	1	2	4	10	7	1	41	71	6	3	0	22	10	9	19	3	6	2	6	2	8	6	8	17	14	48	10	0	16	38	0	26	26	14
tRF-19-ODMJ6BFV	GAAACCGGGCGGAAACACC	19	ValCAC	3'-tRF	47	8	11	10	13	6	23	10	26	6	13	22	7	4	12	15	3	6	3	17	26	2	11	20	9	2	15	12	2	28	9	5	12	2	5	21	0	3	15	13	8	18	16	14	18
tRF-31-F1R3WE8RO86JD	AGACCGGGGTTCGATTCCCCGACGGGGAGCC	31	AspGTC	3'-tRF	26	6	22	13	1	23	3	14	4	19	8	42	27	0	6	15	9	13	3	3	21	6	24	28	27	4	9	21	13	12	4	0	2	4	2	14	2	25	53	14	5	21	16	15	10
tRF-40-Q1Q89P9L8422YRI7	GCGCCGCTGGTGTAGTGGTATCATGCAAGATTCCCATTCT	40	GlyCCC	5'-tRF	0	17	20	24	3	2	19	8	14	16	21	9	19	0	38	23	5	6	0	13	9	0	2	12	27	11	9	11	11	4	4	24	21	2	17	28	14	7	12	27	2	12	26	1	16
tRF-19-PYRP4PJ4	GCCTGGGTAGCTCAGTCGG	19	LysTTT	5'-tRF	20	13	2	32	7	8	3	10	11	13	0	11	0	21	10	23	7	25	20	3	30	2	2	8	0	33	6	7	30	2	9	10	29	5	20	3	12	10	9	16	20	6	26	3	16
tRF-40-BQJE9UHY0DFKN5OR	AACATCAGATTGTGAATCTGACAACAGAGGCTTACGACCC	40	HisGTG	i-tRF	0	17	13	2	7	0	19	10	4	13	112	3	29	29	0	15	30	2	8	6	38	4	2	10	44	21	24	1	17	8	13	13	17	15	28	3	19	21	0	9	17	0	4	8	22
tRF-17-RXPIN23	GGTTAGCACTCTGGACT	17	GlnTTG	i-tRF	28	6	7	3	1	13	10	3	6	13	0	13	6	10	10	9	10	25	6	6	11	4	9	10	6	19	7	4	11	17	4	0	16	9	7	4	8	10	0	12	2	5	3	8	8
tRF-36-H0PMF732Q86N7KE	ATAAGGCATCAGCCTCCGGAGCTGGGGATTGTGGGT	36	ArgCCG	i-tRF	8	0	6	0	3	4	7	10	0	0	0	66	19	59	19	0	7	0	5	6	91	0	11	24	1	9	12	0	1	60	9	0	6	0	7	0	0	7	25	67	5	0	7	7	34
tRF-29-73FEWS3V2VIX	GTGGTAGAATTCTCGCCTGCCACGCGGGA	29	GlyGCC	i-tRF	21	1	18	0	0	8	15	6	0	3	4	43	17	17	4	1	19	9	5	0	38	0	6	8	15	16	12	0	0	47	4	10	17	10	5	3	0	14	15	85	8	0	9	26	22
tRF-25-79MP9P9NH5	GTTTCCGTAGTGTAGTGGTTATCAC	25	ValCAC	5'-tRF	14	16	5	19	8	6	25	4	6	3	24	8	8	10	4	3	3	13	9	0	11	8	11	14	20	8	7	3	22	13	22	20	24	9	38	23	8	61	12	5	2	5	17	14	8
tRF-22-I89NJ4S2I	ATTGGTGGTTCAGTGGTAGAAT	22	GlyGCC	i-tRF	12	12	5	9	3	11	18	22	2	29	4	20	10	35	12	1	8	2	15	9	65	0	7	10	6	22	7	2	9	19	8	5	26	7	31	9	11	20	24	31	5	2	1	14	6
tRF-21-XEKJ5R5ND	TGAATCCAGCGATCCGAGTTC	21	GlnTTG	i-tRF	18	10	22	18	3	17	7	21	38	92	13	14	9	0	15	18	7	13	8	0	13	2	13	22	5	9	18	18	5	24	9	2	21	14	10	10	9	18	3	1	11	6	21	10	8
tRF-31-6QJ188FYRE980	GGCATCAGCCTCCGGAGCTGGGGATTGTGGG	31	ArgCCG	i-tRF	0	0	11	0	0	6	19	2	2	13	0	82	22	29	0	3	1	0	8	0	110	0	4	10	3	16	12	1	5	22	11	2	2	5	2	7	0	14	25	44	0	0	2	39	32
tRF-32-RZYQHQ9M739P5	GGTTTTTCATATCATTGGTCGTGGTTGTAGTC	32	GluTTC	i-tRF	15	18	2	21	1	14	31	19	14	6	8	23	4	55	6	17	17	2	5	6	7	8	18	6	23	16	6	7	5	6	43	0	4	5	12	17	2	3	6	22	5	18	23	24	6
tRF-33-HMI8W47W1R7HX	ATATCATTGGTCGTGGTTGTAGTCCGTGCGAGA	33	GluTTC	i-tRF	3	25	6	16	13	12	23	23	23	32	30	22	7	0	2	6	26	18	3	3	11	18	15	6	25	28	5	7	5	10	27	0	2	18	2	0	14	21	6	11	20	0	14	5	12
tRF-30-Q1Q89P9L8422	GCGCCGCTGGTGTAGTGGTATCATGCAAGA	30	GlyCCC	5'-tRF	6	6	2	35	18	12	19	23	14	6	8	26	2	8	12	7	5	9	3	10	11	4	13	4	3	4	16	27	13	12	11	8	14	14	20	17	14	14	3	5	14	9	14	21	18
tRF-23-R2IP4OI3X	GGGGAATTAGCTCAAATGGTAGA	23	AlaAGC	5'-tRF	28	6	38	0	16	8	0	8	26	6	4	13	64	8	17	3	19	27	0	41	13	6	29	6	15	2	11	7	3	12	6	2	0	10	0	3	7	14	15	52	2	6	19	14	2
tRF-23-BDHPIWOM0L	AAAACATCAGATTGTGAATCTGA	23	HisGTG	i-tRF	6	18	13	9	9	0	3	7	17	3	14	8	8	0	8	5	8	2	9	0	17	0	23	8	13	16	9	4	22	17	10	2	4	0	7	27	11	25	0	11	8	0	5	6	10
tRF-29-WNR71KVUY9IQ	TCGTTGGTCTAGGGGTATGATTCTCGCTT	29	ProTGG	i-tRF	10	14	5	1	3	15	14	7	0	9	0	14	18	15	2	1	5	4	3	3	42	2	1	5	11	2	6	0	3	28	14	5	21	9	2	13	5	46	18	33	2	2	9	12	6
tRF-17-BMW36D3	AAATCTCGGTGGAACCT	17	GlnCTG	i-tRF	62	10	27	5	1	10	0	6	26	0	8	25	9	21	12	18	9	6	5	17	15	0	24	18	15	7	6	13	3	8	2	8	4	2	10	7	2	10	9	7	8	49	16	17	10
tRF-18-0RER9LD2	ACCCCACTCCTGGTACCA	18	LeuTAA	3'-tRF	12	12	22	1	9	6	18	6	2	13	0	4	6	10	10	9	5	4	12	6	0	17	3	0	16	8	5	13	22	6	22	11	29	1	54	0	0	5	56	14	0	13	23	14	5
tRF-32-MIF91SS2P46I3	CGGCTAGCTCAGTCGGTAGAGCATGGGACTCT	32	LysCTT	i-tRF	15	6	2	10	16	25	7	6	2	16	13	6	17	0	4	9	9	6	8	6	7	0	11	20	29	16	3	8	14	16	13	21	14	10	5	14	7	18	12	5	5	9	38	7	24
tRF-19-1SS2P4IR	AGTCGGTAGAGCATGGGAC	19	LysCTT	i-tRF	38	15	11	0	3	2	15	21	9	13	4	19	19	29	23	13	5	18	14	6	42	8	13	14	23	9	4	5	17	4	6	2	12	4	20	7	9	18	12	18	5	3	26	14	16
tRF-28-FDXXE6XRK403	AGAACTGCTAACTCATGCCCCCATGTCT	28	SerGCT	i-tRF	8	20	4	197	14	8	23	6	2	16	8	2	9	51	2	1	20	2	11	0	7	14	18	2	13	2	2	3	21	6	6	2	14	8	5	7	0	10	3	18	8	0	4	3	0
tRF-17-86N7O52	TCCCACTTCTGACACCA	17	LeuCAG	3'-tRF	14	22	26	15	1	4	0	11	4	9	14	29	6	0	8	8	6	11	3	0	9	8	9	1	16	2	6	14	9	4	4	11	24	12	18	13	5	10	31	5	8	18	19	16	3
tRF-43-J09PNO2OF5KDYFNPDS	CAGAGTGTAGCTTAACACAAAGCACCCAACTTACACTTAGGAG	43	ValTAC	5'-tRF	2	22	1	3	1	9	7	0	21	3	96	5	18	15	23	2	20	9	0	16	1	0	9	21	30	27	9	1	25	13	10	5	19	19	10	60	11	108	0	1	2	2	0	16	3
tRF-35-VKXZFYYDU37Y93	TAGGGTGCTTAGCTGTTAACTAAGTGTTTGTGGGT	35	AsnGTT	i-tRF	3	8	9	10	1	25	42	2	14	16	26	6	2	4	4	10	1	2	8	13	7	4	15	30	11	21	14	2	22	14	15	2	8	5	15	7	4	50	3	16	20	0	16	28	8
tRF-34-2VR008R959KU1Y	CACGCGGGAGACCGGGGTTCGATTCCCCGACGGG	34	AspGTC	i-tRF	6	17	22	13	1	14	15	12	7	3	4	23	12	21	8	7	24	13	0	13	38	6	11	10	15	4	25	9	6	16	11	18	2	10	12	17	4	7	0	27	8	40	21	15	22
tRF-22-04SXQ3V2Q	ACATGGTCTAGCGGTTAGGATT	22	GluTTC	i-tRF	8	1	2	16	3	8	27	12	0	3	0	10	2	17	21	9	1	4	8	0	13	4	11	10	34	16	8	0	3	18	47	18	17	13	7	0	7	10	0	20	0	0	21	5	16
tRF-17-HR6HFRJ	ATCCCGGACGAGCCCCC	17	ProTGG	3'-tRF	10	10	14	1	9	4	0	15	10	0	4	14	2	15	2	5	11	4	6	3	1	25	11	8	2	8	6	2	7	11	8	2	9	9	5	0	8	5	137	1	8	18	7	0	3
tRF-18-Q99P9P04	GCTTCTGTAGTGTAGTGG	18	ValCAC	5'-tRF	33	1	6	18	3	10	31	10	7	29	0	5	0	4	19	13	3	25	17	0	17	16	18	10	11	14	6	23	9	8	11	5	14	2	7	14	12	3	0	11	23	12	19	15	10
tRF-35-6978WPRLXN48Z8	GGCTCGTTGGTCTAGGGGTATGATTCTCGGTTTGG	35	ProTGG	5'-tRF	1	10	6	2	0	2	19	6	2	6	0	19	9	46	8	6	7	0	0	3	59	6	0	6	13	7	8	2	3	49	15	13	6	4	10	3	7	18	34	33	8	3	14	3	20
tRF-39-ML5F924ZDRJKW42E	CGGTAGAGCATGGGACTCTTAATCCCAGGGTCGTGGGTT	39	LysCTT	i-tRF	0	8	6	0	3	4	0	8	0	13	0	38	42	38	8	6	1	4	5	0	63	8	4	12	5	7	18	0	9	10	9	8	0	1	7	0	0	21	22	39	5	0	9	17	42
tRF-29-WJQ72S3HPS2E	TCGGCGCTCTCACCGCCGCGGCCCGGGTT	29	GluCTC	i-tRF	25	0	18	5	1	8	19	4	2	13	0	71	9	59	4	1	5	13	3	3	61	6	6	10	17	16	9	0	1	31	0	5	10	10	0	0	0	7	6	93	2	0	9	24	18
tRF-31-2VR008R959KUD	CACGCGGGAGACCGGGGTTCGATTCCCCGAC	31	AspGTC	i-tRF	5	18	2	21	9	2	11	17	7	19	17	6	7	12	15	4	36	18	8	17	15	10	2	14	19	2	45	6	9	22	34	5	21	21	45	21	16	14	12	18	5	6	2	12	12
tRF-39-NMEH623K7SIR3DIY	CTGTCACGCGGGAGACCGGGGTTCGATTCCCCGACGGGG	39	AspGTC	i-tRF	0	22	18	5	3	19	19	6	9	3	17	7	17	51	12	6	17	0	3	6	19	14	29	8	15	23	18	2	6	35	43	2	4	11	17	0	7	7	15	14	11	0	38	12	10
tRF-25-51MLHVHBEX	GAGCCCGGTAATCGCATAAAACTTA	25	LeuTAA	i-tRF	15	12	0	5	7	2	7	17	14	26	17	19	2	38	6	29	76	6	14	3	28	10	11	6	13	14	5	8	19	2	6	5	10	13	45	0	2	25	18	13	2	18	14	10	14
tRF-17-14PH5BQ	AGGTGGCACGGAGAATT	17	GlnTTG	i-tRF	20	37	0	7	6	15	36	26	19	6	24	29	8	5	6	2	6	4	3	29	25	28	11	7	41	19	9	1	11	6	6	8	7	5	0	32	17	10	6	27	8	0	15	16	13
tRF-17-8RSH66J	TCCCCGTACGGGCCACC	17	IleAAT	3'-tRF	6	33	7	3	6	0	10	6	8	9	4	8	0	25	8	3	6	0	6	6	3	21	5	3	23	5	3	13	7	17	8	2	0	7	0	32	8	25	24	11	8	8	11	4	0
tRF-43-I89NJ4S2I7L7K5QKX	ATTGGTGGTTCAGTGGTAGAATTCTCGCCTCCCACGCGGGAGA	43	GlyCCC	i-tRF	5	10	9	8	0	4	34	0	7	0	26	2	32	63	10	3	13	2	3	6	13	2	15	12	34	35	12	4	19	16	2	18	6	18	35	24	24	25	15	5	5	3	11	14	0
tRF-45-V29K9UV36562IZ6N4P	TAGGATGGGGTGTGATAGGTGGCACGGAGAATTTTGGATTCTCAG	45	GlnTTG	5'-tRF	1	1	6	13	1	10	7	8	7	13	21	5	17	25	8	12	7	0	0	34	11	6	15	8	7	16	13	1	7	8	2	10	21	21	38	10	21	46	3	3	17	3	11	1	8
tRF-24-RW5P7JE2H7	GGTGTGATAGGTGGCACGGAGAAT	24	GlnTTG	i-tRF	57	25	20	0	13	17	15	8	26	26	17	30	19	8	6	12	13	27	11	20	21	10	31	22	23	14	11	0	5	12	15	2	4	5	5	21	12	10	0	29	8	0	7	15	2
tRF-29-34HWH3RXSIHM	CCGTGATCGTATAGTGGTTAGTACTCTGC	29	HisGTG	i-tRF	11	10	2	8	3	14	15	21	7	42	4	10	9	0	6	4	3	11	29	10	7	20	9	14	23	14	12	6	19	12	20	5	10	5	43	7	0	14	12	13	0	3	14	3	0
tRF-36-7673FEWS3V2VR00	GTTCAGTGGTAGAATTCTCGCCTGCCACGCGGGAGG	36	GlyGCC	i-tRF	0	0	6	0	0	2	23	2	0	23	34	33	116	29	2	4	7	4	3	0	57	2	13	6	15	14	23	0	1	14	4	5	4	7	0	0	4	3	6	52	0	0	4	19	28
tRF-22-4JRX6N38Q	CTAGCGGTTAGGATTCCTGGTT	22	GluTTC	i-tRF	34	0	14	5	1	18	10	1	13	3	48	20	12	10	23	7	3	29	3	3	23	19	5	29	13	8	16	2	14	17	14	8	0	5	7	18	0	15	31	16	17	32	23	6	1
tRF-33-FQRDWXHR13M80E	AGCATGGGACTCTTAATCCCAGGGTCGTGGGTT	33	LysCTT	i-tRF	0	4	7	0	0	0	14	3	0	3	0	51	14	40	4	3	5	2	6	6	80	0	1	14	2	16	11	1	12	22	12	8	9	3	0	4	0	20	56	34	0	2	0	27	18
tRF-36-DJHP3R6J9KIWRND	AAGGCATCAGCCTCCGGAGCTGGGGATTGTGGGTTC	36	ArgCCG	i-tRF	0	1	27	0	1	8	11	6	0	9	0	61	47	46	4	6	1	6	8	3	91	4	0	24	9	33	6	1	1	37	4	2	2	0	0	3	0	0	9	65	8	0	14	19	32
tRF-24-RKVP4P9LH9	GGGGGTATAGCTCAGTGGTAGAGC	24	CysGCA	5'-tRF	3	4	7	0	3	13	28	6	0	19	0	18	16	15	8	4	18	9	15	6	17	15	5	8	20	11	11	10	12	19	67	2	21	10	23	0	2	25	31	16	17	0	3	4	1
tRF-25-RKJP4P9L5F	GGGGGCATAGCTCAGTGGTAGAGCA	25	CysGCA	5'-tRF	20	1	4	0	14	12	58	14	2	32	43	25	27	4	4	13	19	4	11	24	13	12	6	2	85	11	9	0	5	28	34	2	2	8	2	38	0	7	18	44	23	0	7	1	16
tRF-17-DF7UK8N	AAGCAGTTGACCCGGGT	17	GlyTCC	i-tRF	16	13	11	10	7	14	34	21	14	23	8	21	0	8	8	7	3	23	3	6	43	12	9	12	11	19	13	3	14	18	18	2	19	10	7	3	2	3	9	33	17	0	14	10	16
tRF-33-73FEWS3V2VR0DV	GTGGTAGAATTCTCGCCTGCCACGCGGGAGGCC	33	GlyGCC	i-tRF	8	1	18	0	1	4	3	8	0	3	0	47	17	34	6	1	26	16	3	3	19	12	4	18	33	23	9	2	3	35	9	5	6	8	2	14	0	21	25	65	0	0	16	12	32
tRF-48-P4R8YP9LON4VN1EH6KDJ	GCATGGGTGGTTCAGTGGTAGAATTCTCGCCTGCCACGCGGGAGGCCC	48	GlyGCC	5'-tRF	3	3	6	5	5	2	19	6	0	16	17	5	61	29	4	4	17	0	0	27	15	0	9	10	9	19	13	2	10	35	11	27	25	10	12	10	4	28	25	18	0	0	9	14	14
tRF-26-HQ9M739P8W0	ATCATTGGTCGTGGTTGTAGTCCGTG	26	GluTTC	i-tRF	21	20	4	27	3	6	27	17	9	16	21	19	22	8	12	3	3	9	0	3	11	16	11	10	21	7	8	0	18	14	27	0	12	1	23	24	7	14	3	3	17	9	26	7	4
tRF-19-68K87SE5	GGCGGCCCGGGTTCGACTC	19	GluTTC	i-tRF	10	12	22	21	1	12	23	25	11	6	13	18	4	17	8	4	5	4	23	13	65	4	4	10	25	4	8	2	7	6	4	8	17	5	20	21	7	10	6	29	8	9	50	5	12
tRF-39-BQJE9UHY0DFKN5HV	AACATCAGATTGTGAATCTGACAACAGAGGCTTACGACC	39	HisGTG	i-tRF	0	27	0	5	9	8	7	25	4	16	39	3	17	21	0	35	57	6	3	10	21	8	9	12	23	40	12	2	5	12	6	8	4	2	30	7	0	36	3	9	11	3	0	12	16
tRF-32-FSXMSL73VL4YK	AGCCGTGATCGTATAGTGGTTAGTACTCTGCG	32	HisGTG	5'-tRF	10	1	6	10	0	8	7	8	26	0	17	3	2	4	12	26	20	30	53	6	15	12	11	16	3	28	9	10	26	6	13	21	23	7	0	7	14	28	3	7	0	3	7	3	8
tRF-32-LQR47673FEWSJ	CGCATGGGTGGTTCAGTGGTAGAATTCTCGCC	32	GlyGCC	5'-half	10	25	11	24	7	4	11	14	9	9	30	14	7	12	21	13	13	32	17	3	13	8	4	10	7	11	10	9	26	12	6	13	12	2	12	14	16	14	3	11	11	6	23	14	6
tRF-22-NRDF7UK8N	CTTCCAAGCAGTTGACCCGGGT	22	GlyTCC	i-tRF	28	10	13	27	11	17	19	29	9	36	17	10	7	4	8	7	13	20	32	13	24	4	13	14	36	11	11	4	22	6	9	0	6	5	12	3	4	14	22	26	14	9	23	5	10
tRF-45-6SXMSL73VL4YMY91PJ	GGCCGTGATCGTATAGTGGTTAGTACTCTGCGTTGTGGCCGCAGC	45	HisGTG	5'-tRF	0	1	6	2	9	2	3	4	0	13	0	11	61	29	2	9	24	0	0	13	3	2	6	20	5	11	20	1	9	14	4	13	10	7	5	10	0	10	62	5	2	9	2	7	8
tRF-21-76D7M4O1E	GTTCAAATCTCGGTGGAACCT	21	GlnCTG	i-tRF	60	12	13	18	5	14	0	8	14	0	13	45	19	4	21	20	13	6	11	20	7	0	27	10	23	2	6	17	2	10	6	5	2	5	5	28	2	10	6	13	2	31	16	10	0
tRF-17-B162XB1	AAACCGGAGATGAAAAC	17	ThrTGT	i-tRF	68	18	25	2	9	12	19	12	26	23	21	5	9	8	10	10	13	37	8	10	19	64	29	14	19	0	4	7	5	10	11	0	14	24	20	7	0	0	6	0	23	6	11	7	0
tRF-28-IK9NJ4S2I7DM	ATGGGTGGTTCAGTGGTAGAATTCTCGC	28	GlyGCC	i-tRF	1	22	25	18	18	17	7	10	7	16	26	26	14	29	4	6	5	13	14	17	22	6	13	6	15	14	17	4	7	8	11	2	4	4	7	14	14	14	6	41	38	9	26	10	24
tRF-38-HMI8W47W1R7HFEV	ATATCATTGGTCGTGGTTGTAGTCCGTGCGAGAATACC	38	GluTTC	3'-tRF	0	32	9	10	3	25	27	19	23	9	34	11	42	17	0	17	13	11	3	20	7	10	18	20	48	21	9	12	25	18	20	5	6	17	7	14	0	7	12	9	5	0	14	3	4
tRF-42-1SS2P46INO86RM7KQ	AGTCGGTAGAGCATGGGACTCTTAATCCCAGGGTCGTGGGTT	42	LysCTT	i-tRF	0	5	4	0	1	0	34	0	0	3	0	31	61	55	10	1	15	2	0	10	32	0	4	12	11	19	12	1	5	31	4	2	6	2	7	3	4	3	15	31	0	3	2	19	32
tRF-24-5ZLIJXDXJ7	GATTTCGACTCATTAAATTATGAT	24	ArgTCG	i-tRF	12	20	9	11	1	11	3	18	19	3	43	12	4	0	4	24	5	4	21	13	7	12	7	3	34	0	5	2	12	0	24	0	24	5	25	9	8	10	0	31	2	0	17	4	6
tRF-25-3W2VR008R9	CCTGTCACGCGGGAGACCGGGGTTC	25	AspGTC	i-tRF	1	27	16	5	5	4	34	4	11	6	26	9	12	17	10	7	1	4	0	0	15	16	15	6	31	14	13	1	3	18	72	5	12	13	15	3	4	21	0	16	17	6	23	8	14
tRF-18-8RSH66D2	TCCCCGTACGGGCCACCA	18	IleAAT	3'-tRF	6	18	5	7	13	0	3	7	6	23	0	17	4	5	10	5	3	2	0	3	7	17	7	17	11	2	5	12	14	13	2	0	4	7	5	23	0	10	62	18	20	10	7	23	3
tRF-18-PR183O04	GCCCCAGTGGCCTAATGG	18	ArgCCT	5'-tRF	13	6	22	5	9	19	0	10	11	3	26	14	0	0	12	10	3	4	5	0	15	12	13	6	7	4	6	39	9	14	0	2	19	15	25	14	2	3	0	27	14	12	33	33	12
tRF-45-1OR6QOH04MR1J5KUB4	AGTAAGGTCAGCTAAATAAGCTATCGGGCCCATACCCCGAAAATG	45	MetCAT	5'-tRF	0	6	1	9	3	6	14	17	4	3	67	5	22	35	4	9	97	4	3	26	1	2	15	5	25	16	9	5	14	17	10	2	16	9	23	37	20	25	18	7	8	8	1	12	1
tRF-41-81JJ6RRNLIK898O1B	TCACCCAGGCGGCCCGGGTTCGACTCCCGGTGTGGGAACCA	41	GluTTC	3'-half	0	12	13	8	5	4	11	6	7	3	0	1	29	12	17	18	13	0	0	31	9	2	15	16	21	16	13	17	23	16	2	29	25	7	12	17	2	18	12	13	14	9	23	10	18
tRF-28-HQ9M739P8WD8	ATCATTGGTCGTGGTTGTAGTCCGTGCG	28	GluTTC	i-tRF	26	10	4	8	7	14	27	14	9	6	8	17	7	46	6	9	1	13	8	3	9	16	29	12	31	28	9	6	19	2	24	8	8	4	15	0	7	14	0	9	5	3	14	15	2
tRF-19-MBQ4NK12	CGGAAGCGTGCTGGGCCCA	19	MetCAT	i-tRF	35	12	27	21	1	10	46	12	9	19	8	5	0	0	2	26	5	6	5	0	13	2	38	16	21	16	5	11	6	10	11	0	6	2	10	24	2	28	3	11	8	31	26	10	6
tRF-29-7383RPD9W1JV	GTGGTTCAGTGGTAGAATTCTCGCCTGCC	29	GlyGCC	i-tRF	23	10	14	30	9	4	10	7	8	9	19	5	14	10	4	11	13	0	27	0	19	15	13	10	34	2	7	11	7	11	10	8	9	7	18	9	2	41	0	14	8	2	17	35	1
tRF-18-90PQR304	TGGAGGCCATGGGGTTGG	18	SerTGA	i-tRF	1	36	2	10	13	21	15	2	14	36	13	11	12	17	0	21	7	32	8	3	22	42	9	36	36	23	14	4	26	26	13	10	4	15	5	10	12	7	3	18	20	0	4	26	16
tRF-29-RK9P4P9L5HH0	GGGGGTGTAGCTCAGTGGTAGAGCGCGTG	29	AlaCGC	5'-tRF	8	5	6	2	7	4	11	2	4	23	0	7	4	51	12	0	7	11	0	0	15	10	0	2	7	0	3	11	9	12	18	5	12	2	2	0	0	3	15	5	11	6	33	7	10
tRF-25-5BKD09Z51U	GAGAACCAACACCTCTTTACAGTGA	25	LysTTT	i-tRF	0	20	9	1	4	25	14	6	43	9	33	35	10	15	2	11	5	4	15	3	3	2	21	5	18	16	3	9	3	2	2	11	0	21	0	9	2	15	0	5	8	0	11	8	3
tRF-41-Q2FWQ8P6U1J0SU9ED	GCGGAAGCGTGCTGGGCCCATAACCCAGAGGTCGATGGATC	41	MetCAT	i-tRF	0	3	16	0	0	2	7	21	4	3	13	27	160	29	2	3	20	0	0	6	9	0	24	26	13	21	9	2	1	26	6	2	0	2	2	3	2	3	6	52	0	0	4	12	28
tRF-20-739P8WQ0	GTGGTTGTAGTCCGTGCGAG	20	GluTTC	i-tRF	20	20	9	18	5	12	19	23	40	13	13	14	24	25	17	7	11	18	5	13	13	26	4	14	17	11	3	5	15	4	6	5	0	8	15	10	9	43	0	22	11	0	11	14	18
tRF-26-PY5P4PZ3FJB	GCCTGGATAGCTCAGTTGGTAGAGCA	26	LysTTT	5'-tRF	11	1	6	32	11	17	42	23	4	59	17	3	7	21	17	7	9	0	3	3	47	14	11	14	11	28	18	6	13	16	72	2	4	7	17	10	7	3	0	5	20	3	28	0	36
tRF-39-6562IZ6N4P64R9IE	GGCACGGAGAATTTTGGATTCTCAGGGATGGGTTCGATT	39	GlnTTG	i-tRF	1	8	2	16	7	32	46	10	19	16	17	6	17	17	15	13	13	6	14	24	5	16	4	10	11	21	3	1	10	6	27	5	17	5	2	17	4	28	25	14	8	0	4	19	0
tRF-26-9MV47P596VE	TGGTCTAGTGGTTAGGATTCGGCGCT	26	GluCTC	i-tRF	13	10	27	8	1	2	7	12	11	3	4	11	2	25	2	24	9	4	3	3	22	8	13	14	7	14	15	10	6	20	11	8	27	4	10	3	2	18	6	5	5	9	9	3	8
tRF-38-JE9UHY0DFKN5ORDQ	CAGATTGTGAATCTGACAACAGAGGCTTACGACCCCTT	38	HisGTG	i-tRF	0	12	13	13	1	6	31	4	16	16	47	10	17	17	0	24	24	4	8	20	0	6	11	18	46	14	10	0	14	6	38	13	8	10	23	10	9	0	0	27	8	6	16	14	4
tRF-21-VH7P59N3E	TAGCGGTTAGGATTCCTGGTT	21	GluTTC	i-tRF	30	4	13	9	0	4	7	1	10	0	9	13	12	20	8	12	5	18	18	3	19	17	3	10	11	22	8	12	7	4	12	8	12	9	12	18	2	36	12	12	0	29	11	8	10
tRF-37-14PH5BZY598K58N	AGGTGGCACGGAGAATTTTGGATTCTCAGGGATGGGT	37	GlnTTG	i-tRF	6	3	2	2	3	8	11	4	9	6	13	10	2	29	12	7	3	13	23	10	5	20	20	14	9	14	10	1	18	16	20	8	10	8	25	28	12	14	25	18	38	3	7	28	8
tRF-40-8L8NRS9NS334L2H1	TCATATCATTGGTCGTGGTTGTAGTCCGTGCGAGAATACC	40	GluTTC	3'-half	5	34	20	27	18	17	23	25	26	9	65	11	79	4	10	6	17	2	0	6	5	8	29	22	44	4	9	8	19	6	9	0	2	20	2	7	7	18	12	13	0	15	4	8	0
tRF-33-0P58309NDJ78W	ACCAGGATGGCCGAGTGGTTAAGGCGTTGGACT	33	LeuTAA	5'-half	1	6	0	0	5	0	0	2	4	0	0	3	2	4	0	1	3	9	3	3	1	28	0	0	0	2	11	33	10	2	2	5	14	2	2	42	9	0	66	9	2	9	2	15	10
tRF-22-OUR8309NF	GACGAGGTGGCCGAGTGGTTAA	22	SerGCT	5'-tRF	23	16	1	9	6	2	10	1	6	6	19	8	4	10	10	12	21	13	3	0	30	25	3	8	27	8	7	0	4	22	26	8	9	18	12	13	8	51	56	9	2	5	17	25	1
tRF-22-18S2PNXIM	AGTGGGTAGAGCATTTGACTGC	22	CysGCA	i-tRF	8	10	9	0	0	12	38	4	19	9	0	2	0	8	6	9	9	4	0	3	22	8	0	20	17	9	6	3	15	20	15	16	25	2	7	14	12	10	0	20	8	0	35	17	6
tRF-39-6SXMSL73VL4YMYJ9	GGCCGTGATCGTATAGTGGTTAGTACTCTGCGTTGTGGC	39	HisGTG	5'-tRF	1	1	4	0	3	4	11	0	9	13	0	33	12	21	2	4	20	6	8	3	7	8	6	38	1	19	11	5	23	24	4	16	2	7	5	7	0	25	15	27	8	3	7	19	10
tRF-25-SP58309MUK	GTCAGGATGGCCGAGTGGTCTAAGG	25	LeuCAA	5'-tRF	11	13	11	0	1	8	19	12	14	0	4	15	27	12	4	15	32	11	8	6	19	4	4	12	15	7	14	3	17	28	4	0	2	2	0	3	7	7	6	26	5	6	11	14	26
tRF-30-51MLHVHBEXBI	GAGCCCGGTAATCGCATAAAACTTAAAACT	30	LeuTAA	i-tRF	10	34	0	5	1	10	19	17	16	26	26	14	7	38	4	26	11	9	8	3	47	20	9	14	7	19	8	1	11	2	2	0	27	5	20	0	0	7	34	7	14	3	26	8	22
tRF-23-34HWH3RX0B	CCGTGATCGTATAGTGGTTAGTA	23	HisGTG	i-tRF	15	2	7	3	0	4	7	4	8	29	9	12	20	40	4	3	3	9	3	13	23	2	15	1	41	19	6	1	7	19	16	11	2	10	28	4	0	25	12	34	0	0	3	14	10
tRF-19-P12IU5KH	GCACCCAACTTACACTTAG	19	ValTAC	i-tRF	3	22	11	5	11	13	10	9	19	3	28	27	6	25	2	4	3	32	0	0	5	4	15	14	11	11	7	6	15	13	4	17	7	19	15	32	23	5	0	7	23	5	9	33	1
tRF-34-4KIK74HK9FM0EE	CTAGGATGGGGTGTGATAGGTGGCACGGAGAATT	34	GlnTTG	5'-half	36	27	16	10	0	27	34	6	0	13	21	22	2	34	15	18	22	18	8	41	5	14	18	18	33	45	6	3	7	6	24	5	2	8	10	17	9	10	3	11	11	0	9	10	4
tRF-36-FBZP7OHFO6FJN6B	AGAAATTTAGGTTAAATACAGACCAAGAGCCTTCAA	36	TrpTCA	5'-tRF	1	25	6	5	1	32	27	8	47	29	8	9	17	8	12	9	1	4	17	6	19	16	13	0	19	21	2	6	6	10	45	5	0	15	0	42	29	39	3	16	14	0	7	5	2
tRF-33-UKJ6P9M0NK5Y04	TAAGGCATCAGCCTCCGGAGCTGGGGATTGTGG	33	ArgCCG	i-tRF	1	1	9	0	1	6	3	17	2	0	0	74	22	29	6	0	9	4	3	6	51	4	6	6	9	7	8	0	2	28	4	0	4	4	0	3	0	14	12	61	5	0	7	26	54
tRF-32-P46INO86RM7KQ	GCATGGGACTCTTAATCCCAGGGTCGTGGGTT	32	LysCTT	i-tRF	1	0	5	0	0	2	0	3	0	0	4	68	8	46	12	0	5	4	3	0	80	2	1	8	11	22	5	0	6	44	2	2	0	1	2	0	0	5	56	53	5	0	1	29	32
tRF-33-KY7343RX6NMHD5	CCCTGGTGGTCTAGTGGTTAGGATTCGGCGCTC	33	GluCTC	i-tRF	11	12	27	5	1	2	7	12	14	13	0	5	7	29	6	12	20	6	5	3	36	6	9	14	23	2	9	22	9	18	9	5	21	1	5	10	0	21	18	3	5	9	9	14	4
tRF-19-6J9KIWIZ	GGAGCTGGGGATTGTGGGT	19	ArgCCG	i-tRF	5	0	2	0	3	2	3	4	14	3	0	35	14	12	4	4	3	13	3	3	99	4	2	10	15	4	7	0	3	10	2	2	2	1	5	21	0	28	34	27	8	0	21	21	24
tRF-36-R9JP9P9NH5HYNXD	GGTTCCATAGTGTAGTGGTTATCACATCTGCTTTAC	36	ValTAC	5'-tRF	10	13	4	8	5	4	7	2	7	9	0	1	7	8	4	12	11	16	17	6	15	8	9	10	13	23	10	4	30	10	6	29	27	18	30	10	9	54	3	5	11	3	26	14	6
tRF-22-Q86N7KYUN	GCTGGGGATTGTGGGTTCGAGT	22	ArgCCG	i-tRF	3	0	18	0	0	0	3	17	0	6	8	78	32	34	0	0	20	9	0	17	109	2	15	24	1	14	7	0	3	22	2	2	2	1	0	17	0	3	15	65	2	0	16	28	36
tRF-36-M2OSRN2NKSEK51B	CGGGAGACCGGGGTTCAATTCCCCGACGGGGAGCCA	36	AspGTC	3'-tRF	1	10	9	0	16	14	7	10	11	46	21	6	19	12	19	9	9	4	17	3	24	8	4	12	19	23	12	9	17	20	15	8	12	17	15	7	4	14	9	11	8	0	26	7	10
tRF-34-BF82Z4D7OOJ0IQ	AAACATCAGATTGTGAATCTGACAACAGAGGCTT	34	HisGTG	i-tRF	8	8	6	5	1	6	19	4	16	13	21	6	12	8	10	6	91	9	17	0	26	12	13	6	19	11	7	3	3	16	18	18	10	14	20	17	9	18	6	11	20	6	21	7	6
tRF-38-31QJ3KYUYRR6RBD2	CCGCCGCGGCCCGGGTTCGATTCCCGGTCAGGGAACCA	38	GluTTC	3'-tRF	1	15	13	2	13	6	7	10	14	13	8	11	19	17	2	17	7	9	5	10	36	0	20	14	21	7	6	40	18	20	4	21	23	8	0	24	9	10	22	13	8	6	16	19	6
tRF-23-6978WPRL0L	GGCTCGTTGGTCTAGGGGTATGA	23	ProTGG	5'-tRF	1	4	1	1	6	6	3	14	0	13	9	16	24	5	8	2	1	2	0	3	61	4	5	7	2	2	7	0	6	24	8	5	14	7	5	4	0	36	37	44	8	0	3	12	13
tRF-18-W3FJIKW	TCGGTAGAGCATGGGACT	18	LysCTT	i-tRF	23	15	2	21	9	10	0	10	4	0	4	10	19	8	15	9	11	11	3	3	26	2	2	18	17	7	13	17	11	8	0	0	44	10	23	10	4	3	15	9	0	15	19	1	16
tRF-34-R2Z4R95MKM931V	GGGGATTGTGGGTTCGAGTCCCATCTGGGTCGCC	34	ArgCCG	3'-tRF	1	17	2	16	41	10	0	25	4	6	0	29	14	8	8	3	17	4	11	0	45	18	4	30	15	33	11	2	23	16	11	13	25	17	2	0	0	10	6	5	26	18	14	12	14
tRF-18-8R6546D2	TCCCCGGCACCTCCACCA	18	AlaTGC	3'-tRF	16	6	18	0	14	8	3	8	4	13	4	13	4	17	12	13	9	9	23	6	22	4	15	10	3	0	7	13	13	10	9	8	12	10	17	0	12	18	78	14	14	6	23	7	4
tRF-18-KK5Y930K	CCAGGGATTGTGGGTTCG	18	ArgCCT	i-tRF	8	0	20	0	0	4	11	10	2	6	4	61	17	42	10	4	15	2	0	6	61	0	11	24	1	14	11	0	0	18	2	10	8	5	0	3	0	18	0	57	8	0	0	40	40
tRF-31-I7JKIKYUY9H3D	ATTCTCAGGGATGGGTTCGATTCTCATAGTC	31	GlnTTG	i-tRF	18	22	0	5	5	21	23	25	64	26	26	26	12	4	6	7	0	4	23	10	3	4	18	16	31	21	9	0	9	14	22	0	17	7	10	14	14	14	3	11	11	0	14	17	10
tRF-20-18YMENL7	AGTGGTTATCACGTTCGCCT	20	ValCAC	i-tRF	34	10	1	9	1	11	39	9	13	13	4	4	20	0	19	17	5	16	15	9	28	2	5	19	27	22	13	4	7	19	30	20	33	1	15	18	5	10	6	38	11	5	38	31	6
tRF-21-9MVH7P59D	TGGTCTAGCGGTTAGGATTCC	21	GluTTC	i-tRF	10	15	2	5	5	21	19	10	19	16	0	6	0	4	17	1	3	9	3	3	5	2	11	34	7	9	10	4	10	6	27	8	21	11	35	17	14	25	0	3	11	6	14	14	12
tRF-34-87R8WP9I1EWJIQ	TCCCTGGTGGTCTAGTGGCTAGGATTCGGCGCTT	34	GluTTC	5'-half	6	5	16	5	5	0	3	19	2	9	0	7	9	29	8	6	11	11	0	13	40	16	9	14	21	2	14	17	15	20	0	8	36	18	0	0	2	25	22	13	8	12	7	5	4
tRF-24-8XF6RE9825	TCCTAAGCCAGGGATTGTGGGTTC	24	ArgCCT	i-tRF	0	1	52	0	1	2	38	12	4	13	8	37	14	8	0	1	11	2	3	10	66	2	15	8	5	11	10	1	2	26	11	0	2	2	0	10	0	3	3	29	0	0	11	26	18
tRF-37-FN7BWU2F5JYH0RQ	AGATTGTGAATCTGACAACAGAGGCTTACGACCCCTT	37	HisGTG	i-tRF	5	8	4	13	11	10	31	27	28	19	8	27	9	25	8	26	15	18	11	6	7	4	9	10	15	4	12	9	38	20	22	5	12	11	17	17	9	25	6	13	11	0	16	24	4
tRF-39-7383RPD9W1X6L8HY	GTGGTTCAGTGGTAGAATTCTCGCCTGCCACGCGGGAGG	39	GlyGCC	i-tRF	1	5	18	0	1	2	3	14	9	13	13	27	52	46	4	3	9	0	0	6	61	2	15	16	17	26	9	2	6	45	11	10	8	1	2	3	7	18	9	83	2	0	2	10	36
tRF-21-7X9PN547D	GTTTATGTAGCTTACCTCCTC	21	PheGAA	5'-tRF	53	20	4	5	3	14	11	8	23	32	21	14	2	4	6	13	1	20	38	0	9	12	9	4	7	9	3	3	14	22	4	10	2	18	5	24	19	25	3	22	35	0	7	12	14
tRF-17-OSRNLNJ	GACCGGGGTTCGATTCC	17	AspGTC	i-tRF	23	15	61	5	14	17	3	8	14	9	0	22	4	4	0	18	9	9	17	27	5	8	2	20	3	7	11	3	10	4	6	16	19	8	10	10	4	7	0	24	2	9	14	23	10
tRF-20-W7WK6WRN	TCTCTTCGGGGGCGTGGGTT	20	LeuTAG	i-tRF	30	8	77	0	1	6	7	4	11	9	0	13	17	21	8	37	26	4	8	17	24	4	0	10	9	11	4	5	10	22	2	0	6	2	0	3	2	3	3	31	2	12	30	19	12
tRF-33-KQI34JRX6N380Q	CCCATATGGTCTAGCGGTTAGGATTCCTGGTTT	33	GluTTC	i-tRF	1	5	2	2	16	27	27	6	21	32	0	13	12	17	6	1	5	9	32	0	5	6	9	12	11	11	8	8	9	14	13	2	10	7	5	0	12	10	0	18	20	9	2	12	8
tRF-28-HY0DFKN5ORDQ	ATCTGACAACAGAGGCTTACGACCCCTT	28	HisGTG	i-tRF	23	13	9	21	13	2	27	8	40	32	26	15	14	0	8	7	3	6	5	3	9	8	15	6	9	4	6	2	15	18	11	16	6	4	10	24	9	28	3	16	20	0	11	44	16
tRF-25-04SXQ3V2Y7	ACATGGTCTAGCGGTTAGGATTCCT	25	GluTTC	i-tRF	18	3	11	24	3	4	34	12	2	0	0	2	0	17	17	9	7	16	11	13	13	4	6	6	9	14	7	1	9	8	22	10	49	10	2	14	14	28	22	31	0	12	11	8	8
tRF-34-LR6XQ6S8V0JUHW	CGCCCGGCTAGCTCAGTCGGTAGAGCATGAGACT	34	LysCTT	5'-half	10	12	20	8	20	4	3	12	9	3	0	5	12	0	17	6	7	4	3	10	5	14	15	4	13	7	13	26	2	10	2	2	8	24	15	17	31	14	50	22	11	46	16	15	4
tRF-18-R9JP9P04	GGTTCCATAGTGTAGTGG	18	ValTAC	5'-tRF	6	16	18	11	3	11	14	7	8	3	4	5	2	0	17	5	6	0	0	0	19	4	9	7	18	22	5	14	14	8	0	5	21	1	5	18	11	0	37	14	2	21	21	16	1
tRF-20-EZU05OJI	ACTTTTAAAGGATAACAGCT	20	LeuTAG	5'-tRF	41	36	11	10	1	2	3	14	30	23	43	11	12	12	0	10	15	4	26	6	13	6	11	2	3	7	5	1	9	4	13	5	8	14	15	28	4	68	3	16	11	0	30	14	6
tRF-19-7X9PN5HJ	GTTTATGTAGCTTACCTCC	19	PheGAA	5'-tRF	36	12	4	2	0	8	3	14	38	9	21	5	9	0	4	6	3	18	86	0	3	10	24	0	17	16	3	2	2	10	0	5	14	4	5	42	14	39	0	26	20	0	21	39	20
tRF-28-9K9UV36562DE	TGGGGTGTGATAGGTGGCACGGAGAATT	28	GlnTTG	i-tRF	20	32	13	2	1	17	15	12	11	23	17	18	2	17	10	12	7	13	11	24	19	18	54	28	38	21	15	1	19	10	6	5	4	4	15	3	14	21	3	16	8	0	14	3	4
tRF-19-FYRE9825	AGCTGGGGATTGTGGGTTC	19	ArgCCG	i-tRF	8	0	32	2	1	0	3	23	0	3	8	57	27	17	2	0	3	4	5	6	103	0	22	8	17	14	6	0	7	24	6	13	2	1	0	3	0	7	18	78	0	3	4	26	56
tRF-41-NMEH623K7SIR3DR20	CTGTCACGCGGGAGACCGGGGTTCGATTCCCCGACGGGGAG	41	AspGTC	i-tRF	0	24	11	10	11	25	50	14	11	16	34	11	17	8	19	10	13	0	0	27	3	6	9	24	23	14	11	2	3	6	15	0	10	7	2	10	7	0	3	9	2	6	16	7	6
tRF-18-1YIF54DY	AGTTGATGCAGAGTGGGG	18	AlaTGC	i-tRF	6	27	14	9	13	13	14	12	4	16	57	27	2	10	6	0	11	36	3	23	7	41	19	0	23	13	6	2	0	13	10	5	4	16	5	9	8	20	49	7	26	8	21	8	6
tRF-27-JYSWRYVMMVL	CATTGGTCGTGGTTGTAGTCCGTGCGA	27	GluTTC	i-tRF	15	13	11	27	13	2	23	14	19	3	13	11	7	25	4	4	11	20	8	6	7	6	15	10	25	14	3	0	10	4	54	5	8	13	20	3	7	14	6	11	20	0	14	5	6
tRF-27-14PH5BZY595	AGGTGGCACGGAGAATTTTGGATTCTC	27	GlnTTG	i-tRF	17	18	9	3	1	9	25	17	4	23	19	10	12	5	4	3	3	29	3	23	0	12	27	8	20	11	4	0	15	11	8	5	14	5	7	27	20	5	24	14	14	0	1	18	6
tRF-34-83RPD9W1X6L8HY	TCAGTGGTAGAATTCTCGCCTGCCACGCGGGAGG	34	GlyGCC	i-tRF	3	5	34	0	1	0	0	6	4	3	0	39	12	17	4	4	15	9	3	6	51	6	15	22	7	16	15	5	1	43	15	2	10	4	2	7	2	10	9	70	0	3	9	21	16
tRF-38-MBQ4NKKQBRFKWEDX	CGGAAGCGTGCTGGGCCCATAACCCAGAGGTCGATGGA	38	MetCAT	i-tRF	0	15	13	0	3	8	31	19	28	36	8	7	47	12	8	1	28	0	0	6	22	4	4	16	7	28	15	3	10	35	11	0	6	8	5	0	2	10	3	39	2	3	9	14	18
tRF-32-VEX0K3XN13QXM	TAGATTGAAGCCAGTTGATTAGGGTGCTTAGC	32	AsnGTT	5'-half	10	25	4	8	1	14	15	14	21	32	34	9	2	17	2	7	3	4	11	10	15	4	6	22	9	21	1	6	13	0	13	2	10	17	10	7	2	14	9	16	23	0	23	15	8
tRF-27-R9J89O9LF55	GGTTCCATGGTGTAATGGTAAGCACTC	27	GlnCTG	5'-tRF	16	10	1	17	6	15	10	6	26	32	9	5	4	15	4	2	6	4	30	0	11	28	1	7	6	5	10	4	11	2	8	5	24	18	10	46	5	10	18	9	17	0	9	4	22
tRF-32-KUB4Z3V5393L3	CCCGAAAATGTTGGTTATACCCTTCCCGTACT	32	MetCAT	i-tRF	3	51	4	2	3	2	19	12	11	19	60	9	7	51	0	3	1	2	20	10	3	8	6	22	62	28	8	2	21	16	22	0	2	5	2	7	2	18	3	5	11	9	0	7	12
tRF-37-2R1HPSR9O9337KF	CACCCAGGCGGCCCGGGTTCGACTCCCGGTGTGGGAA	37	GluTTC	i-tRF	1	10	18	24	1	6	15	14	52	26	17	13	7	12	10	6	9	6	0	10	13	8	11	8	7	2	15	20	5	18	11	10	4	8	23	3	9	18	6	20	5	12	14	12	4
tRF-25-HY0DFKN5OR	ATCTGACAACAGAGGCTTACGACCC	25	HisGTG	i-tRF	28	22	11	13	11	21	15	19	35	6	26	14	14	8	0	4	1	13	11	34	5	6	15	6	15	9	3	0	5	4	6	5	4	17	17	17	4	54	6	16	5	6	7	10	4
tRF-23-7673FEWSD3	GTTCAGTGGTAGAATTCTCGCCT	23	ValCAC	i-tRF	21	0	11	3	1	13	0	12	0	6	9	12	14	25	12	23	11	13	9	9	17	15	19	15	18	22	13	13	11	17	20	11	12	9	5	9	8	67	12	12	5	10	9	18	20
tRF-31-QNR8VP94FQFYD	GCGTTGGTGGTATAGTGGTGAGCATAGCTGC	31	GlyTCC	5'-tRF	3	0	13	1	3	13	3	1	6	32	14	17	6	35	4	4	10	6	3	6	32	10	5	12	20	2	7	27	1	19	12	5	7	1	20	18	5	0	49	40	5	8	28	8	11
tRF-41-J4S2I7L7P5QK11M3E	CAGTGGTAGAATTCTCGCCTGCCACGCGGGAGGCCCGGGTT	41	GlyGCC	i-tRF	1	3	16	0	0	8	19	4	0	23	26	15	69	51	12	3	5	0	0	6	19	2	0	14	19	19	18	1	5	51	6	10	4	2	0	0	0	7	37	48	0	0	2	17	14
tRF-17-476YQSJ	CTCCTGGCTGGCTCGCC	17	ArgACG	3'-tRF	16	22	7	13	4	0	7	6	17	3	19	24	6	25	0	11	5	9	9	0	1	2	3	5	2	5	3	23	1	4	8	2	0	12	7	4	0	10	99	12	2	2	1	0	5
tRF-33-1F8J4S5IR2Z4DZ	AGGCATCAGCCTCCGGAGCTGGGGATTGTGGGT	33	ArgCCG	i-tRF	0	1	4	0	0	6	7	4	0	0	0	33	12	38	4	0	7	0	5	0	82	0	2	12	5	21	0	0	2	26	9	2	4	1	0	0	2	14	22	48	8	6	14	31	56
tRF-30-J6P9M0NK5Y93	CATCAGCCTCCGGAGCTGGGGATTGTGGGT	30	ArgCCG	i-tRF	0	0	16	0	0	2	0	4	0	6	0	50	19	17	0	1	3	0	0	3	70	4	6	10	1	16	11	0	1	12	2	5	6	1	2	0	0	3	3	44	2	0	0	58	69
tRF-21-JMRPFQJDE	CAGTCGGTAGAGCATCAGACT	21	LysTTT	i-tRF	23	6	13	5	13	0	11	27	21	3	8	19	4	12	12	13	1	13	11	6	13	8	15	18	69	7	8	13	6	14	9	2	25	1	5	3	7	43	3	14	5	9	28	15	14
tRF-31-HP3R6J9KIWRND	ATCAGCCTCCGGAGCTGGGGATTGTGGGTTC	31	ArgCCG	i-tRF	5	0	4	0	9	0	7	2	7	13	4	29	27	34	2	1	3	2	3	6	87	6	2	16	7	2	8	0	0	12	0	2	6	1	0	0	0	10	28	59	14	0	2	28	34
tRF-35-J09PNO2OF5KDYF	CAGAGTGTAGCTTAACACAAAGCACCCAACTTACA	35	ValTAC	5'-tRF	2	16	16	5	0	2	14	4	52	26	43	9	16	15	10	3	45	25	0	0	1	2	15	3	20	13	2	2	11	8	22	0	12	18	7	37	5	10	6	3	2	10	0	25	1
tRF-27-6978WP9LXN3	GGCTCGTTGGTCTAGTGGTATGATTCT	27	ProTGG	5'-tRF	13	5	6	8	9	12	11	14	9	26	8	18	9	12	17	10	9	25	3	0	19	12	4	16	23	4	10	7	1	2	13	24	8	20	28	7	0	10	6	5	17	3	16	3	22
tRF-27-IXRXD5F1D0J	ATTTAGGTTAAATACAGACCAAGAGCC	27	TrpTCA	i-tRF	20	27	2	24	3	14	15	19	9	0	21	14	7	4	10	9	5	18	11	6	11	4	29	6	17	33	3	4	11	14	20	5	17	7	10	17	14	7	3	14	8	0	16	15	12
tRF-31-YSV4V4SQ2WW1E	TTCCGTAGTGTAGTGGTCATCACGTTCGCCT	31	ValAAC	i-tRF	10	12	6	21	16	17	3	12	2	3	17	7	19	0	21	9	17	0	8	3	3	6	18	4	9	11	7	46	2	22	6	5	4	31	10	14	2	7	12	18	8	24	16	3	16
tRF-23-R9O9337KR	GGTTCGACTCCCGGTGTGGGAAC	23	GluTTC	3'-tRF	11	6	16	13	3	4	15	10	2	9	17	17	22	4	15	10	5	4	3	10	7	28	13	4	5	4	15	18	7	10	9	8	14	14	10	14	16	0	22	7	11	31	21	5	2
tRF-39-U45O6QJ188FYREK0	TAATGGATAAGGCATCAGCCTCCGGAGCTGGGGATTGTG	39	ArgCCG	i-tRF	0	0	2	0	1	4	7	12	2	13	13	17	96	8	6	0	9	2	5	13	45	2	11	14	7	28	8	2	9	20	0	0	4	2	2	0	0	10	37	39	0	0	7	19	42
tRF-22-74HK9FM0F	GTGTGATAGGTGGCACGGAGAA	22	GlnTTG	i-tRF	90	51	2	10	9	14	15	14	16	13	39	19	17	4	2	7	15	16	5	10	0	14	13	12	17	14	7	3	10	12	27	0	2	4	7	17	2	21	0	18	2	0	7	14	0
tRF-32-R29P4P9L5HJVQ	GGGGATGTAGCTCAGTGGTAGAGCGCATGCTT	32	AlaTGC	5'-half	10	1	4	2	5	4	0	2	0	3	0	15	0	4	15	4	9	0	8	3	5	16	4	0	1	14	18	29	10	4	13	5	19	2	12	17	9	3	28	3	20	21	9	3	10
tRF-39-93R918VBY9PYKH1Y	TGGGTGGTTCAGTGGTAGAATTCTCGCCTGCCACGCGGG	39	GlyGCC	i-tRF	1	5	27	5	0	10	7	21	2	3	4	23	74	110	10	1	5	2	0	6	36	10	6	14	29	14	23	1	1	43	11	8	6	5	0	0	2	3	9	18	2	0	4	24	24
tRF-29-QNR8VP94FQEW	GCGTTGGTGGTATAGTGGTGAGCATAGCT	29	GlyTCC	5'-tRF	10	14	5	0	3	4	18	12	13	19	24	14	18	20	2	5	3	4	6	0	28	2	5	8	25	19	7	10	3	30	38	5	12	14	2	23	2	5	24	16	8	10	15	8	1
tRF-42-U45O6QJ188FYRE98N	TAATGGATAAGGCATCAGCCTCCGGAGCTGGGGATTGTGGGT	42	ArgCCG	i-tRF	0	5	0	0	0	0	3	2	0	9	0	19	81	29	2	3	7	2	8	17	34	0	18	18	5	19	12	0	2	6	0	5	2	4	2	10	4	21	22	18	2	0	4	14	42
tRF-29-9FM0DZ9EW6IX	TGGCACGGAGAATTTTGGATTCTCAGGGA	29	GlnTTG	i-tRF	26	16	0	0	3	15	7	6	8	3	33	20	8	30	2	11	10	22	33	6	7	28	5	7	6	11	6	5	12	11	12	8	2	18	5	4	5	25	24	7	8	2	5	23	8
tRF-28-JY7383RPD90K	CATTGGTGGTTCAGTGGTAGAATTCTCG	28	GlyGCC	i-tRF	5	27	7	39	24	20	25	28	19	29	0	8	0	10	4	3	3	6	3	0	15	6	5	5	18	2	5	2	6	6	10	0	2	9	20	23	23	46	24	12	8	0	23	12	18
tRF-27-5JYH0RYNUR2	GAGGCTTACGACCCCTTATTTACCCCA	27	HisGTG	3'-tRF	21	20	4	10	3	0	11	6	28	19	21	43	14	12	4	9	9	4	3	10	7	24	9	10	42	4	6	3	5	4	15	13	2	23	5	0	9	25	6	13	56	3	11	3	0
tRF-30-W4195R8FMK26	TCGTGAGTTCGATCCTCACACGGGGCACCA	30	MetCAT	3'-tRF	15	17	4	8	0	8	11	2	4	19	39	9	17	8	4	27	3	2	8	10	30	2	4	12	3	14	2	3	13	6	9	13	12	7	10	24	4	57	18	31	0	0	7	17	18
tRF-41-79MP9P9NH57S362V0	GTTTCCGTAGTGTAGTGGTTATCACGTTCGCCTCACACGCG	41	ValCAC	5'-tRF	0	12	2	0	1	6	19	12	2	0	8	2	4	0	17	38	1	0	0	6	15	0	4	4	3	0	3	2	2	12	0	0	126	0	5	0	19	0	0	11	0	0	14	0	12
tRF-18-6J9KIWDY	GGAGCTGGGGATTGTGGG	18	ArgCCG	i-tRF	5	0	2	2	0	0	3	6	0	13	0	34	14	34	0	4	0	2	3	10	172	0	9	4	3	11	7	0	1	14	2	0	0	4	0	14	4	7	34	35	8	0	21	8	50
tRF-17-9FM0DZP	TGGCACGGAGAATTTTG	17	GlnTTG	i-tRF	65	20	5	0	3	9	3	14	15	9	43	31	10	5	0	4	18	9	21	13	0	30	17	5	13	27	7	4	4	6	14	2	2	12	10	41	11	20	12	16	29	2	13	18	1
tRF-24-JY7383RPEE	CATTGGTGGTTCAGTGGTAGAATT	24	GlyGCC	i-tRF	7	27	18	9	0	6	10	7	0	9	14	13	22	40	6	4	5	11	15	0	34	2	1	19	30	19	5	2	6	8	20	5	12	12	7	9	5	20	24	29	14	0	5	25	6
tRF-17-J4S2I7K	CAGTGGTAGAATTCTCG	17	ValCAC	i-tRF	4	12	3	22	47	6	21	12	4	6	9	8	4	35	2	5	6	4	15	0	21	4	3	22	18	8	11	0	14	15	10	5	26	10	18	4	2	20	0	1	20	0	15	4	10
tRF-33-J6P9M0NK5Y930K	CATCAGCCTCCGGAGCTGGGGATTGTGGGTTCG	33	ArgCCG	i-tRF	1	6	9	0	0	0	19	8	0	6	21	42	32	21	6	0	9	0	3	3	65	4	13	6	5	14	8	2	0	4	2	0	2	0	2	3	0	14	12	42	2	0	4	47	32
tRF-17-PR18B6J	GCCCCAGTGGAACCACC	17	ValTAC	3'-tRF	10	37	3	0	8	2	0	3	4	26	9	25	2	20	2	3	1	0	0	23	1	15	9	3	0	16	1	13	3	15	4	8	0	18	2	0	2	41	161	1	29	2	0	4	10
tRF-21-739P8WQ0B	GTGGTTGTAGTCCGTGCGAGA	21	GluTTC	i-tRF	21	32	20	5	3	12	19	27	16	6	47	23	17	8	2	9	5	9	0	10	11	8	2	22	17	23	6	3	10	10	9	8	2	14	5	14	9	28	6	20	8	6	2	8	6
tRF-25-S79PVOEOU5	GTCCTTGTAGTATAAACTAATACAC	25	ThrTGT	5'-tRF	18	20	6	2	5	0	27	17	9	19	8	14	4	8	6	4	3	2	14	3	15	8	6	6	17	0	3	0	15	2	15	2	10	13	15	35	14	18	15	5	29	0	7	14	22
tRF-40-JHOJ7IR1JOKP1M58	CAGCGGAAGCGTGCTGGGCCCATAACCCAGAGGTCGATGG	40	MetCAT	i-tRF	0	1	4	2	0	10	0	10	0	6	21	21	185	12	2	6	19	2	0	44	7	0	31	14	1	21	12	0	7	39	2	5	2	4	2	0	0	0	6	68	8	0	2	12	22
tRF-17-WK6WRNK	TCGGGGGCGTGGGTTCG	17	LeuTAG	i-tRF	5	5	20	0	0	2	15	2	0	3	0	33	7	51	2	4	24	0	0	3	34	2	2	16	7	2	6	0	3	51	6	2	6	1	2	3	0	14	37	54	2	0	21	19	16
tRF-35-2VR008R959KUMK	CACGCGGGAGACCGGGGTTCGATTCCCCGACGGGG	35	AspGTC	i-tRF	1	8	22	5	1	14	3	12	16	23	4	5	12	8	15	12	13	6	3	0	19	2	13	14	23	7	14	8	14	24	6	2	17	10	15	7	7	14	0	18	8	9	16	14	16
tRF-34-6978WPRLXN4VKP	GGCTCGTTGGTCTAGGGGTATGATTCTCGCTTTG	34	ProTGG	5'-half	1	6	11	2	3	6	7	4	4	3	0	25	4	21	6	7	5	0	0	0	55	2	4	2	5	2	11	10	19	28	9	13	2	10	23	0	2	7	15	20	14	0	11	15	14
tRF-46-RZYQHQ9M739P8WQ0D5D	GGTTTTTCATATCATTGGTCGTGGTTGTAGTCCGTGCGAGAATACC	46	GluTTC	3'-tRF	0	10	2	2	7	6	0	8	11	3	104	1	66	38	0	1	9	2	0	24	3	2	11	6	25	7	6	1	15	2	11	0	12	4	17	3	12	18	6	16	0	3	7	0	4
tRF-24-9MVH7P59H4	TGGTCTAGCGGTTAGGATTCCTGG	24	GluTTC	i-tRF	13	15	2	16	3	14	3	4	23	23	0	26	4	4	6	3	3	18	11	0	22	2	4	8	13	11	10	1	14	8	24	2	6	7	23	10	0	10	6	11	5	0	35	14	2
tRF-24-5BF900BYHF	GAGAAAGCTCACAAGAACTGCTAA	24	SerGCT	5'-tRF	1	41	9	0	9	2	11	6	2	23	17	25	7	4	6	1	26	2	5	3	28	0	2	0	15	14	2	31	25	0	6	5	0	31	7	3	0	10	0	14	17	3	4	10	8
tRF-29-QJ3KYU4RRWIX	GCGGCCCGGGTTCGACTCCCGGTGTGGGA	29	GluTTC	i-tRF	10	20	18	2	3	10	11	2	9	16	8	14	2	0	4	3	7	0	5	6	5	6	31	6	15	7	1	10	7	10	0	8	21	7	7	17	7	3	12	9	2	46	21	17	18
tRF-20-3OPP6N7K	CCTAAGCCAGGGATTGTGGG	20	ArgCCT	i-tRF	0	0	2	0	1	4	15	8	0	13	0	33	19	34	2	1	7	6	3	6	97	0	0	2	5	21	3	0	5	37	13	0	10	0	0	0	0	3	12	46	2	0	19	42	18
tRF-24-ZLBS5EOB1Q	TTGTAAACCGGAGATGAAAACCTT	24	ThrTGT	i-tRF	25	25	9	2	1	2	38	12	7	16	56	17	12	8	6	10	9	16	35	0	15	18	11	10	21	0	11	0	11	8	20	2	10	13	10	0	0	14	3	0	17	0	21	15	8
tRF-34-RZYQHQ9M739PJK	GGTTTTTCATATCATTGGTCGTGGTTGTAGTCCG	34	GluTTC	i-tRF	5	20	0	18	1	27	42	21	14	13	26	13	9	21	4	18	20	2	3	17	17	8	15	8	19	9	9	0	5	4	22	5	8	13	20	0	7	7	6	7	14	0	9	8	14
tRF-18-4RRWRBD2	CTCCCGGTGTGGGAACCA	18	GluTTC	3'-tRF	0	8	18	0	20	10	0	23	9	23	0	9	2	0	2	1	5	0	0	0	3	8	6	14	3	4	5	6	13	8	15	8	23	2	28	14	9	39	0	11	8	3	19	17	8
tRF-33-I89NJ4S2I7L7DJ	ATTGGTGGTTCAGTGGTAGAATTCTCGCCTCCC	33	GlyCCC	i-tRF	1	16	14	17	6	6	10	3	10	6	9	18	12	25	4	1	5	13	24	0	3	19	5	3	16	22	8	0	15	46	28	11	9	12	33	0	14	0	6	14	8	0	15	25	16
tRF-35-79MP9PMNH5IS36	GTTTCCGTAGTGTAGCGGTTATCACATTCGCCTCA	35	ValCAC	5'-half	13	10	4	10	7	27	3	12	16	6	4	19	14	12	8	13	7	11	17	0	1	12	15	16	5	4	9	5	35	12	11	8	12	5	17	7	7	7	0	11	8	6	26	17	4
tRF-41-Q99P9P9NH57S362V0	GCTTCTGTAGTGTAGTGGTTATCACGTTCGCCTCACACGCG	41	ValCAC	5'-tRF	0	34	2	0	0	0	11	6	0	0	17	2	0	8	15	32	3	0	0	24	22	0	0	10	3	2	4	4	1	2	2	0	59	0	10	0	12	7	0	7	0	3	7	0	16
tRF-22-NB8PLML35	CTGAATCCAGCGATCCGAGTTC	22	GlnCTG	i-tRF	15	1	59	2	1	6	7	4	19	46	8	5	19	4	19	40	7	16	0	3	5	22	20	8	31	9	16	16	5	10	2	0	10	15	12	14	12	28	0	7	2	18	19	1	2
tRF-39-9LVPZO0BEBXNWDJI	TGGTATATAGTTTAAACAAAACGAATGATTTCGACTCAT	39	ArgTCG	5'-tRF	0	24	6	2	1	23	31	29	26	16	43	14	19	8	23	7	5	4	11	6	11	12	9	4	13	40	8	5	21	4	11	2	2	14	2	63	9	0	6	22	26	3	4	10	2
tRF-36-87R8WP9I1EWJQZD	TCCCTGGTGGTCTAGTGGCTAGGATTCGGCGCTTTC	36	GluTTC	5'-tRF	13	1	18	5	3	10	7	10	11	13	21	9	14	38	2	15	20	6	26	0	19	6	6	14	15	2	10	5	14	16	0	18	8	8	10	14	0	14	9	3	2	3	45	3	12
tRF-21-F8WO6V9EE	AGCGGTCTAAGGCGCTGGATT	21	LeuTAG	i-tRF	8	1	11	0	3	8	11	4	0	3	0	45	0	46	2	3	0	9	5	0	21	0	4	8	1	7	8	0	5	22	15	5	4	7	2	17	4	25	18	7	2	0	2	8	28
tRF-32-51MLHVHBEXBIQ	GAGCCCGGTAATCGCATAAAACTTAAAACTTT	32	LeuTAA	i-tRF	3	24	4	8	5	2	31	10	9	13	47	17	7	34	0	29	28	11	14	3	13	14	24	0	33	11	17	4	14	4	6	2	6	8	17	3	14	3	15	18	17	0	11	19	6
tRF-19-779PZBF1	GTTCTTGTAGTTGAAATAC	19	GluTTC	5'-tRF	16	20	7	9	1	4	0	9	2	19	14	1	0	10	0	0	1	18	6	0	17	0	9	5	9	8	3	0	11	4	10	2	4	12	0	51	5	67	18	5	2	0	7	12	10
tRF-30-HMI8W47W1R7H	ATATCATTGGTCGTGGTTGTAGTCCGTGCG	30	GluTTC	i-tRF	5	27	11	13	3	12	15	21	11	19	43	11	14	8	2	12	13	6	11	0	11	22	6	12	15	19	14	0	21	18	2	5	2	4	2	0	14	14	18	11	5	0	14	7	14
tRF-25-EVUIJVK697	ACTGCTAACTCATGCCCCCATGTCT	25	SerGCT	i-tRF	4	8	14	30	9	9	3	9	23	16	0	5	4	25	10	2	10	2	6	6	17	2	11	7	18	19	5	4	26	28	14	2	0	14	20	0	5	5	31	16	5	0	3	16	0
tRF-40-S5QKF1R3WE8RO86J	GTCACGCGGGAGACCGGGGTTCGATTCCCCGACGGGGAGC	40	AspGTC	3'-half	1	13	4	13	5	23	15	8	9	23	13	10	24	25	23	10	24	4	5	13	5	0	6	18	19	23	6	9	5	14	0	0	8	13	7	24	2	3	34	16	8	6	28	8	18
tRF-21-79MP9P9NB	GTTTCCGTAGTGTAGTGGTTA	21	ValCAC	5'-tRF	35	29	7	3	8	29	0	1	8	3	0	4	2	20	4	9	10	6	12	3	48	36	11	21	13	19	12	7	17	15	14	11	14	14	2	9	2	5	18	12	0	5	3	0	0
tRF-30-PMF732Q86N7K	GCATCAGCCTCCGGAGCTGGGGATTGTGGG	30	ArgCCG	i-tRF	1	0	11	0	0	0	11	14	0	9	13	41	29	17	4	1	13	4	0	3	61	0	4	4	0	19	11	1	2	28	4	0	2	1	0	17	0	3	12	55	5	0	0	21	48
tRF-26-9UV36562IZ0	TGTGATAGGTGGCACGGAGAATTTTG	26	GlnTTG	i-tRF	231	24	2	0	1	12	7	6	35	3	8	30	22	25	0	20	17	20	5	13	1	14	6	22	13	7	9	1	9	0	34	2	2	7	2	10	0	10	6	9	20	0	4	7	0
tRF-36-PW5SVP9N15WV7W0	GCCGTGATCGTATAGTGGTTAGTACTCTGCGTTGTG	36	HisGTG	5'-tRF	8	22	20	24	0	10	3	12	9	26	13	18	22	8	17	13	7	20	3	0	13	2	24	16	15	21	16	25	6	26	15	18	10	20	12	3	4	0	6	14	8	0	16	7	8
tRF-31-J6P9M0NK5Y93E	CATCAGCCTCCGGAGCTGGGGATTGTGGGTT	31	ArgCCG	i-tRF	0	0	11	0	0	2	27	4	4	16	0	26	17	29	2	0	1	4	5	17	65	4	4	14	15	21	3	1	2	20	0	0	2	2	2	0	0	3	3	41	0	0	2	35	24
tRF-36-HY0DFKN5ORNQY1D	ATCTGACAACAGAGGCTTACGACCCCTTATTTACCC	36	HisGTG	3'-tRF	5	22	4	8	3	19	27	14	19	9	34	9	39	38	4	9	15	0	14	20	15	6	13	20	36	16	10	3	18	6	27	18	6	13	0	10	19	39	6	3	5	0	11	8	2
tRF-42-Z6KPQJ3KYU4RRWRBJ	TTTCACCCAGGCGGCCCGGGTTCGACTCCCGGTGTGGGAACC	42	GluTTC	3'-half	1	12	6	5	29	4	31	14	14	9	56	7	27	4	19	17	3	2	0	10	7	8	15	6	23	11	18	3	9	12	6	2	4	5	12	28	4	10	28	3	2	12	9	1	4
tRF-36-73FEWS3R2VR00S0	GTGGTAGAATTCTCGCCTCCCACGCGGGAGACCCGG	36	GlyCCC	i-tRF	5	1	13	5	3	0	11	0	2	0	4	23	34	80	4	1	5	4	3	17	47	2	4	4	23	4	17	7	2	64	2	0	10	2	7	3	4	10	9	100	14	0	14	21	18
tRF-18-4E6L1F0P	CTAATGGATAAGGCATTG	18	ArgCCT	i-tRF	3	15	4	8	20	10	31	29	45	36	4	2	0	8	4	6	5	0	0	0	11	2	15	12	5	2	11	2	7	10	31	0	2	1	17	3	7	3	3	5	5	3	4	7	14
tRF-42-7Z2R1HPSR9O9337KF	GTTTTCACCCAGGCGGCCCGGGTTCGACTCCCGGTGTGGGAA	42	GluTTC	i-tRF	0	10	13	10	9	14	27	12	4	9	21	5	39	34	4	23	7	0	3	6	17	6	29	12	9	4	5	0	10	22	11	0	6	17	7	14	7	36	6	5	14	0	23	8	6
tRF-31-J65YXENDBP1IE	CATCAGATTGTGAATCTGACAACAGAGGCTT	31	HisGTG	i-tRF	26	3	4	2	0	19	27	4	16	13	26	11	4	21	17	10	17	20	11	6	13	34	4	6	42	4	5	5	13	18	15	5	4	7	17	7	4	7	9	22	14	3	30	5	8
tRF-43-RZYQHQ9M739P8WQ07	GGTTTTTCATATCATTGGTCGTGGTTGTAGTCCGTGCGAGAAT	43	GluTTC	i-tRF	1	13	13	8	3	6	3	10	4	3	65	2	32	21	0	4	9	0	3	65	1	0	4	6	83	4	12	0	17	0	40	0	10	7	7	14	4	3	0	9	5	0	7	3	4
tRF-29-94SX73V2Y81W	TGGTGGTCTAGTGGTTAGGATTCGGCGCT	29	GluCTC	i-tRF	20	10	32	10	5	8	3	10	4	9	0	7	19	4	8	13	7	16	14	3	7	0	13	6	7	7	9	18	1	4	6	2	12	8	10	7	0	7	9	11	8	37	7	12	10
tRF-36-PV6RRNLNK88KO1B	GCCGCGGCCCGGGTTCGATTCCCGGTCAGGGAACCA	36	GluTTC	3'-tRF	1	8	13	2	3	10	23	8	0	9	17	9	2	0	4	20	9	0	8	0	19	2	49	2	11	0	1	190	1	6	0	0	4	5	2	3	9	7	6	14	26	15	7	8	0
tRF-24-3V2VR0PS2E	CCTGCCACGCGGGAGGCCCGGGTT	24	GlyGCC	i-tRF	10	1	13	5	0	2	11	10	7	13	4	14	4	17	12	9	7	13	0	3	15	14	4	12	19	16	11	4	2	22	13	0	0	10	10	14	16	14	6	26	17	6	50	19	4
tRF-34-QNR8VP9NFQFY1Q	GCGTTGGTGGTATAGTGGTTAGCATAGCTGCCTT	34	GlyTCC	5'-half	1	10	0	15	3	18	18	4	21	9	9	2	8	15	2	7	16	9	18	3	11	19	1	8	4	2	5	3	7	11	10	8	4	7	18	41	2	5	6	22	8	10	3	27	6
tRF-23-7SERM492V	GTTCGACTCCCGGTGTGGGAACC	23	GluTTC	3'-tRF	16	6	9	18	5	17	34	19	16	13	8	14	14	17	8	12	11	4	5	3	0	2	15	8	17	11	4	18	5	31	4	2	17	5	7	7	7	10	15	5	14	18	19	10	10
tRF-31-I89NJ4S2I7L70	ATTGGTGGTTCAGTGGTAGAATTCTCGCCTG	31	GlyGCC	i-tRF	0	8	13	11	4	11	10	17	4	13	0	10	10	0	12	3	11	4	6	3	9	2	9	8	6	2	9	13	4	2	8	0	14	5	7	9	8	0	6	7	20	5	27	16	16
tRF-26-94U47P299DE	TGGTGTAATGGTTAGCACTCTGGACT	26	GlnTTG	i-tRF	4	2	0	0	3	25	3	9	4	39	0	5	0	20	8	4	8	2	6	0	9	10	5	1	2	0	9	0	9	2	2	2	16	1	18	13	2	0	24	7	5	5	0	2	6
tRF-22-JYSWRYVMK	CATTGGTCGTGGTTGTAGTCCG	22	GluTTC	i-tRF	16	5	9	16	0	12	11	12	28	32	13	11	9	12	17	7	11	4	0	13	1	6	38	20	11	9	6	1	6	2	34	0	4	7	25	28	7	14	0	7	14	0	21	3	8
tRF-28-3L7L73V6M9DV	CCGTAGTGTAGTGGTTATCACGTTCGCC	28	ValCAC	i-tRF	3	10	41	11	19	13	0	4	2	6	14	6	2	5	0	2	0	2	9	6	5	21	0	0	25	8	2	17	17	0	8	0	12	50	54	4	2	15	80	11	8	5	9	35	0
tRF-22-YU4RRWRBJ	TTCGACTCCCGGTGTGGGAACC	22	GluTTC	3'-tRF	21	12	4	5	9	10	11	0	7	19	21	18	12	8	6	0	7	11	11	0	3	12	4	24	21	9	6	9	18	10	4	2	8	4	15	10	24	3	6	16	8	9	28	10	14
tRF-33-UDBDO4I9O9IODE	TAAACAAAACGAATGATTTCGACTCATTAAATT	33	ArgTCG	i-tRF	3	29	6	8	1	8	23	8	11	3	39	2	29	8	2	18	5	6	20	6	7	8	29	6	38	9	20	2	14	0	20	5	12	13	30	17	7	14	6	18	5	3	21	0	10
tRF-32-R9JP9P9NH5HY3	GGTTCCATAGTGTAGTGGTTATCACATCTGCT	32	ValTAC	5'-half	6	10	22	10	7	8	11	14	19	39	0	2	2	12	6	4	3	9	5	0	11	8	9	18	9	9	9	6	11	10	6	5	10	2	12	7	4	7	9	16	0	6	26	3	18
tRF-26-R9JP9P9NH50	GGTTCCATAGTGTAGTGGTTATCACG	26	ValTAC	5'-tRF	31	12	0	24	16	10	11	21	2	16	0	7	7	8	12	3	17	16	14	6	28	6	13	14	15	19	11	0	11	12	6	5	19	8	5	7	4	0	0	5	11	3	0	0	8
tRF-32-623K76IR3DR2M	GGAGACCGGGGTTCAATTCCCCGACGGGGAGC	32	AspGTC	3'-tRF	26	12	6	13	5	10	0	17	11	19	17	14	19	4	6	12	17	2	0	10	13	6	22	16	11	0	6	9	3	10	6	5	17	13	2	21	2	7	6	16	8	15	23	12	10
tRF-33-KKM1M3WD8S74DX	CCAGGCGGCCCGGGTTCGACTCCCGGTGTGGGA	33	GluTTC	i-tRF	6	3	32	2	3	8	3	2	23	16	0	5	7	0	15	21	15	2	3	13	9	2	18	8	17	4	2	22	10	6	0	5	10	7	12	7	7	7	18	11	8	28	28	8	12
tRF-23-8XF6RE980E	TCCTAAGCCAGGGATTGTGGGTT	23	ArgCCT	i-tRF	1	0	38	0	0	0	7	12	0	6	8	27	19	68	2	0	13	0	11	13	38	6	0	14	7	21	6	0	0	24	11	2	27	1	2	0	0	7	6	39	2	0	11	39	10
tRF-32-389MV47P596V5	CCTGGTGGTCTAGTGGTTAGGATTCGGCGCTC	32	GluCTC	i-tRF	6	13	52	8	14	4	0	8	0	13	4	2	9	21	2	17	9	2	0	3	15	4	6	6	31	2	7	10	6	14	11	0	10	4	10	7	2	14	37	1	11	18	26	8	14
tRF-24-7343RX6N19	GTGGTCTAGTGGTTAGGATTCGGC	24	GluCTC	i-tRF	10	16	5	9	8	4	3	14	8	19	4	5	6	30	8	3	1	9	12	0	32	2	5	3	9	13	10	0	14	22	8	23	12	23	0	9	2	56	12	9	11	2	15	8	18
tRF-27-FN8DYDZDL9P	AGATTTCAACTTAACTTGACCGCTCTG	27	ValTAC	i-tRF	3	31	3	1	8	0	7	0	8	19	4	32	0	5	0	1	5	6	3	0	3	2	3	1	9	5	3	86	4	4	0	0	0	68	2	4	0	5	18	20	73	0	0	0	1
tRF-29-7RH3S3RX8HJP	GTTCCATAGTGTAGTGGTTATCACGTCTG	29	ValTAC	i-tRF	47	1	2	16	13	10	15	8	4	26	0	6	19	4	4	4	11	20	3	0	3	10	2	14	7	19	8	2	10	6	11	2	25	11	5	3	7	7	0	7	14	9	11	0	18
tRF-29-S2I7L7P5QKE9	GTAGAATTCTCGCCTGCCACGCGGGAGGC	29	GlyGCC	i-tRF	20	3	6	0	3	2	23	8	7	9	0	33	22	4	8	1	7	0	11	6	40	4	2	8	13	16	9	0	2	41	13	5	8	4	7	3	0	3	18	39	0	0	9	12	8
tRF-26-5BKD09Z51UD	GAGAACCAACACCTCTTTACAGTGAC	26	LysTTT	3'-tRF	0	29	13	13	9	14	34	17	47	32	26	9	22	25	2	6	3	4	8	3	28	14	22	4	23	21	2	3	0	18	11	5	6	18	0	10	9	14	6	7	23	6	26	15	8
tRF-37-VEX0K3XN13QXQWO	TAGATTGAAGCCAGTTGATTAGGGTGCTTAGCTGTTA	37	AsnGTT	5'-tRF	1	13	2	5	14	23	27	8	11	16	26	17	4	4	4	4	3	4	5	3	1	12	6	10	19	35	7	4	10	2	9	5	2	8	5	0	21	10	0	5	26	9	4	26	6
tRF-48-6SXMSL73VL4YMY91PJR	GGCCGTGATCGTATAGTGGTTAGTACTCTGCGTTGTGGCCGCAGCAAC	48	HisGTG	5'-tRF	1	6	13	0	1	0	7	8	7	3	4	9	106	21	17	3	19	2	0	17	9	0	13	32	17	7	12	1	3	16	0	5	14	8	2	0	4	18	44	26	5	3	7	0	4
tRF-30-B162XB0ZZRD2	AAACCGGAGATGAAAACCTTTTTCCAAGGA	30	ThrTGT	i-tRF	28	18	4	10	9	10	31	14	19	13	17	11	12	4	23	13	13	6	20	0	5	12	20	4	15	0	6	4	5	6	13	0	12	17	12	21	0	0	0	0	14	0	19	23	0
tRF-30-WHR95R3LMJ26	TCGCGGGTTCGATCCCCGTACGGGCCACCA	30	IleAAT	3'-tRF	10	15	16	2	3	12	27	12	9	9	13	9	4	8	6	7	3	2	8	3	40	8	33	6	7	11	3	5	13	2	9	18	6	2	10	24	2	32	18	24	5	12	14	23	6
tRF-29-DBNIB9I1KQ23	AAGAACTGCTAACTCATGCCCCCATGTCT	29	SerGCT	i-tRF	15	15	4	84	16	4	19	14	11	29	17	1	0	8	2	6	20	0	5	6	3	10	6	12	13	0	1	3	10	6	22	10	12	0	5	0	2	3	6	11	29	3	2	3	4
tRF-25-I7JKIKYUY9	ATTCTCAGGGATGGGTTCGATTCTC	25	GlnTTG	i-tRF	15	20	2	2	7	8	42	14	21	29	8	9	4	0	6	9	1	2	14	20	11	12	18	14	13	4	6	0	7	14	13	0	2	2	10	14	21	10	0	14	20	0	26	10	6
tRF-34-H0PMF732Q86N24	ATAAGGCATCAGCCTCCGGAGCTGGGGATTGTGG	34	ArgCCG	i-tRF	0	3	2	0	0	2	3	6	0	16	4	67	34	29	2	3	1	0	8	10	78	8	9	22	13	14	6	0	1	31	6	0	2	0	0	0	7	7	9	72	2	0	14	12	30
tRF-26-KF9MVH7P59D	CCACATGGTCTAGCGGTTAGGATTCC	26	GluTTC	i-tRF	5	6	0	29	3	21	3	14	2	19	0	9	4	8	6	1	1	9	8	3	11	4	2	6	11	4	6	7	14	18	18	18	17	11	12	17	2	39	6	5	26	9	16	8	8
tRF-33-QNR8VP94FQFYD3	GCGTTGGTGGTATAGTGGTGAGCATAGCTGCCT	33	GlyTCC	5'-half	2	16	5	5	16	13	10	3	15	3	14	8	4	5	10	9	20	2	3	0	3	8	11	5	6	19	9	23	6	13	24	8	9	5	2	4	43	5	0	33	8	16	9	21	18
tRF-17-J9ZH0S4	CATTCTTGCGACCCGGG	17	GlyCCC	i-tRF	26	27	6	29	1	12	11	6	28	39	8	5	14	4	23	12	7	6	0	6	19	14	9	12	33	21	8	0	1	16	24	10	4	8	17	3	14	0	3	20	14	0	7	7	12
tRF-37-L85DMKYOYRLHR0J	CGCGGGAGACCGGGGTTCAATTCCCCGACGGGGAGCC	37	AspGTC	3'-tRF	3	5	20	8	11	25	11	6	35	26	13	9	9	8	4	10	17	0	5	10	1	2	18	8	9	7	8	20	15	6	13	5	2	10	5	14	2	14	9	11	0	3	11	8	8
tRF-32-YSV4V47Q2WW15	TTCCGTAGTGTAGTGGTTATCACGTTCGCCTC	32	ValCAC	i-tRF	6	8	0	20	6	4	10	17	4	13	9	9	14	20	29	10	6	13	6	0	1	6	13	10	9	2	15	5	9	13	6	20	9	9	18	9	2	25	6	9	8	5	9	21	1
tRF-17-BS5EOBJ	AACCGGAGATGAAAACC	17	ThrTGT	i-tRF	97	18	16	5	9	4	15	14	11	16	17	6	19	0	4	15	1	39	26	6	11	32	13	4	13	0	10	7	10	8	15	0	21	10	7	10	0	14	12	0	11	0	7	3	6
tRF-25-7X9PN54720	GTTTATGTAGCTTACCTCCTCAAAG	25	PheGAA	5'-tRF	25	34	2	5	1	10	7	14	7	3	8	6	2	8	4	6	1	16	41	3	11	10	27	20	1	19	1	5	2	6	2	0	10	13	5	49	12	32	6	33	17	0	14	33	10
tRF-22-N1EH6KK8N	CTGCCACGCGGGAGGCCCGGGT	22	GlyGCC	i-tRF	5	22	18	27	13	10	3	8	7	32	0	13	4	8	4	4	5	18	0	0	45	22	6	14	27	4	7	5	9	16	29	13	12	5	43	3	2	3	18	13	0	0	33	3	16
tRF-18-D8H0PND9	AATGGATAAGGCATTGGC	18	ArgCCT	i-tRF	33	6	5	1	0	6	18	12	4	6	4	10	2	10	6	3	10	11	0	6	82	8	15	8	16	8	6	2	11	8	2	2	9	1	5	13	11	20	37	49	2	2	5	18	8
tRF-40-14PH5BZY598K587S	AGGTGGCACGGAGAATTTTGGATTCTCAGGGATGGGTTCG	40	GlnTTG	i-tRF	1	3	2	5	1	8	34	12	7	0	30	9	12	34	10	6	20	0	20	20	3	2	6	18	29	9	7	0	7	6	27	13	10	2	7	21	7	36	15	5	17	0	7	12	2
tRF-20-845JJ8RY	TCATGGAGGCCATGGGGTTG	20	SerTGA	i-tRF	20	24	2	8	11	10	7	14	11	3	8	7	0	12	6	6	9	16	5	10	30	24	2	28	17	26	7	4	19	6	9	16	10	18	7	21	7	14	9	11	29	0	2	26	8
tRF-19-M91MP3HJ	CGTTCAGGTCGCAGTCTCC	19	LeuCAG	i-tRF	5	13	0	5	14	14	19	19	7	29	0	3	0	8	4	12	0	4	3	0	22	2	6	18	15	2	12	4	5	12	2	5	36	11	7	0	7	7	0	13	2	0	14	10	14
tRF-39-F9LKXNYQIUIVBN16	AGCTCCGAGGTGATTTTCATATTGAATTGCAAATTCGAA	39	CysGCA	5'-tRF	3	6	20	0	1	2	11	4	4	9	82	14	9	21	6	9	51	0	3	3	3	2	4	6	17	2	4	37	14	2	0	5	6	59	7	24	9	36	3	7	5	6	0	1	4
tRF-44-PNR8YP9LON4V4REHIS	GCATTGGTGGTTCAGTGGTAGAATTCTCGCCTCCCACGCGGGAG	44	GlyCCC	5'-tRF	5	5	13	0	1	4	11	2	0	6	8	6	19	72	6	3	15	11	3	3	3	2	4	6	17	7	13	1	11	35	22	16	4	14	33	7	7	10	12	14	0	0	0	0	0
tRF-28-KQI34JRX6ND3	CCCATATGGTCTAGCGGTTAGGATTCCT	28	GluTTC	i-tRF	1	3	11	16	20	14	19	10	7	6	0	14	12	17	10	7	5	13	3	0	15	6	15	10	33	2	7	5	3	6	54	0	12	17	35	3	16	25	0	7	20	6	40	10	6
tRF-31-FN8DYDZDL9X1B	AGATTTCAACTTAACTTGACCGCTCTGACCA	31	ValTAC	3'-tRF	1	13	18	10	1	2	7	0	11	0	26	22	12	4	2	1	0	11	5	13	22	22	0	8	5	2	6	32	11	4	9	2	2	62	12	24	0	7	9	16	14	9	0	1	0
tRF-38-I2UKJ6P9M0NK5Y04	ATGGATAAGGCATCAGCCTCCGGAGCTGGGGATTGTGG	38	ArgCCG	i-tRF	1	1	2	0	0	2	15	6	0	6	0	49	14	51	2	1	11	2	5	10	65	4	0	22	3	7	14	0	2	33	2	0	0	0	0	0	0	25	56	48	11	0	2	7	18
tRF-28-QNR8VP94FQ9	GCGTTGGTGGTATAGTGGTGAGCATAGC	28	GlyTCC	5'-tRF	7	12	3	5	4	15	10	3	4	26	19	17	6	46	4	7	3	6	0	0	26	21	0	10	32	0	4	2	6	24	20	14	7	14	2	13	14	25	6	31	8	2	3	0	6
tRF-20-9MVKS4I7	TGGTCTAGGGGTATGATTCT	20	ProTGG	i-tRF	3	8	5	5	29	11	18	3	17	23	0	8	2	5	19	9	3	20	3	0	23	10	3	50	16	0	8	1	3	2	53	5	2	16	31	9	5	0	6	5	17	2	1	4	10
tRF-26-R6QOH04MR1D	GGTCAGCTAAATAAGCTATCGGGCCC	26	MetCAT	i-tRF	2	18	0	5	4	0	14	3	8	6	9	1	8	35	8	3	1	9	15	0	17	0	11	8	37	27	4	2	11	17	8	17	21	14	12	0	8	5	0	3	5	5	13	14	0
tRF-34-R9J89O9NF5W8E5	GGTTCCATGGTGTAATGGTTAGCACTCTGGACTC	34	GlnCTG	5'-half	5	6	2	13	11	10	15	0	2	26	0	9	0	8	15	18	19	11	5	0	1	6	4	28	5	14	10	31	19	18	0	10	17	4	12	10	2	14	12	5	17	6	16	14	10
tRF-37-18VBY9P9KHM2OR4	AGTGGTAGAATTCTCGCCTCCCACGCGGGAGACCCGG	37	GlyCCC	i-tRF	1	5	18	0	0	4	3	17	4	19	43	17	19	59	17	1	9	2	3	3	15	0	15	18	9	7	9	1	7	47	0	0	6	5	2	7	2	7	12	41	0	0	9	19	16
tRF-21-YP9LON4VD	TTCAGTGGTAGAATTCTCGCC	21	ValCAC	i-tRF	47	2	3	1	1	13	10	7	8	0	4	21	4	5	8	19	18	48	33	3	34	17	9	7	9	19	9	6	12	11	16	0	14	5	7	4	5	20	6	9	5	10	17	8	5
tRF-28-9NJ4S2I7L7DV	TGGTTCAGTGGTAGAATTCTCGCCTGCC	28	GlyGCC	i-tRF	14	12	7	5	6	13	3	12	17	16	14	8	12	5	2	1	5	4	3	0	5	0	15	1	20	8	15	6	0	6	30	5	9	1	18	9	14	25	0	7	8	10	3	6	11
tRF-19-88I26WIZ	TCCGGATGGAGGCGTGGGT	19	LeuCAA	i-tRF	3	6	16	0	3	0	19	12	0	9	0	26	4	85	6	4	3	13	0	3	74	4	4	18	15	9	8	0	2	10	24	0	2	0	0	17	0	10	28	59	8	0	7	8	24
tRF-21-F5KDYFNP0	AGCACCCAACTTACACTTAGG	21	ValTAC	i-tRF	7	16	1	1	8	11	10	1	17	13	24	12	4	0	2	12	0	34	6	6	0	10	9	7	34	36	8	0	11	6	0	2	7	7	7	23	17	0	0	9	0	2	1	29	5
tRF-18-RKVP4PDY	GGGGGTATAGCTCAGGGG	18	CysGCA	5'-tRF	7	14	7	5	0	4	7	4	2	0	4	8	4	0	0	9	6	0	3	0	26	4	5	17	2	8	4	9	9	11	16	11	19	16	0	27	14	25	62	3	2	8	15	27	11
tRF-31-M0DZ9EW6RERND	CGGAGAATTTTGGATTCTCAGGGATGGGTTC	31	GlnTTG	i-tRF	45	3	9	0	1	19	19	8	11	3	8	14	4	25	6	7	13	51	8	6	24	32	6	24	11	11	6	0	10	14	11	2	12	11	10	3	9	21	3	7	14	0	9	15	12
tRF-32-3W2VR008R959J	CCTGTCACGCGGGAGACCGGGGTTCGATTCCC	32	AspGTC	i-tRF	16	27	0	0	3	2	19	14	14	16	30	9	14	8	12	9	3	2	0	3	15	0	9	12	40	4	10	0	3	14	40	5	4	14	15	3	7	3	15	9	0	0	45	8	10
tRF-41-86V8WPMN1E8Y7Z2RB	TCCCATATGGTCTAGCGGTTAGGATTCCTGGTTTTCACCCA	41	GluTTC	5'-tRF	3	10	0	2	0	0	0	12	0	6	8	6	27	0	12	20	3	2	0	37	15	2	6	14	5	4	4	3	3	0	6	0	102	8	12	7	21	10	3	3	5	0	9	0	2
tRF-17-QKF1R35	GCGGGAGACCGGGGTTC	17	AspGTC	i-tRF	20	3	52	10	0	4	3	4	11	0	0	18	19	17	8	20	5	4	0	27	9	6	0	6	15	0	6	1	10	20	0	2	2	7	7	10	0	10	9	5	11	34	50	15	8
tRF-38-RPFQRDWXHR13M80E	GGTAGAGCATGGGACTCTTAATCCCAGGGTCGTGGGTT	38	LysCTT	i-tRF	1	3	4	2	0	6	11	2	0	9	0	34	22	42	15	6	1	9	3	13	38	4	4	14	3	4	6	4	14	22	13	2	2	1	5	3	0	0	6	37	2	0	7	28	20
tRF-17-88I26W4	TCCGGATGGAGGCGTGG	17	LeuCAA	i-tRF	21	3	20	8	0	6	3	8	2	16	4	30	7	38	4	9	1	2	0	3	87	0	4	20	7	14	7	0	5	26	11	0	8	0	0	0	0	3	12	72	0	0	7	19	30
tRF-33-O6M83O9EDJSYW	GACCACGTGGCCTAATGGATAAGGCGTCTGACT	33	ArgTCG	5'-half	13	1	16	0	13	4	0	4	0	6	17	9	2	4	6	0	9	0	23	6	0	46	9	2	3	2	6	47	3	4	2	5	6	28	7	21	4	0	75	7	2	0	2	1	4
tRF-25-395P4PN3FJ	CCTTCGATAGCTCAGCTGGTAGAGC	25	TyrGTA	5'-tRF	2	8	7	28	6	4	18	15	36	46	14	4	8	20	0	2	1	6	15	3	7	17	0	8	11	5	3	7	3	6	46	2	16	12	7	13	14	0	6	3	20	2	3	2	6
tRF-38-7Z2R1HPSR9O93300	GTTTTCACCCAGGCGGCCCGGGTTCGACTCCCGGTGTG	38	GluTTC	i-tRF	1	17	18	2	11	8	0	4	11	0	26	7	27	21	21	4	7	0	0	6	34	8	22	10	13	16	6	3	3	6	4	2	6	15	2	3	2	25	25	14	17	0	16	17	6
tRF-18-V47PU90M	TAGTGGTTAGTACTCTGC	18	HisGTG	i-tRF	4	12	5	19	16	11	7	11	8	13	0	10	0	40	36	2	6	9	6	16	13	4	1	24	4	5	25	2	6	26	16	5	12	9	12	4	0	0	18	9	2	2	1	4	27
tRF-37-9LON4VN1EH6KK8N	TGGTAGAATTCTCGCCTGCCACGCGGGAGGCCCGGGT	37	GlyGCC	i-tRF	3	0	22	0	7	8	7	6	7	19	21	10	7	51	8	9	17	0	3	17	34	4	9	24	19	11	9	0	7	20	2	10	6	7	10	3	0	3	12	24	8	6	14	10	14
tRF-33-BQJE9UHY0DFKDQ	AACATCAGATTGTGAATCTGACAACAGAGGCTT	33	HisGTG	i-tRF	6	25	6	0	3	14	7	6	7	0	26	10	14	8	6	13	62	6	0	6	28	0	6	14	21	16	7	6	9	26	20	8	17	2	17	10	4	14	6	20	14	12	11	3	6
tRF-19-MP9P9NF2	CGTAGTGTAGTGGTTATCA	19	ValCAC	i-tRF	10	12	1	7	3	6	14	14	8	9	4	1	0	10	4	4	0	2	6	3	13	6	23	15	13	16	11	0	6	8	12	2	12	3	7	9	8	5	0	12	5	0	5	4	1
tRF-31-Q99P9P9NH57SD	GCTTCTGTAGTGTAGTGGTTATCACGTTCGC	31	ValCAC	5'-tRF	8	12	11	5	5	8	11	6	11	6	8	9	9	8	0	15	13	9	14	3	17	16	6	0	9	11	11	26	13	31	20	10	32	8	10	0	7	7	0	1	20	0	11	0	6
tRF-27-HJ83RL5FZU3	ATAGCTCAGTGGGTAGAGCATTTGACT	27	CysGCA	i-tRF	6	25	6	0	1	2	15	4	4	3	0	41	27	25	2	9	5	13	3	6	30	2	6	16	3	4	0	0	3	39	6	2	10	0	2	0	0	3	6	44	2	6	2	7	18
tRF-34-V6Z3M8ZLSSXUH7	TATCATTGGTCGTGGTTGTAGTCCGTGCGAGAAT	34	GluTTC	i-tRF	15	18	11	13	5	4	15	10	11	16	13	21	14	21	6	7	13	4	8	31	1	8	20	18	36	14	10	7	6	6	24	0	4	8	15	17	4	3	6	14	8	0	0	15	2
tRF-42-FP18LPMBQ4NKKQBRH	AGCAGAGTGGCGCAGCGGAAGCGTGCTGGGCCCATAACCCAG	42	MetCAT	5'-tRF	1	6	9	2	0	21	11	2	4	19	0	9	52	8	17	6	11	2	8	20	3	6	11	12	9	19	18	1	10	22	15	8	10	14	28	3	0	32	28	14	0	0	4	3	4
tRF-19-PUDP4PK4	GCCGAAATAGCTCAGTTGG	19	PheGAA	5'-tRF	15	8	28	7	3	9	7	7	6	0	0	8	2	0	10	11	3	4	15	0	9	4	15	10	13	0	5	13	12	6	0	2	2	9	7	69	11	5	6	7	14	13	17	35	6
tRF-22-HK9FM0DZP	ATAGGTGGCACGGAGAATTTTG	22	GlnTTG	i-tRF	154	13	13	5	13	6	3	6	21	13	60	31	4	8	6	12	5	9	23	27	5	24	15	26	38	26	3	0	11	4	27	5	4	2	7	10	2	10	0	11	11	0	2	5	0
tRF-25-RPFQRDWXHR	GGTAGAGCATGGGACTCTTAATCCC	25	LysCTT	i-tRF	16	1	11	16	0	6	7	4	9	19	13	13	22	17	6	9	1	9	8	3	19	20	4	2	19	11	10	7	6	10	6	5	8	10	15	28	7	10	6	14	17	18	11	19	2
tRF-21-JN5VF3R3E	CAGTTGATGCAGAGTGGGGTT	21	AlaTGC	i-tRF	15	18	25	5	3	4	11	23	33	23	34	17	2	4	6	7	15	13	5	3	13	20	22	0	40	7	3	7	0	4	13	0	10	14	2	0	0	18	3	3	41	0	7	15	4
tRF-21-7673FEWSD	GTTCAGTGGTAGAATTCTCGC	21	ValCAC	i-tRF	13	8	9	5	31	9	7	11	0	23	0	13	12	0	12	1	3	4	18	6	17	21	9	21	13	13	9	5	17	4	24	11	9	18	20	18	2	5	18	11	8	0	11	2	10
tRF-19-18YKISIM	AGTGGTTAGGATTCGGCGC	19	GluCTC	i-tRF	8	1	36	10	1	4	7	14	7	3	13	9	12	12	12	6	13	4	14	0	63	6	6	6	3	2	14	1	7	12	9	2	21	5	7	10	2	10	22	5	0	6	7	12	2
tRF-19-F6RE9825	AGCCAGGGATTGTGGGTTC	19	ArgCCT	i-tRF	3	0	16	2	0	8	11	10	0	9	4	42	22	21	4	1	11	4	17	6	74	0	13	4	7	9	9	0	2	14	2	2	6	4	0	3	2	21	9	91	2	0	30	17	20
tRF-38-BZBDZ516538E8905	AACTTAAAACTTTACAGTCAGAGGTTCAATTCCTCTTC	38	LeuTAA	i-tRF	1	34	9	8	1	8	46	31	21	0	17	3	14	8	2	3	7	4	3	20	1	0	6	4	31	4	5	0	14	10	34	5	8	11	10	3	14	7	3	27	2	6	2	8	2
tRF-35-I89NJ4S2I7L7P5	ATTGGTGGTTCAGTGGTAGAATTCTCGCCTGCCAC	35	GlyGCC	i-tRF	1	14	7	5	6	11	14	4	0	19	9	2	8	5	12	7	3	0	3	0	15	0	7	10	13	2	5	6	7	2	8	2	31	3	7	0	0	10	0	27	0	2	15	4	6
[truncated: 6 more rows]
[truncated: 42 more columns]

## Sheet: S5 differently expressed tsRNAs
tsRNA ID	MINIbase ID	tsRNA sequence	tsRNA type	log2FoldChange(L/H)	pvalue
[truncated: 10 more rows]

## Sheet: S6 rsRNA expression profile
rsRNA sequence	rsRNA type	H1	H2	H3	H4	H5	H6	H7	H8	H9	H10	H11	H12	H13	H14	H15	H16	H17	H18	H19	H20	H21	H22	H23	L1	L2	L3	L4	L5	L6	L7	L8	L9	L10	L11	L12	L13	L14	L15	L16	L17	L18	L19	L20	L21	L22	L23	L24	L25
[truncated: 9,684 more rows]
[truncated: 39 more columns]

[truncated: 3 more sheets: S7 differently expressed rsRNAs, S8 miRNA expression profile, S9 differently expressed miRNAs]
